# Supplementary material for: Sex and tissue specific gene expression patterns identified following de novo transcriptomic analysis of the Norway lobster, Nephrops norvegicus
Source: BMC Genomics. 2017 Aug 16;18:622. doi: 10.1186/s12864-017-3981-2 (PMC5559819; doi:10.1186/s12864-017-3981-2)
Supplement: Supplementary file 2 — Full list of sex-specific transcripts. (XLSX 1280 kb) [file 12864_2017_3981_MOESM2_ESM.xlsx]

## Sheet: Hoja1
FM vs M - ova=0			FM vs M - Tes=0			FM vs M - Ova=0			FM vs M - VD=0			FM vs M - Hep FM=0			FM vs M - Hep M=0			FM vs M - Br FM=0			FM vs M - Br M=0			FM vs M - EY FM=0			FM vs M - EY M=0			FM vs M - TG FM=0			FM vs M - TG M=0			FI vs M - Gon FM=0			FI vs M - Gon M=0			FI vs M - Ova-VD ova=0			FI vs M - Ova-VD VD=0			FI vs M - Hep FI=0
Conting	No. Reads	Gene Name	Conting	No. Reads	Gene Name	Conting	No. Reads	Gene Name	Conting	No. Reads	Gene Name	Conting	No. Reads	Gene Name	Conting	No. Reads	Gene Name	Conting	No. Reads	Gene Name	Conting	No. Reads	Gene Name	Conting	No. Reads	Gene Name	Conting	No. Reads	Gene Name	Conting	No. Reads	Gene Name	Conting	No. Reads	Gene Name	Conting	No. Reads	Gene Name	Conting	No. Reads	Gene Name	Conting	No. Reads	Gene Name	Conting	No. Reads	Gene Name	Conting	No. Reads
c207207_g2_i1	123796	serine threonine protein kinase	c208884_g1_i2	9422.28	mannose-binding protein	c181572_g1_i2	3910.08	troponin i	c187895_g1_i1	213862	mannose-binding protein	c194599_g1_i2	1617.59	protein roadkill	c208407_g1_i1	333836	vitellogenin	c207513_g1_i1	2671.78	eukaryotic translation initiation factor 5-like	c204887_g2_i2	912.19	atrial natriuretic peptide-converting enzyme-like	c201991_g1_i2	3057.92	protein kinase brain isozyme-like	c207608_g1_i3	265.16	grnb protein	c207513_g1_i1	1839.68	eukaryotic translation initiation factor 5-like	c208758_g6_i4	1645.44	alpha-tubulin n-acetyltransferase isoform x3
c207207_g2_i2	93998	serine threonine protein kinase	c202876_g1_i1	6882.44	domon domain-containing protein cg14681-like	c201289_g1_i3	3309.4	isoform i	c208884_g1_i4	155196	mannose-binding protein	c209360_g1_i2	1061.13	mam and ldl-receptor class a domain-containing protein c10orf112	c208407_g1_i2	128750	vitellogenin	c209339_g1_i3	1778.14	e3 ubiquitin-protein ligase ubr4	c199398_g2_i1	894.7	ras-related protein rab-14-like	c194559_g3_i7	1728.36	calpain-a-like isoform 3	c195140_g1_i3	245.38	translocation associated membrane protein 1	c207370_g1_i1	1248.74	150 kda dynein-associated polypeptide	c207370_g1_i2	1480.49	150 kda dynein-associated polypeptide
c121960_g1_i1	20001	venom c-type lectin mannose binding isoform 3	c202095_g1_i1	6286.57	bmp-binding endothelial regulator	c206310_g2_i1	2889.57	low quality protein: titin-like	c187864_g1_i1	77363	ovary development-related protein	c205095_g2_i6	912.45	hypothetical protein	c120620_g1_i1	4317	vitellogenin	c207370_g1_i1	1695.66	150 kda dynein-associated polypeptide	c207963_g2_i7	723.21	phosphatase and actin regulator	c194678_g1_i2	1242	pr domain zinc finger protein 4	c197491_g1_i13	237.44	cugbp elav-like family member 4-like	c206336_g1_i4	760.63	isoform u	c205690_g1_i6	765.77	isoform a
c185410_g1_i2	19540.1	dual specificity mitogen-activated protein kinase kinase 6	c207785_g1_i1	6209.63	von willebrand factor c and egf domain-containing protein	c183892_g1_i1	1708.63	troponin isoform 1	c208884_g1_i3	70121	mannose-binding protein	c97206_g1_i3	901.96	low quality protein: heterogeneous nuclear ribonucleoprotein h-like	c206867_g1_i2	4221.53	gamma-glutamyl hydrolase-like	c203575_g1_i3	873.22	probable ubiquitin carboxyl-terminal hydrolase faf-x isoform x2	c203604_g2_i3	579.7	rab11 family-interacting protein 4a-like	c208340_g1_i3	1069.65	dynein heavy chain	c207370_g1_i2	192.32	150 kda dynein-associated polypeptide	c201467_g1_i1	690.2	protein turtle-like	c203376_g5_i1	337.08	phosphatidylinositol 3-kinase catalytic subunit type 3
c207207_g2_i3	17915.2	serine threonine protein kinase	c208884_g1_i5	5719.31	mannose-binding protein	c202008_g1_i1	1708	isoform b	c208568_g2_i2	43907.7	ovary development-related protein	c203575_g1_i3	641.6	probable ubiquitin carboxyl-terminal hydrolase faf-x isoform x2	c203702_g1_i1	2074.28	heme-binding protein 2-like	c22635_g1_i1	712	arthrodial cuticle protein	c204398_g4_i1	439.02	calcium-transporting atpase sarcoplasmic endoplasmic reticulum type-like	c197594_g1_i2	907.76	pyruvate dehydrogenase	c190777_g1_i3	176.94	inositol -triphosphate kinase isoform a	c209339_g1_i3	661	e3 ubiquitin-protein ligase ubr4	c202206_g1_i5	324.42	maltase a3-like
c16959_g1_i2	15261	meprin a beta-subunit	c179405_g1_i1	3761	low quality protein: myeloperoxidase- partial	c195503_g1_i1	1632	en protein binding engrailed nuclear homeoprotein-regulated protein	c208884_g2_i1	42168	mannose-binding protein	c209339_g1_i3	563.12	e3 ubiquitin-protein ligase ubr4	c185469_g1_i2	1478.52	eukaryotic translation initiation factor 3 subunit a-like isoform x1	c205284_g1_i2	548.33	gmp synthase	c206310_g2_i1	415.16	low quality protein: titin-like	c202067_g1_i2	767.09	isoform b	c180959_g1_i7	157.88	reticulocyte-binding protein 2-like protein a	c206061_g1_i5	614.22	5 -3 exoribonuclease 2 homolog	c193736_g1_i1	298.08	dorsal-ventral patterning protein sog-like
c197124_g1_i3	14984.6	receptor-transporting protein 3	c208891_g2_i1	2856	vitellogenin receptor	c181572_g1_i1	1612.94	troponin i	c206848_g1_i1	41952.9	kielin chordin-like protein	c194599_g1_i1	542.15	protein roadkill	c146176_g1_i1	1048	vitellogenin	c199547_g1_i3	499.65	multidrug resistance protein 1	c208990_g2_i2	403.26	long form-like	c205909_g2_i2	742.28	alpha-2-macroglobulin receptor-associated	c199398_g2_i1	153.15	ras-related protein rab-14-like	c205460_g1_i3	563.46	heat shock protein	c208632_g1_i3	276.85	camp-responsive element modulator isoform x9
c158376_g1_i1	13219	slowpoke potassium channel family member slo-1	c181984_g1_i1	2708.8	eukaryotic translation initiation factor 4 gamma 3	c204409_g1_i2	1597.03	hemocytin-like	c208568_g2_i1	37759.3	ovary development-related protein	c208065_g2_i4	515.13	glutamate synthase	c200845_g2_i4	928.37	epidermal retinol dehydrogenase 2-like	c207571_g2_i8	467.14	prominin-like isoform 2	c205690_g1_i6	400.28	isoform a	c180900_g1_i6	723.98	protein ndrg3-like	c207467_g2_i1	140.21	hemolectin cg7002-pa	c120891_g2_i4	540.03	chorion peroxidase-like	c206228_g1_i1	267	transcription elongation factor spt5
c196904_g1_i1	10885.8	ankyrin repeat-containing protein	c203020_g10_i1	2644.25	scramblase isoform b	c201952_g2_i4	1561.5	alpha cardiac muscle 1	c199947_g1_i1	37744	ovary development-related protein	c208586_g3_i4	484.99	pest proteolytic signal-containing nuclear protein	c204927_g1_i2	873.37	activating signal cointegrator 1 complex subunit 2 isoform 1	c182320_g1_i2	441.8	ankyrin repeat domain-containing protein 50-like	c206935_g2_i3	340.1	phosphatidate phosphatase lpin1-like	c201788_g1_i1	667.45	low quality protein: reticulocalbin-2-like	c193736_g1_i1	121.7	dorsal-ventral patterning protein sog-like	c194118_g3_i2	488.7	excitatory amino acid transporter- partial	c202724_g2_i1	265	lachesin precursor
c196904_g1_i3	10432.9	vigilin-like isoform x1	c206677_g3_i2	2514.8	proclotting enzyme	c204409_g1_i1	1354.97	hemocytin-like	c160138_g2_i1	30929	isoform a	c203046_g4_i5	467.44	methyltransferase ddb_g0268948-like	c203984_g1_i3	864.76	lucb_oplgr ame: full=oplophorus-luciferin 2-monooxygenase non-catalytic subunit flags: precursor	c201195_g1_i6	408.28	ficolin-like protein 2	c185627_g1_i1	327	tripartite motif-containing protein 3-like isoform x2	c195450_g1_i3	649.78	anti-lipopolysaccharide factor	c205045_g1_i1	120.32	sepiapterin reductase	c199194_g1_i1	454.32	ubiquitin carboxyl-terminal hydrolase 24	c206603_g1_i3	260.25	transcription factor castor
c207007_g3_i1	9210	serine threonine protein kinase	c205949_g1_i4	2425.33	4-coumarate- ligase 3	c175130_g1_i1	1202.27	methionine sulfoxide reductase	c195283_g1_i1	28798	cyclin b	c201963_g4_i3	462.6	anopheles gambiae pest agap012477-pa	c206732_g1_i2	750.53	serine protease	c209452_g1_i8	389.2	phospholipase d	c195511_g1_i6	325.26	e3 ubiquitin-protein ligase hectd1	c203707_g2_i5	635.75	PREDICTED: uncharacterized protein LOC100197081	c179657_g1_i1	108.94	centrin-2	c192906_g1_i1	427.92	hypothetical protein G5I_12743	c203792_g6_i3	257.58	hypothetical protein BRAFLDRAFT_84231
c185225_g1_i1	8717	serine-threonine protein	c207785_g1_i2	2236.37	von willebrand factor c and egf domain-containing protein	c181572_g1_i3	1170.69	troponin i	c202095_g1_i2	21457.4	ovary development-related protein	c207513_g1_i1	451.71	eukaryotic translation initiation factor 5-like	c189647_g1_i4	670.83	glucosyl glucuronosyl transferases	c205616_g1_i4	379.79	glucose-fructose oxidoreductase domain-containing protein 1-like	c200919_g1_i2	298.05	growth inhibition and differentiation-related protein 88-like protein	c208574_g1_i6	609.11	neuroglian-like isoform 1	c200721_g2_i1	107.3	isoform a	c202308_g1_i3	407.83	transmembrane protein 77	c120891_g2_i2	256	chorion peroxidase-like
c137915_g1_i1	8187.37	serine threonine-protein kinase ht1-like	c202876_g1_i4	1827.47	domon domain-containing protein cg14681-like	c196869_g1_i1	1130.06	tropomyosin	c208545_g1_i1	20862	thrombospondin-type laminin g domain and ear repeat-containing	c204211_g4_i1	445.67	la-related protein 4-like	c158862_g2_i1	666	vitellogenin	c203638_g1_i4	377.76	aryl hydrocarbon receptor nuclear translocator homolog	c208797_g1_i8	289.87	ryanodine receptor	c75956_g1_i2	585.52	coatomer subunit alpha	c205895_g2_i1	100.63	pantothenate kinase 4-like	c208540_g3_i1	407	vacuolar protein sorting-associated protein 13d isoform 2	c186736_g2_i7	233.62	smoothelin-like protein 2
c171625_g1_i1	7078	tpa: low quality protein: transglutaminase	c195091_g1_i1	1652.09	hypothetical protein DAPPUDRAFT_308669	c166264_g1_i2	1094	receptor associated protein ric-3	c164372_g1_i1	19826	cytoplasmic polyadenylation element-binding protein 1 isoform x2	c207021_g1_i2	409.88	sugar transporter	c206374_g1_i2	580.87	major facilitator superfamily transporter 10	c206965_g3_i1	373.73	dnaj homolog subfamily c member 24	c194767_g1_i4	288.63	histone-lysine n-methyltransferase setd2	c180959_g1_i3	578.21	reticulocyte-binding protein 2-like protein a	c187616_g1_i3	100	ctl transporter	c203575_g1_i3	387.45	probable ubiquitin carboxyl-terminal hydrolase faf-x isoform x2	c207554_g2_i4	204.26	hydroxysteroid (17-beta) dehydrogenase 10
c201969_g1_i1	6140.44	elongation of very long chain fatty acids protein aael008004-like	c209196_g1_i4	1610.01	alpha 2 macroglobulin	c205743_g1_i1	1089.94	uncharacterized family 31 glucosidase kiaa1161	c188996_g4_i1	19746	isoform a	c186848_g2_i2	356.05	chromodomain y-like protein 2	c196538_g2_i2	569.44	ferm domain-containing protein 5-like	c208099_g1_i4	347.96	cg12991 cg12991-pa isoform 1	c206683_g1_i8	283.64	carbohydrate sulfotransferase 4-like	c200541_g2_i2	562.83	nitric oxide synthase-interacting protein homolog	c208336_g1_i5	98	solute carrier organic anion transporter family member 5a1-like	c207488_g1_i3	374.26	tigger transposable element-derived protein 1-like	c208540_g3_i2	191	vacuolar protein sorting-associated protein 13d isoform 2
c205660_g1_i1	6033.11	condensin-2 complex subunit g2	c208438_g2_i1	1597.53	alpha-carbonic anhydrase	c199833_g3_i3	1077.06	hypothetical protein DAPPUDRAFT_98050	c185117_g1_i1	16639	oxidase peroxidase	c206719_g1_i2	350.34	isoform b	c172360_g1_i1	559	vitellogenin	c203707_g2_i5	342.33	PREDICTED: uncharacterized protein LOC100197081	c200141_g1_i1	276.67	probable atp-dependent rna helicase dhx34-like	c174920_g1_i2	540.29	atp-citrate synthase	c206032_g1_i1	97.71	transposase	c208632_g1_i5	371.92	camp-responsive element modulator isoform x9	c204833_g1_i2	188.87	translation initiation factor eif-2b subunit delta
c175571_g1_i1	2974.66	insulin-like growth factor 2 mrna-binding protein 1-like	c187440_g1_i1	1443	protein gamete expressed 1-like	c194076_g6_i1	1058	muscle myosin heavy chain	c198593_g1_i2	15812.9	isoform b	c194118_g3_i3	325.46	excitatory amino acid transporter- partial	c209274_g1_i8	477.27	lish domain-containing protein armc9	c208460_g7_i3	339.49	PREDICTED: uncharacterized protein LOC100880697	c204270_g1_i8	271.92	restin homolog	c160233_g1_i2	539.01	regulator of g-protein signaling loco-like	c204477_g1_i1	95	low quality protein: agrin-like	c203010_g1_i2	368.17	annulin-like isoform 2	c198413_g2_i3	175	nuclear nucleic acid-binding protein c1d-like
c95835_g1_i1	2767	hatching enzyme	c207735_g2_i2	1404.86	kielin chordin-like protein	c190590_g2_i1	895	alpha- -mannosyl-glycoprotein 4-beta-n-acetylglucosaminyltransferase c	c157056_g1_i1	14317	dusky- isoform a	c208871_g1_i5	319.73	zinc finger mym-type protein 1-like	c199398_g2_i1	464.51	ras-related protein rab-14-like	c205340_g1_i2	330.53	phosphatidylethanolamine-binding protein 4	c208687_g2_i6	259.65	protein vav-like	c193872_g1_i3	521.24	synaptosome-associated protein of 25 kda	c207613_g2_i2	91.5	spermatogenesis-associated protein 13	c206310_g2_i1	367.54	low quality protein: titin-like	c205405_g1_i8	172.99	adenylate cyclase
c204753_g1_i3	2749.02	adp-ribosylation factor gtpase-activating protein 2	c204927_g1_i1	1310.15	activating signal cointegrator 1 complex subunit 2 isoform 1	c204398_g4_i1	754.26	calcium-transporting atpase sarcoplasmic endoplasmic reticulum type-like	c208712_g1_i2	14231.5	cyclin b	c208633_g2_i10	289.93	homeodomain transcription factor-like	c186030_g1_i3	454.3	hypothetical protein LOTGIDRAFT_164025	c198883_g1_i1	308.53	leucine-rich repeat neuronal protein 1	c193736_g1_i1	256.7	dorsal-ventral patterning protein sog-like	c195430_g1_i3	510.1	kinesin-like protein unc-104-like isoform 2	c172510_g1_i1	91	tnf receptor-associated	c209372_g3_i4	359.03	reverse transcriptase (rna-dependent dna polymerase)	c199583_g1_i3	172.6	rho gtpase-activating protein 26-like
c174559_g1_i1	2219	60s ribosomal protein l19	c209093_g2_i4	1277.86	short isoform ab	c197143_g1_i2	724	membrane metallo-endopeptidase-like 1-like	c245597_g1_i1	13308	cerebellin-1	c201702_g1_i1	289.51	cytochrome p450 2j2-like isoform x1	c206732_g1_i6	438.94	serine protease	c207234_g3_i1	300.58	voltage-dependent calcium channel type a subunit alpha-1-like	c208825_g5_i4	233.67	beta- -galactosyltransferase 1-like	c206845_g3_i2	507.86	1-phosphatidylinositol- -bisphosphate phosphodiesterase classes i and ii-like isoform 2	c174168_g1_i2	90.14	hypothetical protein DAPPUDRAFT_306723	c208990_g2_i1	348.11	long form-like	c208825_g5_i4	168.02	beta- -galactosyltransferase 1-like
c146962_g1_i1	2162	hypothetical protein	c209507_g2_i1	1262.41	PREDICTED: similar to GA10108-PA	c199411_g1_i1	670.85	proprotein convertase subtilisin kexin type	c191234_g1_i1	12396.6	cytochrome p450	c207021_g1_i1	273.74	solute carrier family 2	c227800_g1_i1	426	vitellogenin	c203604_g2_i2	297.45	rab11 family-interacting protein 4a-like	c206312_g2_i7	232.99	nucleolysin tia-1 isoform p40-like isoform 1	c209339_g1_i3	501.82	e3 ubiquitin-protein ligase ubr4	c193084_g1_i2	86	attractin-like protein 1-like	c209141_g2_i8	345.3	voltage-gated sodium channel	c202189_g1_i2	165.89	ebony
c192789_g1_i1	1909.75	mcm domain-containing protein 2	c167244_g1_i1	1241.73	sodium-bile acid cotransporter	c157176_g1_i1	646	PREDICTED: periaxin-like	c196756_g1_i1	9919	female sterile m3	c202189_g1_i3	272.61	ebony	c209034_g3_i3	405.36	copper-transporting atpase 1	c156646_g1_i2	291.59	isoform c	c206219_g2_i1	225.28	coronin-1b-like isoform x2	c205954_g1_i5	484.42	microtubule-associated serine threonine-protein kinase 2	c208968_g3_i1	83.42	protein furry-like	c201952_g2_i4	324.82	alpha cardiac muscle 1	c209478_g1_i1	165.03	probable 4-hydroxy-2-oxoglutarate mitochondrial-like
c208952_g1_i3	1845	cubilin	c188101_g1_i1	1149	serine proteinase stubble	c200164_g1_i1	450.96	protein	c208884_g1_i2	9422.28	mannose-binding protein	c203813_g2_i1	265.32	transcription factor hnf-4 homolog	c118884_g1_i2	384	pseudouridylate synthase 7 homolog	c205773_g4_i8	265.17	protein transport protein sec16a	c207086_g1_i2	222.93	abnormal spindle-like microcephaly-associated protein homolog	c185261_g2_i3	463.58	rap guanine nucleotide exchange factor 2	c206810_g1_i1	80.03	tumor protein p53-inducible protein 13	c191152_g2_i4	320.54	neuron navigator 2	c175511_g2_i4	148.56	arginine serine-rich coiled-coil protein 2
c203575_g1_i3	1831.23	probable ubiquitin carboxyl-terminal hydrolase faf-x isoform x2	c204927_g1_i3	1137.85	activating signal cointegrator 1 complex subunit 2 isoform 1	c207352_g2_i4	440.62	serine proteinase inhibitor	c208884_g1_i6	8511.22	mannose-binding protein	c198831_g1_i3	256.83	52 kda repressor of the inhibitor of the protein kinase-like	c227711_g1_i1	371	vitellogenin	c195450_g1_i3	263.86	anti-lipopolysaccharide factor	c196902_g1_i1	219.8	protein kinase related to protein kinase isoform e	c190777_g1_i2	463.52	inositol -triphosphate kinase isoform a	c105057_g1_i1	80	replicase polyprotein 1a	c208402_g3_i8	317.22	selenium-binding protein 1	c179301_g1_i2	146.95	dolichol kinase-like
c209353_g5_i3	1740.73	serine threonine-protein phosphatase 2a 56 kda regulatory subunit delta isoform-like	c99366_g1_i1	1128	apolipoprotein d	c206219_g3_i3	420.92	talin-1-like isoform x1	c195210_g1_i1	8279	vitelliform macular dystrophy 2-like 3	c209093_g2_i1	254.63	bullous pemphigoid antigen isoforms 6 9 10	c196990_g1_i7	339.46	secreted frizzled-related protein 3	c202055_g8_i1	247.71	microsomal triglyceride transfer protein large subunit	c208655_g2_i3	213.53	agrin-like	c181007_g1_i3	457.86	amyloid beta a4 precursor protein-binding family b member 2-like	c204947_g1_i2	76.98	ccr4-not transcription complex subunit 2	c209236_g1_i2	313.47	atp-binding cassette sub-family a member 1	c199066_g4_i14	143.92	cg17816 cg17816-pg
c175571_g1_i2	1574.64	insulin-like growth factor 2 mrna-binding protein 1	c196214_g1_i4	1085.66	kinesin heavy	c160830_g1_i2	418.54	d-beta-hydroxybutyrate mitochondrial-like	c23143_g1_i1	7995	hypothetical protein LOTGIDRAFT_131976, partial	c118884_g1_i1	250	pseudouridylate synthase 7 homolog	c205095_g2_i10	303.89	hypothetical protein	c206683_g1_i6	236.18	carbohydrate sulfotransferase 4-like	c206143_g1_i10	205.62	golgin subfamily a member 4	c119443_g1_i1	456.38	neurocalcin homolog	c205473_g1_i2	76.94	isoform a	c204132_g2_i3	310.5	ataxin-2 binding protein isoform m	c193914_g1_i1	141.16	cytoplasmic dynein 1 intermediate chain-like
c204541_g4_i1	1542.23	arm repeat-containing protein	c181012_g1_i2	1026.89	kinesin-like protein kif16b	c203402_g6_i2	418.47	cg33205-pf-like protein	c199749_g1_i1	7913	kelch motif family protein	c203271_g6_i1	245.77	domain containing protein	c209012_g1_i2	263	organic cation transporter	c198738_g1_i2	234.53	ribonucleoprotein ptb-binding 1	c179301_g1_i2	202.16	dolichol kinase-like	c176858_g1_i5	434.12	myeloid leukemia factor	c200909_g3_i3	75.89	wd repeat domain-containing protein 83-like	c203406_g1_i1	303.15	branched-chain-amino-acid cytosolic-like	c188046_g1_i2	141	soluble calcium-activated nucleotidase 1
c100477_g1_i1	1498	pacifastin-related serine protease inhibitor	c158201_g1_i1	1019	maternal gene required for isoform e	c202024_g1_i4	409.41	pdz domain protein	c202876_g1_i1	6882.44	domon domain-containing protein cg14681-like	c208602_g1_i1	237.74	receptor-type tyrosine-protein phosphatase h	c206732_g1_i3	256.44	serine protease	c208871_g1_i5	231.71	zinc finger mym-type protein 1-like	c205935_g1_i6	199.09	slit-robo rho gtpase-activating protein 1	c184966_g1_i1	433.7	vinculin-like isoform 1	c207972_g6_i4	72.78	broad-complex core protein isoforms 1 2 3 4 5	c204046_g5_i2	289.02	ras gtpase-activating protein 1-like	c200721_g2_i1	137.65	isoform a
c164372_g1_i2	1431.38	cytoplasmic polyadenylation element-binding protein 1 isoform x2	c209347_g4_i3	987.83	cytochrome b561	c186736_g2_i2	408	smoothelin-like protein 2	c208891_g3_i1	6713.85	vitellogenin receptor	c206995_g1_i7	237.3	tigger transposable element-derived protein 7-like	c157897_g3_i2	253.77	tar dna-binding protein 43-like	c204768_g2_i5	230.56	isocitrate dehydrogenase	c207008_g2_i7	195.93	dedicator of cytokinesis protein 1	c207370_g1_i1	432.72	150 kda dynein-associated polypeptide	c190567_g2_i2	70.99	toll-interacting protein	c205340_g1_i2	288.75	phosphatidylethanolamine-binding protein 4	c209141_g2_i1	137.51	para sodium channel
c209099_g1_i1	1395	conserved Plasmodium protein, unknown function	c194645_g1_i2	918.58	isoform c	c202124_g1_i2	398.8	dehydrogenase reductase sdr family member 12	c208899_g1_i1	6688	adipose differentiation-related protein	c207747_g2_i4	236.9	inositol -trisphosphate receptor	c183907_g1_i1	240.21	bromodomain-containing protein 7	c194845_g1_i1	227.82	protein dispatched-like	c208002_g2_i7	192.8	nfat isoform e	c207571_g2_i2	430.98	prominin-like isoform 2	c195546_g1_i2	70.92	calcium uptake protein 1 mitochondrial-like	c209347_g4_i2	287.65	cytochrome b561	c203402_g1_i1	137.03	protein split ends
c201097_g1_i2	1298.48	signal peptide peptidase	c205183_g1_i2	871.88	PREDICTED: predicted protein-like	c22635_g1_i1	394	arthrodial cuticle protein	c202095_g1_i1	6286.57	bmp-binding endothelial regulator	c205099_g1_i3	225.63	nucleoside diphosphate kinase 7	c208555_g1_i1	239.49	latrophilin cirl-like isoform 1	c199066_g4_i17	220.65	cg17816 cg17816-pg	c204055_g1_i1	190	heparan sulfate glucosamine 3-o-sulfotransferase 3b1-like	c207571_g2_i1	430.15	prominin-like isoform 2	c174168_g1_i1	67.84	hypothetical protein DAPPUDRAFT_306723	c208438_g1_i3	286.4	isoform b	c202449_g2_i2	132.18	ac transposable element-derived protein 4
c133110_g1_i1	1228	zinc metalloproteinase nas-13-like	c204926_g1_i1	857	btb poz domain-containing protein 2-like	c200233_g4_i1	392.72	netrin receptor unc5b-like	c207785_g1_i1	6209.63	von willebrand factor c and egf domain-containing protein	c209243_g2_i15	221.76	protein unc-80 homolog	c207914_g2_i3	234.35	rna-binding protein squid	c167868_g1_i1	217.71	trna selenocysteine 1-associated protein 1-like	c204302_g3_i5	188.86	nck-associated protein 5	c207234_g3_i1	427.32	voltage-dependent calcium channel type a subunit alpha-1-like	c203010_g1_i3	66.99	annulin-like isoform 2	c199583_g1_i8	282.35	rho gtpase-activating protein 26-like	c206603_g1_i6	129.98	transcription factor castor
c208215_g8_i2	1152.64	gamma-interferon-inducible lysosomal thiol reductase	c184249_g1_i1	837	glutamate receptor delta-1 subunit	c205998_g3_i1	389.76	heat shock protein 21	c208831_g1_i2	5992	hypothetical protein BRAFLDRAFT_66300	c208826_g4_i6	220.31	purine nucleoside phosphorylase-like	c204927_g1_i1	220.81	activating signal cointegrator 1 complex subunit 2 isoform 1	c186030_g1_i3	213.83	hypothetical protein LOTGIDRAFT_164025	c200909_g3_i1	184.51	wd repeat domain-containing protein 83-like	c185539_g2_i2	414.18	protein disabled	c197933_g1_i5	66.42	activating molecule in becn1-regulated autophagy protein 1	c207613_g2_i3	281.99	spermatogenesis-associated protein 13	c172249_g1_i1	125.65	creb-binding protein
c204046_g5_i1	1100.96	ras gtpase-activating protein 1-like	c193890_g1_i1	747	zinc finger protein 850-like	c200541_g2_i2	387	nitric oxide synthase-interacting protein homolog	c208884_g1_i5	5719.31	mannose-binding protein	c184509_g1_i4	207.45	dihydropyrimidinase	c199035_g1_i6	217.82	microtubule-associated proteins 1a 1b light chain 3c	c202077_g5_i1	208.29	astakine	c200799_g3_i4	184.07	cytoglobin-2-like isoform 1	c208632_g1_i4	406.66	c-amp-responsive-element binding protein	c174168_g1_i4	65.19	hypothetical protein DAPPUDRAFT_306723	c203638_g1_i8	261.74	aryl hydrocarbon receptor nuclear translocator homolog	c160106_g1_i1	124	inhibitor of growth
c201084_g1_i1	1087	transient-receptor-potential-like protein	c206419_g2_i1	739.24	transcription elongation regulator 1	c183492_g1_i3	364.1	eukaryotic initiation factor 4a-ii isoform x2	c192921_g1_i1	5402	alpha 2-macroglobulin	c201753_g1_i4	206.46	transcription factor elk	c205284_g1_i1	210.14	gmp synthase	c207960_g2_i7	206.39	hydroxysteroid dehydrogenase-like protein 2-like	c208632_g1_i11	181.91	c-amp-responsive-element binding protein	c180959_g1_i2	405.62	reticulocyte-binding protein 2-like protein a	c208058_g3_i6	64.33	isoform j	c205773_g4_i7	260.45	protein transport protein sec16a	c207263_g2_i2	120.08	male-specific transcription factor fru-mb
c154277_g1_i2	1049.62	glycerol-3-phosphate acyltransferase	c206100_g3_i4	735.82	1-phosphatidylinositol -bisphosphate phosphodiesterase delta-4-like	c205340_g1_i2	361.92	phosphatidylethanolamine-binding protein 4	c208831_g1_i1	5021	hypothetical protein AaeL_AAEL000961	c207818_g1_i2	204.84	zinc finger	c201949_g1_i2	188.87	septin-1-like isoform 1	c205660_g1_i2	195.76	condensin-2 complex subunit g2	c206603_g1_i4	178.51	transcription factor castor	c202569_g1_i1	396.84	isoform b	c208632_g1_i5	64.17	camp-responsive element modulator isoform x9	c208893_g3_i7	260.04	myotubularin-related protein 13	c206386_g3_i2	118.25	low-density lipoprotein receptor-related protein 2-like
c183907_g1_i1	1030.49	bromodomain-containing protein 7	c200730_g1_i2	724.66	uncharacterized mfs-type transporter c6orf192	c199833_g3_i1	350.03	hypothetical protein DAPPUDRAFT_98050	c192818_g1_i1	4918	oxidase peroxidase	c209512_g1_i2	199.89	acyl-coenzyme a thioesterase 4-like isoform x1	c207608_g1_i2	181.78	grnb protein	c207782_g2_i1	189.82	low quality protein: tankyrase-2-like	c202449_g2_i2	174.27	ac transposable element-derived protein 4	c207772_g7_i5	389.44	echinoderm microtubule-associated 1-like	c205396_g1_i3	62.66	regulator of g-protein signaling 2	c183753_g1_i1	257.76	isoform w	c208824_g1_i3	114.87	beta 1-like 2
c119106_g1_i1	963	serine threonine protein kinase	c201753_g1_i3	700.77	transcription factor elk	c203535_g3_i2	350	serine proteinase inhibitor	c206848_g1_i2	4167.07	hypothetical protein DAPPUDRAFT_303213	c189788_g1_i3	196.15	calpain-a-like isoform 4	c193046_g1_i8	172.92	cyclin-dependent kinase 17-like isoform x4	c206276_g1_i2	188	eukaryotic translation initiation factor 2-alpha kinase-like	c206143_g1_i7	173.71	golgin subfamily a member 4	c206170_g1_i2	385.42	low quality protein: hemicentin-1	c205473_g1_i1	62.06	isoform b	c194678_g1_i2	252.5	pr domain zinc finger protein 4	c207571_g2_i8	112.02	prominin-like isoform 2
c146084_g1_i1	947.96	bud13 homolog	c209339_g1_i1	694.02	e3 ubiquitin-protein ligase ubr4	c208905_g3_i3	337.17	reverse transcriptase	c204420_g2_i3	4054.5	inverted formin-2-like	c209305_g1_i2	195.87	craniofacial development protein 2-like	c205080_g1_i2	171.63	aael004946- partial	c203638_g1_i3	172.94	aryl hydrocarbon receptor nuclear translocator homolog	c201753_g1_i3	173.27	transcription factor elk	c205895_g2_i3	385.19	pantothenate kinase 4-like	c201813_g2_i16	60.74	hypothetical protein DDB_G0288625	c207818_g1_i2	249.56	zinc finger	c197491_g1_i6	111.94	cugbp elav-like family member 4-like
c207191_g1_i7	941.83	glucose transporter type 1-like	c198189_g1_i6	634.91	dual specificity protein phosphatase 12-like	c201486_g1_i3	330.34	heat shock protein 21	c194585_g1_i1	3963	mfs-type transporter c6orf192 homolog	c204161_g1_i2	193.07	rab gtpase-binding effector protein 1-like	c207265_g2_i4	168.75	organic cation transporter	c204055_g1_i2	170	heparan sulfate glucosamine 3-o-sulfotransferase 3b1-like	c204301_g1_i5	172.92	transposable element tc3 transposase	c167844_g2_i1	384.17	mps one binder kinase activator-like 2-like	c209347_g4_i3	59.91	cytochrome b561	c172289_g1_i1	244.32	bromo adjacent homology domain-containing protein	c205469_g1_i3	111.92	myosin va
c206010_g5_i1	929.97	hypothetical protein Ecym_6415	c207899_g5_i1	613.04	histone-lysine n-methyltransferase setmar	c180570_g1_i1	329	hypothetical protein LOTGIDRAFT_97786, partial	c179405_g1_i1	3761	low quality protein: myeloperoxidase- partial	c195875_g3_i4	190	histone-lysine n-methyltransferase prdm9-like	c206683_g1_i8	167.28	carbohydrate sulfotransferase 4-like	c201177_g7_i3	166.06	rap1 gtpase-activating protein 1-like	c194845_g1_i3	171.22	protein dispatched-like	c203122_g1_i1	383.83	microfibril-associated glycoprotein 4-like isoform x1	c174168_g1_i3	59.84	hypothetical protein DAPPUDRAFT_306723	c206567_g1_i1	239.96	protocadherin fat 3-like	c203792_g6_i1	111.91	hypothetical protein BRAFLDRAFT_84231
c206116_g1_i1	909.16	mitogen-activated protein kinase kinase kinase 7	c192777_g1_i2	608.8	ufm1-conjugating enzyme 1	c202024_g1_i2	320.22	pdz domain protein	c205183_g1_i1	3700.12	PREDICTED: predicted protein-like	c171766_g1_i1	185.87	ccr4-not transcription complex	c205733_g4_i1	166	dynein intermediate chain axonemal	c206921_g3_i8	164.86	dedicator of cytokinesis protein 7-like	c209319_g1_i8	170.43	protein szt2	c208574_g1_i7	381.01	neuroglian-like isoform 1	c207103_g1_i3	59.59	2-oxoglutarate mitochondrial-like	c203438_g1_i5	237.6	sodium potassium calcium exchanger nckx30c-like	c204107_g1_i3	111.54	beta- -n-acetylgalactosaminyltransferase bre-4
c108197_g1_i1	902	fuli_achfu ame: full=fulicin peptides contains: ame: full=fulicin contains: ame: full=fucilin gene-related peptide 1 short=fgrp-1 contains: ame: full=fucilin gene-related peptide 2 short=fgrp-2 contains: ame: full=fucilin gene-related peptide 3 short=fgrp-3 contains: ame: full=fucilin gene-related peptide 4 short=fgrp-4 contains: ame: full=fucilin gene-related peptide 5 short=fgrp-5 contains: ame…	c206295_g1_i1	593.35	isoform a	c194076_g5_i2	318.83	myosin heavy chain	c206687_g1_i2	3657.65	protein o-mannosyltransferase 1-like	c197421_g2_i7	182.43	cts telomere maintenance complex component 1	c203819_g2_i1	165.11	PREDICTED: hypothetical protein LOC100568550	c139348_g1_i3	163.96	zinc-binding dehydrogenase family protein	c180386_g1_i1	169.26	low quality protein: histone-lysine n-methyltransferase 2e	c201076_g1_i4	378.92	isoform a	c201573_g8_i6	59.52	arl14 effector protein	c162928_g1_i2	234.51	n-acetyllactosaminide beta- -n-acetylglucosaminyltransferase-like	c209141_g3_i1	110.74	fat-like cadherin-related tumor suppressor homolog
c202854_g3_i5	890.74	ran-binding protein	c205274_g13_i1	564.41	membrane-anchored androgenic gland specific factor	c176858_g1_i1	309.25	myeloid leukemia factor	c198166_g1_i1	3343	protein	c208494_g1_i1	181.73	general transcription factor ii-i repeat domain-containing protein 2-like	c207234_g3_i5	164.56	mitotic spindle-associated mmxd complex subunit mip18-like	c198700_g2_i1	163.83	eri1 exoribonuclease 3	c191152_g2_i4	168.27	neuron navigator 2	c199519_g1_i1	377.42	microtubule-associated tumor suppressor candidate 2	c205933_g1_i3	58.87	ankyrin repeat domain-containing protein 13c	c204631_g1_i2	233.01	anoctamin-7-like	c206568_g1_i3	110.69	protein brunelleschi-like
c207370_g1_i4	879.37	150 kda dynein-associated polypeptide	c209378_g1_i2	560.38	reverse ribonuclease integrase	c128530_g1_i1	306.49	male reproductive-related protein b	c32888_g1_i1	3127	apolipoprotein d-like	c205462_g1_i1	177.97	denn domain-containing protein 1a-like	c141474_g1_i1	162	sulfotransferase 1c3-like	c5125_g1_i1	161	phosphoethanolamine n-methyltransferase 3-like isoform x1	c208369_g1_i1	165.2	3-hydroxyisobutyryl- mitochondrial-like	c208360_g8_i2	370.32	importin-11 isoform x1	c192252_g1_i2	57.76	serine threonine-protein kinase tousled-like 1	c207960_g2_i1	231.78	hydroxysteroid dehydrogenase-like protein 2-like	c205838_g1_i3	109.3	partitioning defective 3 homolog isoform x3
c176358_g1_i2	868.23	methyltransferase nsun6	c170318_g1_i1	552.78	aurora kinase a	c208952_g1_i3	298.59	cubilin	c182512_g1_i1	3055	glucose dehydrogenase	c207370_g1_i4	176.21	150 kda dynein-associated polypeptide	c186848_g2_i1	156.5	chromodomain y-like protein 2	c200919_g1_i3	159.98	growth inhibition and differentiation-related protein 88-like protein	c199583_g1_i3	162.96	rho gtpase-activating protein 26-like	c170414_g1_i1	367.77	domain-containing histone demethylation protein 2b	c202077_g5_i6	57.21	astakine	c205378_g1_i2	222.47	zinc finger protein on ecdysone puffs	c170235_g3_i1	109.28	forkhead box protein p4
c201550_g4_i3	861.26	ubiquitin-protein ligase	c206948_g3_i1	531	conserved hypothetical protein	c209312_g1_i1	298.46	insulin-like growth factor 1 receptor	c208891_g2_i1	2856	vitellogenin receptor	c196686_g1_i2	174.59	abc transporter	c207541_g1_i1	153.41	myotubularin-related protein 3	c209432_g2_i3	158.99	ankyrin repeat domain-containing protein 50	c169605_g1_i1	161.49	abhydrolase domain-containing protein 3-like	c205469_g1_i2	366.9	myosin va	c200400_g1_i7	55.77	isoform f	c204398_g4_i1	220.75	calcium-transporting atpase sarcoplasmic endoplasmic reticulum type-like	c199139_g1_i2	107.97	tyrosine-protein phosphatase non-receptor type 9
c203677_g1_i2	824.84	cdc73 domain protein	c122365_g1_i1	506	glycolipid transfer protein domain-containing protein 1-like	c209312_g1_i3	298.44	insulin-like receptor-like	c203020_g10_i1	2644.25	scramblase isoform b	c199961_g1_i3	173.93	proton-coupled amino acid transporter 1	c204913_g1_i1	153	vitellogenin	c200996_g3_i4	157.03	zinc finger protein xfin-like	c205838_g1_i10	159.66	partitioning defective par-3	c120891_g2_i1	364.21	chorion peroxidase-like	c202124_g1_i1	55.73	dehydrogenase reductase sdr family member 12	c206603_g1_i4	217.41	transcription factor castor	c182362_g2_i3	102.48	at-rich interactive domain-containing protein 2
c197161_g1_i1	820.73	guanine nucleotide exchange factor dbs	c208878_g1_i6	504.48	protein glr-3	c154277_g1_i2	296	glycerol-3-phosphate acyltransferase	c206677_g3_i2	2514.8	proclotting enzyme	c208633_g2_i6	173.72	homeodomain transcription factor-like	c198836_g1_i1	152.08	longitudinals lacking	c198736_g1_i1	155	phosphoethanolamine n-methyltransferase	c200996_g3_i2	158.25	zinc finger	c158403_g1_i2	361.63	ets dna-binding protein pokkuri-like	c189615_g1_i1	55.24	probable atp-dependent rna helicase ddx23-like	c206228_g1_i2	217	transcription elongation factor spt5	c171932_g1_i3	102.05	endothelin-converting enzyme 2
c160333_g1_i1	817	bbd14-like protein				c205538_g1_i1	294	protein isoform b-like	c157045_g1_i1	2480	zinc finger protein c3h1 type-like 1	c202469_g2_i1	172.97	o-glycosyl hydrolase family 30 protein	c205895_g2_i1	149.35	pantothenate kinase 4-like	c207242_g1_i4	152.99	serine threonine-protein kinase lmtk1	c202167_g2_i7	152.32	solute carrier family 35 member f1	c208460_g7_i3	354.53	PREDICTED: uncharacterized protein LOC100880697	c207818_g1_i4	54.12	zinc finger	c181572_g1_i2	215.88	troponin i	c194571_g1_i1	102	isoform g
c206878_g1_i1	806.57	nitrogen permease regulator 3-like isoform x3				c207352_g2_i3	286.21	serine proteinase inhibitor	c174247_g1_i1	2454	oxidase peroxidase	c208718_g1_i3	164.55	gag-pol polyprotein	c199583_g1_i1	149.28	rho gtpase-activating protein 26-like	c206757_g1_i4	144.62	ubiquitin carboxyl-terminal hydrolase 48-like isoform x3	c207875_g1_i1	150.92	thyroid adenoma-associated protein homolog	c175056_g1_i3	349.95	metastasis-associated protein mta1	c136537_g1_i1	54	surfeit locus protein 1	c203604_g2_i2	214.08	rab11 family-interacting protein 4a-like	c202242_g1_i3	98	phd finger
c192470_g1_i2	804.97	protein bicaudal c-like				c208948_g2_i5	285.96	spectrin beta brain 4-like	c201641_g1_i1	2430	chorion peroxidase	c190016_g1_i1	164	diuretic hormone receptor-like	c200683_g5_i17	147.56	lim domain-binding	c206052_g1_i1	140.69	tyrosine-protein kinase src64b-like	c198413_g2_i1	150.51	nuclear nucleic acid-binding protein c1d-like	c199062_g1_i3	345.54	protein st7 homolog	c201797_g2_i2	51.25	serine threonine-protein kinase mark2-like	c183892_g1_i1	213.74	troponin isoform 1	c188578_g1_i1	98	histone h2a deubiquitinase mysm1-like
c192782_g1_i2	801.64	protein phosphatase regulatory subunit isoform cra_a				c194076_g5_i3	283.14	myosin heavy chain	c205949_g1_i4	2425.33	4-coumarate- ligase 3	c208049_g1_i2	161.6	daz interacting protein zinc finger-like	c206370_g5_i2	146.47	nf-kappa-b-repressing factor	c199583_g1_i8	136	rho gtpase-activating protein 26-like	c198924_g1_i7	150.16	phosphofurin acidic cluster sorting protein 1-like	c173812_g1_i1	344	arthrodial cuticle protein	c208215_g8_i5	51	gamma-interferon-inducible lysosomal thiol reductase	c205074_g2_i1	213.62	fibroblast growth factor receptor homolog 1-like	c207052_g9_i3	96.69	vacuole membrane protein 1
c207263_g2_i1	788.23	male-specific transcription factor fru-mb				c193445_g2_i4	280.83	serine threonine-protein kinase mig-15	c207785_g1_i2	2236.37	von willebrand factor c and egf domain-containing protein	c209104_g1_i4	160.77	nascent polypeptide-associated complex subunit muscle-specific form-like	c204768_g2_i4	144.3	isocitrate dehydrogenase	c209243_g2_i3	133.42	protein unc-80 homolog	c205469_g1_i2	148.69	myosin va	c208968_g3_i3	343.32	protein furry-like	c208825_g5_i4	50.98	beta- -galactosyltransferase 1-like	c205954_g1_i5	212.79	microtubule-associated serine threonine-protein kinase 2	c200875_g1_i1	96.4	PREDICTED: hypothetical protein LOC100160815
c208422_g2_i5	764.42	moesin ezrin radixin homolog 1-like isoform x2				c197549_g2_i3	277.3	muscle lim protein at isoform b	c175272_g1_i1	2088	amyloid-like protein 2 isoform x1	c181043_g1_i3	159.92	hypothetical protein HELRODRAFT_158302	c207867_g1_i4	140.45	isoform c	c196712_g5_i3	128.05	pericentriolar material 1 isoform x3	c202854_g3_i4	148.01	ran-binding protein	c196712_g5_i5	342.54	pericentriolar material 1 isoform x3	c200315_g4_i2	50.46	af4 fmr2 family member 3	c204067_g1_i5	209.34	neuronal pas domain-containing	c198058_g6_i4	94.46	tigger transposable element-derived protein 1-like
c190142_g1_i3	750.1	threonine dehydratase catabolic				c161166_g1_i1	265	PREDICTED: periaxin-like	c196644_g1_i1	2067	alkaline tissue-nonspecific isozyme-like	c204637_g1_i6	159.83	band -like protein 5-like	c202586_g1_i2	139.79	malate synthase-like	c180749_g1_i2	125.97	es1 protein mitochondrial	c209395_g3_i4	145.48	plexin isoform a	c195138_g1_i5	341.02	lim domain-binding	c203037_g1_i1	50	isoform a	c148771_g1_i2	209	-cyclic-nucleotide 2-	c207484_g1_i3	94.03	a disintegrin and metalloproteinase with thrombospondin motifs 7-like
c188331_g1_i1	750	mitogen activated protein kinase kinase kinase 3				c202124_g1_i1	258.95	dehydrogenase reductase sdr family member 12	c204173_g1_i1	2047	serine protease nudel	c198082_g1_i1	155.93	adenylyl cyclase-associated protein	c174920_g1_i1	137.95	atp-citrate synthase	c206567_g1_i1	125.36	protocadherin fat 3-like	c182202_g1_i4	145.44	isoform a	c200141_g1_i2	339.01	probable atp-dependent rna helicase dhx34-like	c195551_g1_i2	50	hypothetical protein DAPPUDRAFT_316561	c205001_g1_i3	206.71	ethanolamine kinase 1	c204277_g1_i4	91.72	nicotinic acetylcholine receptor alpha4 subunit
c204833_g1_i2	745.59	translation initiation factor eif-2b subunit delta				c206959_g1_i1	258.7	isoform f	c206029_g1_i1	1917	carbohydrate sulfotransferase 4-like	c194302_g1_i1	155.42	ephrin type-b receptor 3 isoform x1	c209478_g1_i9	136.67	probable 4-hydroxy-2-oxoglutarate mitochondrial-like	c205663_g1_i1	124.62	haloalkane dehalogenase	c208890_g3_i3	144.78	protein piccolo	c207283_g1_i1	338.24	laminin subunit alpha-like	c206757_g1_i3	49	ubiquitin carboxyl-terminal hydrolase 48-like isoform x3	c181572_g1_i1	206.1	troponin i	c203438_g1_i2	87.71	isoform e
c197190_g1_i1	727	serine threonine-protein kinase				c174432_g1_i1	258	apoptosis-inducing factor 3-like	c202876_g1_i4	1827.47	domon domain-containing protein cg14681-like	c197118_g1_i1	151.49	dihydropyrimidine dehydrogenase	c37970_g1_i1	134.76	er degradation-enhancing alpha-mannosidase-like 3	c195501_g2_i2	124.02	piggybac transposase	c203638_g1_i8	143.62	aryl hydrocarbon receptor nuclear translocator homolog	c205462_g1_i1	333.04	denn domain-containing protein 1a-like	c192633_g4_i1	49	isoform b	c188401_g1_i3	202.9	breast cancer anti-estrogen resistance protein 3-like	c154145_g1_i1	87	wd repeat-containing protein 73
c198658_g7_i2	723.51	splicing arginine serine-rich 2				c183753_g1_i2	254.21	isoform x	c203604_g2_i4	1805.26	rab11 family-interacting protein 4a-like	c206683_g1_i6	151.31	carbohydrate sulfotransferase 4-like	c203423_g3_i13	130.37	rho gtpase-activating protein 190-like	c120677_g1_i1	123	arthrodial cuticle protein	c182183_g1_i4	140.77	isoform c	c209182_g1_i2	331.91	poly partial	c206228_g1_i2	49	transcription elongation factor spt5	c200799_g3_i4	202.64	cytoglobin-2-like isoform 1	c206657_g1_i2	84.78	focal adhesion kinase
c193445_g2_i4	722.12	serine threonine-protein kinase mig-15				c182202_g1_i4	249.08	isoform a	c193895_g2_i1	1762.21	glutathione s-transferase	c198947_g1_i3	150.1	dihydroxyacetone phosphate acyltransferase	c198082_g1_i5	128.14	adenylyl cyclase-associated protein	c209220_g1_i2	122.19	cyclophilin a	c189615_g1_i1	138.29	probable atp-dependent rna helicase ddx23-like	c207949_g3_i1	331.56	ap-3 complex subunit mu-1	c197726_g1_i1	48.99	beadex dlmo protein	c95672_g1_i1	202	troponin c	c207333_g1_i4	83.57	protein isoform
c164257_g1_i1	708.34	tnf superfamily ligand eiger homologue				c206087_g3_i9	243.39	glutathione synthetase	c208884_g1_i1	1719.99	mannose-binding protein	c206143_g1_i9	146.84	golgin subfamily a member 4-like	c202773_g1_i1	123.54	glutamyl aminopeptidase-like	c205838_g1_i6	117.37	partitioning defective par-3	c183892_g1_i1	137	troponin isoform 1	c180810_g1_i2	325.09	low-density lipoprotein receptor-related protein 2	c198413_g2_i1	48.9	nuclear nucleic acid-binding protein c1d-like	c196772_g3_i3	197.55	zinc finger swim domain-containing protein kiaa0913-like	c191922_g1_i2	81.48	chitinase
c209339_g1_i3	687.54	e3 ubiquitin-protein ligase ubr4				c197549_g2_i2	243.24	muscle lim protein	c195091_g1_i1	1652.09	hypothetical protein DAPPUDRAFT_308669	c183296_g1_i1	146	haus augmin-like complex subunit 3	c205660_g1_i6	123.29	condensin-2 complex subunit g2	c200127_g1_i9	116.13	pre-mrna-splicing factor clf-	c170981_g1_i2	136.92	gypsy retrotransposon integrase-like protein 1-like isoform x1	c185388_g1_i2	322.45	neurexin isoform f	c207233_g1_i1	48.58	achain crystal structure of the e3 sumo ligase pias2	c198836_g1_i1	196.67	longitudinals lacking	c206732_g1_i1	80.3	serine protease
c196904_g1_i2	681.24	protein isoform b				c205690_g1_i3	237.04	isoform a	c209196_g1_i4	1610.01	alpha 2 macroglobulin	c207761_g1_i2	145.02	ubiquitin carboxyl-terminal hydrolase 8-like	c191062_g4_i3	122.45	atp-dependent rna helicase	c206143_g1_i2	116.03	golgin subfamily a member 4	c198337_g1_i2	135.46	interleukin-1 receptor-associated kinase 4	c200721_g2_i4	318.35	isoform a	c206321_g1_i4	48.39	collagen alpha-1 chain	c180959_g1_i7	195.9	reticulocyte-binding protein 2-like protein a	c203638_g1_i3	79.88	aryl hydrocarbon receptor nuclear translocator homolog
c93986_g1_i1	674	brefeldin a-inhibited guanine nucleotide-exchange protein 3-like				c197445_g1_i2	236.21	zu5 domain protein	c208438_g2_i1	1597.53	alpha-carbonic anhydrase	c204768_g2_i5	139.83	isocitrate dehydrogenase	c208457_g1_i2	120.74	baculoviral iap repeat-containing protein 7-like	c174291_g1_i3	115.17	kh domain- rna- signal transduction-associated protein 3-like isoform 1	c196662_g2_i3	133.38	muscle-specific protein 300	c198263_g1_i1	315.7	er membrane protein complex subunit 10 isoform x1	c203952_g4_i4	47.86	tight junction protein zo-1-like	c197279_g1_i1	195.82	sodium-dependent neutral amino acid transporter slc6a17-like isoform 2	c200409_g2_i3	79.73	elongator complex protein 6
c196879_g1_i1	648	serine threonine protein kinase				c207283_g1_i5	229.19	laminin subunit alpha-like	c169267_g1_i1	1544	vitellogenin receptor	c127966_g1_i2	137.64	agmatinase	c198700_g3_i8	120.29	dynamin-binding protein	c209125_g1_i2	114.87	reelin isoform x1	c207782_g2_i6	133.36	low quality protein: tankyrase-2	c206256_g2_i6	315.49	serine threonine-protein kinase doa	c207899_g5_i1	47.55	histone-lysine n-methyltransferase setmar	c198883_g1_i2	195.37	leucine-rich repeat neuronal protein 1	c207901_g5_i1	78.87	protein broad-minded isoform x1
c207571_g2_i1	638.54	prominin-like isoform 2				c207403_g1_i2	225.6	integrin alpha-ps1	c201870_g2_i1	1538.68	trafficking protein particle complex subunit 3-like	c208876_g1_i3	137.4	rho gtpase-activating protein 17-like	c197558_g1_i2	119.69	chromatin-remodeling complex atpase chain iswi-like	c208441_g2_i3	113.96	transcription initiation factor tfiid subunit 1- partial	c202952_g1_i1	132.58	period	c201467_g1_i1	314.46	protein turtle-like	c198637_g7_i7	47.45	sodium calcium exchanger 3-like	c201454_g1_i3	190.6	matrix metalloproteinase-17	c205001_g1_i2	78.66	ethanolamine kinase 1
c208968_g3_i1	632.63	protein furry-like				c206986_g3_i2	222.27	collagen alpha-1 chain-like	c195002_g3_i1	1521	histone -like	c208226_g3_i6	130.66	alpha-tocopherol transfer	c192731_g1_i8	119.36	tom1-like protein 2-like	c180330_g1_i1	113.09	ubiquitin carboxyl-terminal hydrolase 32	c201036_g1_i12	131.95	voltage-dependent calcium channel type a subunit alpha-1-like	c193445_g2_i1	313	serine threonine-protein kinase mig-15	c206370_g5_i2	47.31	nf-kappa-b-repressing factor	c207234_g3_i1	189.56	voltage-dependent calcium channel type a subunit alpha-1-like	c161102_g1_i1	77.81	transcriptional regulator atrx
c196447_g1_i1	627.26	an1-type zinc finger protein 4				c203575_g1_i3	213.76	probable ubiquitin carboxyl-terminal hydrolase faf-x isoform x2	c187440_g1_i1	1443	protein gamete expressed 1-like	c204046_g5_i3	128.5	ras gtpase-activating protein 1-like	c206419_g2_i5	118.03	6-phosphogluconate decarboxylating	c206052_g1_i17	112.97	tyrosine-protein kinase src64b-like	c154429_g2_i4	130.95	polyhomeotic-like protein 2	c204277_g1_i6	312.77	nicotinic acetylcholine receptor alpha4 subunit	c207189_g3_i1	46.6	hypothetical protein EAG_09780	c203622_g3_i6	189.43	longitudinals lacking	c206827_g3_i7	77.07	polyribonucleotide nucleotidyltransferase mitochondrial-like
c199851_g1_i2	625.04	organic cation transporter				c194680_g1_i5	211	I-connectin	c207735_g2_i2	1404.86	kielin chordin-like protein	c180386_g1_i1	127.91	low quality protein: histone-lysine n-methyltransferase 2e	c204722_g2_i5	117.74	hypothetical protein DAPPUDRAFT_234477	c204301_g1_i4	109.71	transposable element tc3 transposase	c209495_g1_i1	128.78	isoform c	c184025_g1_i1	312.1	ras-related protein rab-11b	c208460_g7_i2	46.02	PREDICTED: uncharacterized protein LOC100880697	c206704_g2_i1	186.73	sec14 domain and spectrin repeat-containing protein 1	c190334_g1_i3	77.03	n- isoform k
c205934_g5_i9	622.95	dna polymerase nu				c156795_g1_i2	210.26	serine threonine-protein kinase tao1	c196293_g2_i2	1401.65	farnesoic acid o-methyltransferase	c207865_g4_i2	126.33	coatomer subunit beta	c205690_g1_i6	113.94	isoform a	c198256_g1_i1	109.52	serine-protein kinase atm	c202944_g1_i5	128.69	aael005189- partial	c208438_g1_i3	311.99	isoform b	c207439_g1_i1	45.13	ankyrin repeat protein	c199139_g1_i1	182.68	tyrosine-protein phosphatase non-receptor type 9	c185418_g1_i3	76.05	cttnbp2 n-terminal-like protein
c208893_g3_i7	615.46	myotubularin-related protein 13				c206336_g1_i1	208.15	isoform u	c180873_g1_i1	1346.64	hypothetical protein DAPPUDRAFT_304136	c205565_g2_i8	126.26	organic cation transporter protein	c208303_g2_i2	110.94	soluble nsf attachment	c204107_g1_i3	109.36	beta- -n-acetylgalactosaminyltransferase bre-4	c206489_g1_i3	128	PREDICTED: hypothetical protein LOC100116875	c184040_g1_i1	310.06	importin subunit beta-1	c179258_g1_i2	43.33	carbohydrate sulfotransferase 11-like	c196869_g1_i6	182.33	tropomyosin	c206847_g1_i1	75.94	chaperone activity of bc1 complex- mitochondrial-like
c206241_g1_i1	611.91	spermidine synthase				c201528_g3_i4	202.54	paxillin-like isoform x4	c209054_g1_i1	1320	alpha-mannosidase 2c1-like	c189747_g2_i1	125.29	myosin binding isoform g	c158339_g1_i2	109	guanine deaminase	c208891_g1_i1	108.79	retinoid x receptor	c202736_g1_i1	127.45	collagen and calcium-binding egf domain-containing protein 1	c195138_g1_i1	307.87	lim domain-binding	c204277_g1_i3	43.2	nicotinic acetylcholine receptor alpha4 subunit	c188046_g1_i1	181	soluble calcium-activated nucleotidase 1	c209236_g1_i3	75.77	atp-binding cassette sub-family a member 1
c207052_g1_i2	609	ring finger protein unkempt homolog				c206200_g1_i1	201	neuropilin 2 precursor	c167244_g1_i1	1241.73	sodium-bile acid cotransporter	c206568_g1_i3	124.95	protein brunelleschi-like	c208237_g1_i2	108.43	eukaryotic translation initiation factor 6	c209395_g3_i7	106.53	plexin isoform a	c192731_g1_i1	125.29	tom1-like protein 2-like	c139525_g1_i1	304.19	serine threonine-protein kinase rio3	c204993_g1_i3	42.13	septin-9 isoform x4	c197118_g1_i1	179.77	dihydropyrimidine dehydrogenase	c203787_g1_i2	74	dnaj homolog subfamily c member 13
c207370_g1_i1	600.57	150 kda dynein-associated polypeptide				c206663_g1_i2	198.8	actin-binding lim protein 1-like	c208019_g1_i2	1199.61	rac serine threonine-protein kinase-like	c206732_g1_i1	123.72	serine protease	c193736_g1_i1	107.83	dorsal-ventral patterning protein sog-like	c206850_g1_i3	104.95	isoform a	c205001_g1_i1	125.25	ethanolamine kinase 1	c205339_g2_i1	300.92	ras-related and estrogen-regulated growth inhibitor-like	c204411_g1_i1	41.27	retinal protein	c203423_g3_i9	176.51	rho gtpase-activating protein 190-like	c187712_g1_i5	72.85	ptb domain-containing engulfment adapter protein 1
c184409_g1_i1	586	lipopolysaccharide kinase family protein				c209247_g2_i7	196.77	tyrosyl-dna phosphodiesterase 1	c208752_g1_i2	1169.86	non-structural protein 1	c206061_g1_i4	122.68	5 -3 exoribonuclease 2 homolog	c160410_g1_i2	107	serine threonine-protein kinase osr1-like	c205831_g3_i1	103.28	additional sex isoform d	c191304_g2_i1	121.7	caveolin 3	c201673_g2_i1	298.88	transport and golgi organization isoform a	c208058_g3_i3	39.42	isoform j	c198413_g2_i1	176.27	nuclear nucleic acid-binding protein c1d-like	c194259_g1_i3	72.32	e3 ubiquitin-protein ligase ttc3-like isoform x1
c207875_g1_i1	585	thyroid adenoma-associated protein homolog				c136230_g1_i2	194.71	pre-mrna-splicing factor atp-dependent rna helicase dhx15-like	c188101_g1_i1	1149	serine proteinase stubble	c207743_g8_i3	121.93	argonaute 1	c205148_g2_i1	106.35	hnrnp protein	c208161_g1_i2	102.81	protein suppressor of sable	c203638_g1_i2	121.18	aryl hydrocarbon receptor nuclear translocator homolog	c193404_g1_i4	297.92	camp-specific 3 -cyclic phosphodiesterase-like	c203638_g1_i8	39.14	aryl hydrocarbon receptor nuclear translocator homolog	c198058_g6_i5	174.88	tigger transposable element-derived protein 1-like	c180600_g1_i1	71.59	poly -binding-splicing factor half pint-like
c205833_g1_i9	577	dynamin-1-like protein				c208952_g1_i2	193.31	cubilin	c162928_g1_i1	1119	n-acetyllactosaminide beta- -n-acetylglucosaminyltransferase-like	c207774_g1_i1	121.82	major facilitator superfamily domain-containing protein 7	c129720_g1_i2	106.29	tho complex subunit 4-like	c209037_g3_i2	101.3	phosphoribosylformylglycinamidine synthase-like	c206276_g1_i1	118.95	eukaryotic translation initiation factor 2-alpha kinase-like	c197933_g1_i6	296.43	activating molecule in becn1-regulated autophagy protein 1	c192443_g1_i10	39.07	swi snf-related matrix-associated actin-dependent regulator chromatin subfamily e member 1	c188869_g1_i3	174.33	phospholipase d beta 1-like	c202161_g4_i1	71.53	zinc finger protein 532 isoform x2
c200409_g2_i3	499.72	elongator complex protein 6				c206965_g3_i1	192	dnaj homolog subfamily c member 24	c190634_g1_i2	1067.13	trithorax group protein osa	c200315_g4_i4	119.72	af4 fmr2 family member 3	c197153_g1_i3	106.28	beta- -mannosyl-glycoprotein 4-beta-n-acetylglucosaminyltransferase	c200161_g1_i3	99.83	cdgsh iron-sulfur domain-containing protein mitochondrial	c182183_g1_i3	118.79	amphiphysin-like isoform 2	c208215_g8_i2	295.46	gamma-interferon-inducible lysosomal thiol reductase	c182647_g1_i4	37.28	isoform b	c207473_g1_i1	172.43	phosphoinositol 4-phosphate adaptor	c193891_g1_i3	71.21	peroxisomal membrane protein 11c
c206704_g2_i1	481.91	sec14 domain and spectrin repeat-containing protein 1				c191297_g1_i1	191	sarcalumenin	c204211_g4_i1	1036.42	la-related protein 4-like	c207370_g1_i1	118.95	150 kda dynein-associated polypeptide	c207747_g2_i5	106.02	inositol -trisphosphate receptor	c201618_g1_i1	99	fmrfamide receptor-like	c203077_g5_i3	115.05	calcium-dependent secretion activator	c198738_g1_i3	293.71	ribonucleoprotein ptb-binding 1	c196269_g4_i1	36	dna-directed rna polymerase ii subunit rpb4	c203792_g6_i2	168.27	hypothetical protein BRAFLDRAFT_84231	c185652_g1_i1	67.85	mitochondrial fission 1
c200730_g1_i5	467.28	uncharacterized mfs-type transporter c6orf192				c197445_g1_i13	189.41	zu5 domain protein	c207565_g1_i1	1031.46	sphingosine-1-phosphate lyase 1	c209107_g2_i1	118.84	rna-directed dna polymerase from mobile element jockey-like	c203908_g1_i1	105.89	carnitine o-palmitoyltransferase mitochondrial	c205773_g4_i2	98.27	protein transport protein sec16a	c205457_g1_i1	114.58	choline o-	c167868_g1_i1	293.57	trna selenocysteine 1-associated protein 1-like	c204884_g3_i2	35.89	glutathione s-transferase	c207372_g1_i4	167.14	rims-binding protein 2	c208384_g11_i4	66.17	isoform a
c206624_g2_i2	467.15	innexin 2				c207960_g2_i6	184.88	hydroxysteroid dehydrogenase-like protein 2-like	c158201_g1_i1	1019	maternal gene required for isoform e	c185669_g1_i1	118.54	calcium and integrin-binding protein 1-like	c200315_g4_i2	105.06	af4 fmr2 family member 3	c197952_g1_i11	97.84	growth arrest-specific protein 2-like	c192443_g1_i11	114.07	swi snf-related matrix-associated actin-dependent regulator chromatin subfamily e member 1	c205618_g1_i1	289.37	anoctamin-8-like isoform 1	c203819_g2_i2	35.84	inositol hexakisphosphate and diphosphoinositol-pentakisphosphate kinase 1-like	c206299_g1_i3	167.04	pterin-4-alpha-carbinolamine dehydratase	c200572_g2_i1	66	gata zinc finger domain-containing protein 1-like
c206682_g2_i1	457.96	liprin- isoform d				c203604_g2_i3	183.37	rab11 family-interacting protein 4a-like	c209347_g4_i3	987.83	cytochrome b561	c187532_g1_i2	117.21	nitric oxide-associated protein 1-like	c208896_g1_i3	103.82	tectonin beta-propeller repeat-containing	c202032_g1_i1	97.6	urocanate hydratase	c180330_g1_i2	113.06	ubiquitin carboxyl-terminal hydrolase 32	c208758_g6_i2	288.24	alpha-tubulin n-acetyltransferase isoform 3	c199018_g2_i3	35.34	PREDICTED: hypothetical protein LOC100575323	c203638_g1_i4	166.96	aryl hydrocarbon receptor nuclear translocator homolog	c205739_g1_i2	65.94	heat shock protein 70 kda
c192943_g1_i1	435.31	trna pseudouridine synthase 3				c209339_g1_i3	181.09	e3 ubiquitin-protein ligase ubr4	c205251_g1_i3	968.38	ficolin-like protein 2	c192731_g1_i1	117.17	tom1-like protein 2-like	c203271_g6_i4	102.99	domain containing protein	c204046_g5_i2	97.29	ras gtpase-activating protein 1-like	c209246_g2_i3	110.93	vacuolar protein sorting-associated protein 13c-like	c208797_g1_i3	288	ryanodine receptor	c207222_g2_i4	33.75	isoform a	c187616_g1_i1	166.38	ctl transporter	c208839_g2_i4	65.67	hypothetical protein IscW_ISCW013194
c207370_g1_i2	426.12	150 kda dynein-associated polypeptide				c205378_g1_i5	176.97	zinc finger protein on ecdysone puffs	c207608_g1_i2	919.42	grnb protein	c206241_g1_i2	113.99	spermidine synthase	c192633_g4_i4	101.74	isoform b	c209452_g1_i6	96.54	phospholipase d	c208748_g1_i5	110.48	inter-alpha-trypsin inhibitor heavy chain h5	c206651_g1_i1	286.38	peptidyl-prolyl cis-trans isomerase-like	c187617_g1_i4	33.69	ankyrin repeat domain-containing protein 12	c207062_g6_i3	165.06	protein sidekick-like	c206505_g1_i1	65.32	lachesin- partial
c187766_g1_i5	402.56	reticulon-4-like isoform x2				c183907_g1_i1	175.43	bromodomain-containing protein 7	c194645_g1_i2	918.58	isoform c	c208644_g1_i2	113.53	serine threonine-protein kinase sgk1 isoform x3	c197933_g1_i6	101.52	activating molecule in becn1-regulated autophagy protein 1	c208912_g1_i1	93.36	iodide transporter-like protein	c204067_g1_i3	109.45	neuronal pas domain-containing	c207747_g2_i4	284.39	inositol -trisphosphate receptor	c195372_g4_i1	33.38	reticulon 4 interacting protein 1	c207485_g1_i7	164.71	rho gtpase-activating protein 21	c199928_g1_i17	65.29	voltage-dependent l-type ca channel alpha 1 subunit
c207002_g1_i1	391	g2 mitotic-specific cyclin-b				c200465_g3_i5	172.44	serine threonine-protein kinase prp4 homolog	c209347_g4_i1	911.01	cytochrome b561	c205277_g1_i1	111.19	n-acetylated-alpha-linked acidic dipeptidase 2	c182183_g1_i3	99.27	amphiphysin-like isoform 2	c192620_g1_i1	90	transmembrane protein 211-like	c196588_g1_i2	108	ubiquitin carboxyl-terminal hydrolase cyld-like	c195363_g2_i1	283.86	cyclin-l2-like isoform 1	c205117_g1_i1	32.66	glutamate receptor kainate 2-like	c131295_g1_i2	164.05	prefoldin subunit 3	c200161_g1_i1	65.21	cdgsh iron-sulfur domain-containing protein mitochondrial
c206126_g1_i2	376.58	major facilitator superfamily transporter 10				c180287_g1_i2	171.03	dual specificity protein phosphatase 3-like isoform x1	c205183_g1_i2	871.88	PREDICTED: predicted protein-like	c204067_g1_i4	110.68	neuronal pas domain-containing	c182620_g1_i3	99.16	regulator of g protein signaling	c198247_g1_i2	89.61	adenylate cyclase	c177538_g1_i2	107.99	zinc finger protein	c209461_g1_i2	282.92	retrotransposon-like family member (retr-1)-like	c185627_g1_i1	32.44	tripartite motif-containing protein 3-like isoform x2	c206508_g1_i1	161	calcium calmodulin-dependent protein kinase kinase	c203638_g1_i6	64.67	aryl hydrocarbon receptor nuclear translocator homolog
c190467_g1_i6	376.4	conserved hypothetical protein				c208491_g1_i3	170.18	heat shock protein	c208235_g3_i2	865.09	fasciclin-2-like isoform x2	c173424_g1_i2	108.36	zinc finger protein 699-like	c206356_g1_i2	98.73	cg12950 cg12950-pa	c208495_g1_i8	89.03	syntaxin-16-like isoform x4	c191297_g1_i2	107.49	sarcalumenin	c207889_g7_i2	281.14	slit homolog 1	c182144_g1_i2	32.17	peptidylprolyl isomerase	c204136_g1_i2	158.59	hemocytin-like	c198256_g1_i2	63.62	serine-protein kinase atm
c157538_g1_i1	365.81	adenosine deaminase				c163423_g1_i1	169	heat shock protein 21	c204926_g1_i1	857	btb poz domain-containing protein 2-like	c209060_g1_i8	108.1	caspase-2 isoform x1	c209172_g1_i3	97.56	retrotransposon-like family member (retr-1)-like	c200297_g1_i1	88.78	nad h-hydrate epimerase-like	c203952_g4_i5	106.69	tight junction protein zo-1-like	c180900_g1_i5	280.61	protein ndrg3-like	c208407_g1_i3	32.15	vitellogenin	c185418_g1_i1	158.34	cttnbp2 n-terminal-like protein	c199603_g1_i7	63.57	histone-lysine n-methyltransferase ehmt1-like isoform 1
c206789_g8_i3	355.94	tensin-1-like isoform x5				c207189_g3_i1	168.41	hypothetical protein EAG_09780	c184249_g1_i1	837	glutamate receptor delta-1 subunit	c202979_g1_i1	105.34	chitin synthase	c157538_g1_i3	96.78	adenosine deaminase	c170914_g1_i1	88.67	oxysterol-binding protein 9 isoform x5	c194788_g1_i1	105.73	at-rich interactive domain-containing protein 5b	c206568_g1_i3	279.79	protein brunelleschi-like	c189218_g1_i3	32	sarcosine mitochondrial	c203787_g1_i1	158	dnaj homolog subfamily c member 13	c204619_g1_i4	62.78	heparin-binding growth factor 1
c209434_g1_i3	355.05	hypothetical protein TcasGA2_TC007131				c208797_g1_i6	167.34	ryanodine receptor	c200541_g2_i1	810	nitric oxide synthase-interacting protein homolog	c203763_g1_i2	104.89	glutamate ionotropic kainate 2-like	c195923_g3_i4	95.45	serine threonine-protein kinase genghis khan-like	c209187_g1_i2	86.9	isoform c	c206263_g2_i2	105.34	hypothetical protein CAPTEDRAFT_225161	c205773_g4_i5	277.56	protein transport protein sec16a	c205690_g1_i1	31.77	isoform a	c198637_g7_i15	156.78	sodium calcium exchanger 3-like	c198050_g1_i4	62.71	actin-binding protein ipp
c195514_g1_i3	344.3	epidermal growth factor receptor kinase substrate 8-like				c207498_g1_i2	164.23	centromeric protein	c203118_g1_i5	799.3	g patch domain and kow motifs-containing	c180569_g1_i2	104.74	mosc domain-containing protein mitochondrial-like	c208369_g1_i9	95.33	3-hydroxyisobutyryl- mitochondrial	c207263_g2_i1	86.79	male-specific transcription factor fru-mb	c201959_g1_i4	105.32	bloom syndrome protein homolog	c208235_g3_i10	277.13	fasciclin-2-like isoform x4	c191886_g4_i1	31.34	sorting nexin-2-like	c201289_g1_i1	155.67	isoform i	c128759_g1_i2	62.24	cd2 antigen cytoplasmic tail-binding protein 2
c182056_g1_i2	338.64	rala-binding protein 1				c180900_g1_i2	164.11	protein ndrg3-like	c206842_g1_i1	757.74	small calcium-binding mitochondrial	c202562_g1_i1	104.01	serine arginine repetitive matrix protein 1-like	c173212_g1_i1	95	transposable element tc3 transposase	c199603_g1_i1	85.57	histone-lysine n-methyltransferase ehmt1-like isoform 1	c207649_g1_i4	104.22	type i inositol- -bisphosphate 4-phosphatase-like	c163206_g1_i1	277	arthrodial cuticle protein	c208896_g1_i3	31.22	tectonin beta-propeller repeat-containing	c206682_g2_i1	155.51	liprin- isoform d	c196254_g1_i6	61.98	peregrin isoform x2
c203516_g1_i2	333.74	PREDICTED: hypothetical protein LOC100164298				c209258_g1_i1	163.34	unc- isoform b	c193890_g1_i1	747	zinc finger protein 850-like	c206627_g1_i2	102.61	retinol dehydrogenase 13-like	c208683_g1_i3	94.45	cubilin	c192906_g1_i1	84.35	hypothetical protein G5I_12743	c207467_g2_i1	103.25	hemolectin cg7002-pa	c184196_g1_i1	268.48	tyrosine-protein kinase csk	c185283_g1_i2	30.77	protein dopey-1-like protein	c197161_g1_i2	150.27	guanine nucleotide exchange factor dbs	c192443_g1_i3	61.54	swi snf-related matrix-associated actin-dependent regulator chromatin subfamily e member 1
c208878_g1_i10	331.88	protein glr-3				c193475_g1_i1	162.38	low quality protein: basement membrane-specific heparan sulfate proteoglycan core	c206419_g2_i1	739.24	transcription elongation regulator 1	c202636_g2_i5	102.04	abc subfamily abcg	c194157_g1_i3	93.65	atp-binding cassette sub-family a member 2-like	c209221_g3_i6	84.33	rna-directed dna polymerase from mobile element jockey-like	c208938_g1_i3	103.16	5- cytosolic ia-like	c196819_g2_i2	268.08	probable proline dehydrogenase 2-like	c194481_g1_i1	30.69	alpha amylase	c160106_g1_i2	149	inhibitor of growth	c195875_g3_i1	61.44	histone-lysine n-methyltransferase prdm9-like
c187620_g1_i4	331.37	isoform c				c194076_g1_i3	160.21	myosin heavy chain b (mhc b)	c123224_g1_i2	724.93	mitogen-activated protein kinase 15-like	c160410_g1_i1	102	serine threonine-protein kinase osr1-like	c208065_g2_i5	93.17	glutamate synthase	c209263_g1_i3	83.04	adenylate cyclase type 5-like	c203299_g1_i1	103	rho rac guanine nucleotide exchange	c139187_g1_i1	264.38	enhancer of polycomb homolog 1-like	c208535_g1_i3	30.43	atp-dependent rna helicase dhx30	c203193_g1_i5	148.29	cytochrome b561	c202560_g1_i5	61.02	achain structural determinants for improved thermal stability of designed ankyrin repeat proteins with a redesigned c- capping
c199411_g1_i2	329.96	proprotein convertase subtilisin kexin type				c194076_g7_i1	159	myosin heavy chain	c200730_g1_i2	724.66	uncharacterized mfs-type transporter c6orf192	c199551_g1_i1	101.61	alanine aminotransferase	c193310_g2_i3	92.64	serine threonine-protein kinase wnk	c205460_g1_i3	82.3	heat shock protein	c204715_g3_i3	103	protein deadpan	c175056_g1_i4	255.9	metastasis-associated protein mta1-like isoform 1	c189615_g1_i3	30.42	probable atp-dependent rna helicase ddx23-like	c201870_g2_i2	146.46	trafficking protein particle complex subunit 3-like	c148771_g1_i1	61	-cyclic-nucleotide 2-
c207258_g1_i1	324.21	glutamate receptor 4				c207065_g3_i2	157	low density lipoprotein	c209077_g1_i4	718.48	protein	c168766_g1_i3	101.42	inosine triphosphate pyrophosphatase	c115877_g1_i2	92	dna topoisomerase 3-beta-1-like	c208646_g1_i3	81.66	gamma-aminobutyric acid type b receptor subunit 2-like	c205838_g1_i3	101.5	partitioning defective 3 homolog isoform x3	c197998_g1_i5	254.21	g t mismatch-specific thymine dna	c208663_g2_i2	30	stonustoxin subunit alpha	c202242_g1_i2	146.29	phd finger	c207568_g1_i1	60.78	adenosine receptor a2b-like
c188253_g1_i2	323.4	atp-dependent rna helicase dhx33				c204192_g1_i4	149.94	dynein intermediate chain axonemal	c208837_g4_i2	708.37	uncharacterized transposon-derived protein partial	c177722_g2_i2	99.57	yorkie homolog	c171723_g1_i1	91.86	4-trimethylaminobutyraldehyde dehydrogenase	c195108_g1_i1	81.5	conserved hypothetical protein	c195501_g2_i4	101.11	piggybac transposase	c157449_g1_i1	254.19	histone-lysine n-methyltransferase e -like isoform 2	c139435_g1_i1	30	PREDICTED: similar to AGAP000245-PA	c205405_g1_i1	146.21	adenylate cyclase	c192252_g1_i5	58.74	serine threonine-protein kinase tousled-like 1-like
c154112_g1_i2	322.28	histamine-gated chloride channel subunit				c184966_g1_i2	149.05	vinculin-like isoform 1	c120783_g1_i2	696.29	protein fam206a	c139514_g1_i2	98.37	cyclase	c198742_g1_i1	90.32	thimet oligopeptidase	c206921_g3_i10	81.29	dedicator of cytokinesis protein 7-like	c209187_g1_i3	99.27	isoform c	c198058_g6_i5	253.93	tigger transposable element-derived protein 1-like	c201260_g2_i4	29.99	tyrosine-protein kinase	c190567_g2_i4	144.64	toll-interacting protein	c207009_g1_i2	58.44	isoform d
c201251_g2_i2	317.25	methyltransferase-like protein 7a				c205148_g2_i1	147.47	hnrnp protein	c209339_g1_i1	694.02	e3 ubiquitin-protein ligase ubr4	c205364_g1_i3	96.84	clip-associating protein 1-a-like isoform 1	c207234_g4_i2	89.2	mitotic spindle-associated mmxd complex subunit mip18	c206489_g1_i4	80.24	PREDICTED: hypothetical protein LOC100116875	c204041_g2_i7	98.86	mpn domain-containing protein	c153412_g1_i2	250.74	signal recognition particle 54 kda protein	c198766_g1_i1	29.96	dynactin subunit 3	c192960_g3_i3	143.24	protein daughterless	c115877_g1_i1	57.71	dna topoisomerase 3-beta-1-like
c205046_g4_i2	313.32	lola protein isoform a				c201550_g4_i3	144.33	ubiquitin-protein ligase	c27221_g1_i1	685.52	thioredoxin domain-containing protein 16	c208264_g14_i2	96.7	coatomer subunit gamma-2	c209507_g2_i2	89	PREDICTED: similar to GA10108-PA	c209113_g3_i2	80.13	ribosomal protein s6 kinase delta-1 isoform x4	c209037_g3_i3	98.8	phosphoribosylformylglycinamidine synthase-like	c206336_g1_i3	250.07	isoform u	c209334_g1_i1	29.95	transient receptor potential cation channel protein painless-like	c204085_g1_i3	143.13	gamma-tubulin complex component 5	c197254_g3_i2	57.35	electron-transfer- beta polypeptide
c203997_g1_i14	307.75	band -like protein 4a-like				c194076_g8_i1	142	myosin heavy chain isoform 1	c208495_g1_i4	665.46	PREDICTED: uncharacterized protein LOC100877954	c209507_g2_i1	96	PREDICTED: similar to GA10108-PA	c161456_g1_i2	88.47	interferon-inducible double stranded rna-dependent protein kinase activator a	c204067_g1_i1	79.33	neuronal pas domain-containing	c205074_g2_i1	98.48	fibroblast growth factor receptor homolog 1-like	c180873_g1_i2	249.2	hypothetical protein DAPPUDRAFT_304136	c197140_g1_i2	29.78	dynamin-like 120 kda mitochondrial	c204107_g1_i2	142.94	beta- -n-acetylgalactosaminyltransferase bre-4	c197161_g1_i6	57.16	guanine nucleotide exchange factor dbs
c208438_g2_i3	301.47	alpha-carbonic anhydrase				c185418_g1_i2	139.82	cttnbp2 n-terminal-like protein	c137093_g1_i2	662.13	protein sfrs12ip1	c204646_g3_i2	94.04	inositol hexakisphosphate and diphosphoinositol-pentakisphosphate kinase-like isoform x4	c207121_g2_i5	87.02	transposase	c208824_g1_i3	79.31	beta 1-like 2	c199928_g1_i16	98.3	voltage-dependent l-type ca channel alpha 1 subunit	c182320_g1_i2	246.82	ankyrin repeat domain-containing protein 50-like	c206769_g4_i1	29.62	peroxisomal n -acetyl-spermine spermidine oxidase-like	c193510_g1_i1	141.1	multiple epidermal growth factor-like domains protein 11-like	c208640_g2_i2	56.97	isoform c
c194645_g1_i3	295.42	isoform c				c207963_g2_i2	139.42	phosphatase and actin regulator	c208758_g6_i1	649.54	alpha-tubulin n-acetyltransferase isoform x3	c207062_g6_i5	93.98	protein sidekick-like	c197140_g1_i4	85.12	dynamin-like 120 kda mitochondrial	c203229_g3_i5	79.23	proteasome assembly chaperone 4-like	c209402_g1_i1	97.38	protein piezo2-like	c207867_g1_i4	246.19	isoform c	c200586_g1_i1	29.48	hypothetical protein CAPTEDRAFT_181688	c207008_g2_i7	140.54	dedicator of cytokinesis protein 1	c203819_g2_i1	56.04	PREDICTED: hypothetical protein LOC100568550
c191068_g1_i1	295	clusterin-associated protein 1 homolog				c202597_g2_i2	138.82	muscle m-line assembly protein unc-89	c195644_g1_i2	632.75	male-specific lethal 1-like 1	c200996_g3_i4	93.78	zinc finger protein xfin-like	c203488_g3_i1	85	tip41-like protein	c202447_g2_i2	79.11	alanine--trna mitochondrial-like	c208934_g2_i2	96.32	intraflagellar transport protein 140 homolog	c205340_g1_i2	245.45	phosphatidylethanolamine-binding protein 4	c208749_g1_i4	29.45	transcription factor 15-like	c206052_g1_i17	136.15	tyrosine-protein kinase src64b-like	c173383_g1_i1	56	ribonuclease p protein subunit p40
c208044_g1_i1	293.51	crossover junction endonuclease eme1				c204527_g1_i3	136.61	n-acetylated-alpha-linked acidic dipeptidase 2	c184801_g1_i2	628.81	potassium channel subfamily k member 1-like	c197254_g3_i2	93.23	electron-transfer- beta polypeptide	c195875_g3_i3	84.66	histone-lysine n-methyltransferase prdm9-like	c198056_g1_i1	79	arthrodial cuticle protein	c192620_g1_i2	96	transmembrane protein 211-like	c185418_g1_i1	244.32	cttnbp2 n-terminal-like protein	c203961_g1_i1	29.34	zinc transporter 1-like	c156795_g1_i4	135.86	serine threonine-protein kinase tao1-like	c195546_g4_i2	53.74	tbc1 domain family member 5
c208495_g1_i3	291.01	syntaxin-16-like isoform x4				c204985_g1_i1	136.02	fyve and coiled-coil domain-containing protein 1	c179463_g1_i1	619	low-density lipoprotein receptor-related protein 2	c208755_g3_i1	92.9	huntingtin isoform x2	c207189_g3_i7	84.61	hypothetical protein EAG_09780	c207763_g4_i4	78.71	protein unc-13 homolog b-like	c201618_g1_i2	94	fmrfamide receptor-like	c203599_g7_i1	241.89	e3 ubiquitin-protein ligase rbbp6-like	c200750_g1_i1	29.32	neuron navigator 3-like isoform x1	c194198_g1_i3	134.85	hermansky-pudlak syndrome 3 protein	c190777_g1_i4	53.39	inositol -triphosphate kinase isoform a
c206574_g1_i4	288.44	tigger transposable element-derived protein 1-like				c164257_g1_i1	135.24	tnf superfamily ligand eiger homologue	c184774_g1_i2	605.44	prenylcysteine oxidase-like	c209243_g2_i16	91.68	protein unc-80 homolog	c189608_g5_i2	84.49	zinc finger protein 735	c206757_g1_i6	78.59	ubiquitin carboxyl-terminal hydrolase 48-like isoform x3	c200287_g6_i1	93.71	multidrug resistance-associated protein 1-like	c192443_g1_i16	240.19	swi snf-related matrix-associated actin-dependent regulator chromatin subfamily e member 1	c192215_g2_i2	29.26	ankyrin repeat and sam domain-containing protein 3	c188578_g1_i2	133	histone h2a deubiquitinase mysm1-like	c182320_g1_i2	53.18	ankyrin repeat domain-containing protein 50-like
c161886_g1_i2	284	paired box protein and transposase domain containing protein				c200400_g1_i10	133.03	isoform a	c205671_g1_i2	603.96	sulfate transporter	c208303_g2_i7	91.45	soluble nsf attachment	c189066_g1_i2	84.23	scaffold attachment factor b2	c194199_g8_i1	78.4	28s ribosomal protein mitochondrial-like	c202911_g3_i5	93.36	tripartite motif-containing 32	c203967_g1_i3	239.63	epidermal cell surface receptor-like	c190488_g1_i3	29.04	leucine-rich repeat serine threonine-protein kinase 1-like	c207263_g2_i1	131.73	male-specific transcription factor fru-mb	c196588_g1_i1	52	ubiquitin carboxyl-terminal hydrolase cyld-like
c206322_g9_i2	281.9	e3 ubiquitin-protein ligase rnf115				c205767_g1_i1	132	protein lethal essential for life-like	c186546_g1_i1	600	low quality protein: kielin chordin-like protein	c200141_g1_i1	90.14	probable atp-dependent rna helicase dhx34-like	c193179_g1_i1	83.78	homolog precursor	c192943_g1_i1	78	trna pseudouridine synthase 3	c181356_g2_i2	92.78	smad nuclear-interacting protein 1	c194845_g1_i2	239.26	protein dispatched-like	c198859_g3_i2	29	unconventional myosin-ie-like isoform x2	c208002_g2_i8	131.57	nfat isoform f	c205125_g2_i2	51.4	beat protein
c202020_g2_i2	265.33	oxidized low-density lipoprotein receptor 1-like				c207759_g2_i6	131.34	predicted protein	c205640_g1_i3	595.96	e3 ubiquitin-protein ligase rad18	c201328_g1_i1	89.06	cg32791 cg32791-pa	c208303_g2_i6	83.76	soluble nsf attachment	c198742_g1_i1	77.67	thimet oligopeptidase	c208988_g1_i2	92.57	vacuolar protein sorting	c200909_g3_i1	238.16	wd repeat domain-containing protein 83-like	c198609_g1_i1	28.37	tyrosine phosphatase	c198006_g1_i8	131.23	down syndrome cell adhesion molecule	c206736_g1_i2	51.06	apolipophorin precursor
c200593_g2_i8	264.77	lipoma preferred partner lpp				c202305_g1_i2	127.66	low quality protein: de-cadherin-like	c206295_g1_i1	593.35	isoform a	c207463_g2_i1	89	PREDICTED: uncharacterized protein LOC100878977	c203475_g13_i1	83.74	poly	c209319_g1_i3	77.67	protein szt2	c208896_g1_i3	92.37	tectonin beta-propeller repeat-containing	c204015_g5_i1	237.14	rna binding region containing protein 1	c204041_g2_i1	28.31	mpn domain-containing protein	c207052_g1_i2	131.13	ring finger protein unkempt homolog	c204660_g1_i2	50.32	fibrinogen-like protein
c201632_g2_i1	262.11	isoform a				c192451_g1_i4	126.74	superkiller viralicidic activity 2-like 2	c75956_g1_i2	586.21	coatomer subunit alpha	c200658_g1_i7	88.26	catenin alpha-like	c175077_g1_i2	83.71	hypothetical protein	c190432_g1_i2	77	organic cation transporter	c194259_g1_i5	91.69	e3 ubiquitin-protein ligase ttc3-like isoform x2	c198013_g1_i1	235.07	rho guanyl-nucleotide exchange factor	c196344_g1_i2	28.3	solute carrier family 25 member 35 isoform x2	c209220_g1_i2	130.17	cyclophilin a	c207119_g2_i2	50.18	serine threonine-protein kinase tricorner-like isoform 2
c198682_g1_i6	260.4	nuclease harbi1-like				c194076_g5_i4	126.54	myosin heavy chain	c196729_g1_i1	579.18	kelch-like protein 8	c207381_g8_i1	88.26	nadh dehydrogenase	c189615_g1_i3	83.49	probable atp-dependent rna helicase ddx23-like	c194565_g1_i2	76.73	tigger transposable element-derived protein 4	c174291_g1_i1	90.34	kh domain- rna- signal transduction-associated protein 3-like isoform 1	c209347_g4_i2	234.91	cytochrome b561	c207119_g1_i2	28.24	zinc finger protein 260	c206789_g8_i2	128.62	tensin-1-like isoform x5	c187667_g1_i2	50.1	f-box wd repeat-containing protein 5-like
c193262_g1_i2	260.01	neuropeptide like precursor 3-like				c201813_g2_i4	126.23	hypothetical protein DDB_G0288625	c209378_g1_i2	560.38	reverse ribonuclease integrase	c203638_g1_i7	87.4	aryl hydrocarbon receptor nuclear translocator homolog	c203172_g2_i4	83.38	trna (cytosine-5-)-methyltransferase	c157867_g1_i2	76.34	histone-lysine n-methyltransferase setdb1-like	c192470_g1_i2	89.86	protein bicaudal c-like	c198413_g2_i3	234	nuclear nucleic acid-binding protein c1d-like	c201883_g1_i1	28	cytochrome c subunit vib	c205378_g1_i8	128.36	zinc finger protein on ecdysone puffs	c203001_g1_i1	50.05	sec-23 interacting protein p125
c200680_g3_i4	253.75	threonylcarbamoyladenosine trna methylthiotransferase isoform x1				c208715_g1_i3	125.46	PREDICTED: hypothetical protein	c207023_g1_i2	559.85	vasa-like protein	c203135_g1_i2	87.06	ankyrin repeat domain-containing protein 50	c209340_g3_i1	83.29	protein kinase domain containing protein	c204998_g1_i3	76.13	sideroflexin-1-like isoform x1	c208495_g1_i3	88.73	syntaxin-16-like isoform x4	c205773_g4_i8	233.62	protein transport protein sec16a	c203201_g1_i6	28	calcium-binding mitochondrial carrier protein aralar1-like	c208890_g3_i5	128.31	protein piccolo	c202862_g2_i3	50	phd finger protein 14-like
c181758_g1_i1	251.35	succinate dehydrogenase assembly factor mitochondrial-like				c180959_g1_i10	124.06	reticulocyte-binding protein 2-like protein a	c191062_g4_i3	553.76	atp-dependent rna helicase	c207086_g1_i1	87	abnormal spindle-like	c204619_g1_i6	82.91	heparin-binding growth factor 1	c200915_g2_i4	75.78	gamma-tubulin complex component 2	c183888_g1_i1	88	carboxypeptidase b	c190391_g1_i2	233.56	isoform b	c203792_g6_i1	27.94	hypothetical protein BRAFLDRAFT_84231	c161383_g1_i1	128.18	isoform a	c205933_g1_i3	49.21	ankyrin repeat domain-containing protein 13c
c204828_g2_i4	247.41	nucleolar pre-ribosomal-associated protein 1				c204491_g3_i5	123.77	retinoic acid-induced protein 1	c188955_g1_i1	553.11	glucoside xylosyltransferase 2	c207608_g1_i3	85.86	grnb protein	c197211_g1_i7	81.38	nucleolar protein 10-like	c193810_g1_i1	75.57	low-density lipoprotein receptor-related protein 3	c195644_g1_i2	86.92	male-specific lethal 1-like 1	c187260_g2_i2	230.15	isoform n	c208839_g2_i1	27.62	voltage-dependent calcium channel subunit alpha-2 delta-1-like	c199625_g3_i2	126.18	katanin p80 wd40-containing subunit b1	c205384_g4_i2	49.09	wd repeat-containing protein 37-like
c197933_g1_i4	246.83	activating molecule in becn1-regulated autophagy protein 1				c203423_g3_i11	123.62	rho gtpase-activating protein 190-like	c170318_g1_i1	552.78	aurora kinase a	c203488_g3_i3	85.12	tip41-like protein	c207743_g8_i1	80.85	argonaute 1	c202394_g3_i1	75.27	condensin complex subunit 3	c200683_g5_i15	86.14	lim domain-binding	c205141_g1_i1	229.21	atrial natriuretic peptide-converting enzyme-like	c194788_g1_i1	27.26	at-rich interactive domain-containing protein 5b	c190872_g1_i1	125.61	acetyl- carboxylase-like isoform x1	c193018_g1_i1	48.84	probable rna-binding protein orb2-like
c199489_g1_i1	246	homeobox protein hox-b3				c194076_g3_i2	123	myosin heavy chain	c188955_g1_i2	540.89	glucoside xylosyltransferase 2	c203707_g2_i2	84.73	PREDICTED: uncharacterized protein LOC100197081	c187532_g1_i3	80.68	nitric oxide-associated protein 1-like	c204715_g3_i1	75	protein deadpan	c203792_g6_i1	85.44	hypothetical protein BRAFLDRAFT_84231	c203010_g1_i2	228.97	annulin-like isoform 2	c199066_g4_i18	27.01	cg17816 cg17816-pg	c196254_g1_i5	125.57	peregrin isoform x2	c208896_g1_i3	48.37	tectonin beta-propeller repeat-containing
c208375_g1_i1	244.53	ferric-chelate reductase 1 homolog				c207488_g1_i3	122.64	tigger transposable element-derived protein 1-like	c208494_g1_i4	537.7	general transcription factor ii-i repeat domain-containing protein 2-like	c202477_g1_i3	84.62	sugar transporter	c178390_g1_i1	79.96	protein boule	c206087_g3_i1	74.81	glutathione synthetase	c203376_g5_i1	84.59	phosphatidylinositol 3-kinase catalytic subunit type 3	c181030_g2_i2	228.6	histidine-rich membrane protein ke4 homolog 2-like	c152888_g1_i1	27	GH21647	c201949_g1_i3	125.34	septin-1-like isoform 1	c203685_g4_i11	48.26	low quality protein: jnk-interacting protein 3-like
c206336_g1_i2	241.4	isoform u				c208090_g2_i1	121.09	tripartite motif-containing protein 72-like	c208212_g1_i2	527.72	d-3-phosphoglycerate dehydrogenase	c193510_g1_i1	84.37	multiple epidermal growth factor-like domains protein 11-like	c207242_g1_i3	77.01	serine threonine-protein kinase lmtk1	c182417_g1_i1	74.54	lachesin- partial	c189389_g2_i1	83.97	bag family molecular chaperone regulator 3	c180386_g1_i3	227.84	low quality protein: histone-lysine n-methyltransferase 2e	c194519_g1_i1	26.21	zinc finger	c185487_g2_i1	125	ring finger protein nhl-1	c160272_g1_i1	48.26	facilitated trehalose transporter tret1-like
c206062_g5_i2	240.95	ruvb-like 2-like				c207759_g1_i1	118.34	predicted protein	c198166_g2_i1	521	btb poz domain-containing protein 2-like	c209183_g2_i4	84.14	aminopeptidase n	c197933_g1_i3	75.76	activating molecule in becn1-regulated autophagy protein 1	c209372_g3_i3	74.31	reverse transcriptase (rna-dependent dna polymerase)	c206715_g1_i5	83.42	ribosome biogenesis protein bms1 homolog	c203423_g3_i13	226.62	rho gtpase-activating protein 190-like	c175571_g1_i5	26	insulin-like growth factor 2 mrna-binding protein 1-like	c200683_g5_i1	124.6	lim domain-binding	c205948_g1_i10	48.11	voltage-dependent calcium channel subunit alpha-2 delta-3-like
c205251_g1_i2	240.11	ficolin-like protein 2				c195514_g1_i6	117.77	epidermal growth factor receptor kinase substrate 8-like	c207258_g1_i3	518.79	glutamate receptor 4	c189615_g1_i4	84.08	probable atp-dependent rna helicase ddx23-like	c197359_g1_i1	75.63	ubiquitin carboxyl-terminal hydrolase 16	c200805_g2_i6	73.82	methyltransferase-like protein 16-like	c189023_g1_i2	83.36	flavin-containing monooxygenase fmo gs-ox-like 3-like	c203952_g4_i8	224.02	tight junction protein zo-1-like	c205519_g1_i1	26	aael000946- partial	c206321_g1_i7	124.08	collagen alpha-1 chain	c206321_g1_i1	47.68	collagen alpha-1 chain
c203399_g1_i1	238.86	CG1850				c203694_g10_i4	115.46	e3 ubiquitin-protein ligase huwe1	c206449_g3_i1	509.99	solute carrier family facilitated glucose transporter member 8-like isoform x1	c203124_g2_i6	83.84	phosphatase and tensin-like protein	c187766_g1_i2	75.18	isoform l	c204269_g1_i3	73.49	sarcosine oxidase	c201864_g2_i1	82.46	wash complex subunit fam21a-like	c196214_g1_i4	223.4	kinesin heavy	c201324_g1_i2	26	atm interactor	c201059_g9_i6	123.62	low quality protein: protein still isoform sif type 1-like	c203010_g1_i3	47.59	annulin-like isoform 2
c207555_g1_i1	236.78	methoprene-tolerant protein				c198658_g7_i2	114.87	splicing arginine serine-rich 2	c208878_g1_i1	508.49	protein glr-3	c196869_g1_i7	83.82	tropomyosin invertebrate	c205977_g2_i1	75.14	nose resistant to fluoxetine protein 6-like	c191234_g1_i1	73	cytochrome p450	c208646_g1_i5	82.26	gamma-aminobutyric acid type b receptor subunit 2-like	c209495_g1_i2	222.84	isoform c	c198815_g2_i4	25.56	upf0544 protein c5orf45 homolog	c201410_g2_i9	123.58	fh1 fh2 domain-containing protein 3	c192451_g1_i3	47.3	superkiller viralicidic activity 2-like 2
c189608_g5_i3	236.59	zinc finger protein 735				c205558_g2_i2	113.99	carbohydrate sulfotransferase 5	c122365_g1_i1	506	glycolipid transfer protein domain-containing protein 1-like	c201296_g2_i2	83.05	mitochondrial enolase superfamily member 1-like	c184250_g1_i7	75	progestin and adipoq receptor family member 3-like	c209065_g1_i1	72.98	oxidase peroxidase	c208583_g1_i6	81.78	maltase 1	c198303_g1_i1	220.54	nicotinamide riboside kinase 1	c204637_g1_i5	25.4	band -like protein 5-like	c206657_g1_i5	123.27	focal adhesion kinase	c197018_g1_i2	47	cg7201 cg7201-pa
c207875_g1_i2	229	thyroid adenoma-associated protein homolog				c208660_g1_i2	113.66	transforming growth factor-beta-induced protein ig-h3	c208878_g1_i6	504.48	protein glr-3	c200161_g1_i1	82.93	cdgsh iron-sulfur domain-containing protein mitochondrial	c190344_g2_i1	74.14	protein kinase c and casein kinase substrate in neurons protein 2-like isoform 1	c186848_g2_i1	72.63	chromodomain y-like protein 2	c208562_g1_i3	81.21	neogenin isoform x2	c194767_g1_i3	218.79	histone-lysine n-methyltransferase setd2	c208000_g1_i1	25.32	unconventional myosin-xv-like	c209403_g2_i1	123.23	probable tubulin polyglutamylase ttll2-like	c193674_g1_i4	46.29	organic cation
c171638_g1_i2	223.46	serine threonine-protein kinase ulk2-like				c204768_g2_i5	113.37	isocitrate dehydrogenase	c208869_g1_i3	498.56	isoform c	c193914_g1_i1	82.85	cytoplasmic dynein 1 intermediate chain-like	c207370_g1_i2	73.6	150 kda dynein-associated polypeptide	c206064_g10_i2	72.6	general transcription factor iie subunit 1-like	c206309_g2_i1	81	hexosaminidase domain-containing	c206312_g2_i3	218.48	nucleolysin tia-1 isoform p40-like isoform 1	c207778_g1_i3	25.31	cartilage oligomeric matrix protein partial	c194484_g1_i5	122.94	tipe homolog 3	c208058_g3_i6	45.81	isoform j
c195301_g1_i2	220.22	rrp15-like protein				c209585_g1_i1	113	elongation factor 1-alpha	c208535_g2_i3	490	sodium-dependent phosphate transporter 1-b-like	c208730_g1_i1	82.6	tyrosine-protein kinase hopscotch-like	c204985_g1_i2	73.48	fyve and coiled-coil domain-containing protein 1 isoform x1	c208640_g2_i3	72.42	isoform c	c203380_g2_i2	80.5	tata element modulatory factor	c200658_g1_i4	218.27	catenin alpha-like	c189608_g5_i1	25.26	zinc finger protein 735	c188925_g1_i2	122.68	low quality protein: semaphorin-1a-like	c203609_g1_i5	44.47	kinesin-like protein kif13b-like
c195163_g1_i4	219.71	pyruvate mitochondrial				c170235_g3_i3	112.52	forkhead box protein p4	c207392_g1_i1	481	paired mesoderm homeobox protein 2	c189788_g1_i2	81.85	calpain-a-like isoform 1	c209060_g1_i1	73.34	caspase nc-like	c207598_g1_i4	72.42	lamin dm0-like	c205405_g1_i8	79.7	adenylate cyclase	c206789_g8_i2	217.82	tensin-1-like isoform x5	c202161_g4_i1	25.23	zinc finger protein 532 isoform x2	c182043_g1_i2	122.27	wd repeat-containing protein 75-like	c153795_g1_i2	44.4	PREDICTED: hypothetical protein LOC100161596
c187506_g2_i4	216.35	ubiquitin-like-conjugating enzyme atg10				c198648_g1_i1	111.13	6-phosphofructokinase-like isoform x1	c154277_g1_i1	475	glycerol-3-phosphate acyltransferase	c203949_g1_i1	81.09	organic cation transporter	c205733_g4_i3	73.29	dynein intermediate chain axonemal	c199139_g1_i1	72.15	tyrosine-protein phosphatase non-receptor type 9	c205782_g1_i6	79.6	liprin alpha (lar-interacting protein alpha) (synapse defective protein 2)	c201467_g1_i3	217.19	protein turtle-like	c205084_g2_i4	25.11	transformer-2 protein	c195163_g1_i2	121.41	pyruvate mitochondrial	c206867_g1_i2	44	gamma-glutamyl hydrolase-like
c188046_g1_i1	215	soluble calcium-activated nucleotidase 1				c209478_g1_i3	110.28	probable 4-hydroxy-2-oxoglutarate mitochondrial-like	c180063_g1_i3	473.68	endocuticle structural glycoprotein bd-1	c198194_g1_i3	81.06	kinase suppressor of ras 2-like	c200324_g1_i2	72.33	nucleoporin p54 isoform x2	c203366_g1_i4	72.14	brefeldin a-inhibited guanine nucleotide-exchange protein 1	c164207_g1_i1	79.49	gastrula zinc finger	c206995_g1_i6	216.14	protein charlatan	c168096_g1_i1	25	sulfatase-modifying factor 1	c208924_g1_i4	121.11	tpa: endonuclease-reverse transcriptase	c207112_g1_i1	43.91	multidrug resistance-associated protein 5-like
c187140_g1_i2	214.35	copper zinc superoxide dismutase				c202420_g1_i1	108.66	fanconi-associated nuclease 1	c209383_g2_i3	470.43	protein	c207144_g1_i2	80.41	protein mdm4	c199603_g1_i3	71.75	histone-lysine n-methyltransferase ehmt1-like isoform 1	c206062_g5_i2	71.98	ruvb-like 2-like	c206125_g1_i1	78.79	transmembrane protein 200a	c200717_g3_i2	214.98	unc-112-related protein	c205382_g1_i2	25	isoform f	c204277_g1_i6	119.95	nicotinic acetylcholine receptor alpha4 subunit	c206012_g1_i1	43	oocyte-testis gene 1
c208826_g5_i1	213	mitochondrial ribosomal protein l2				c199996_g1_i2	108.58	adenomatous polyposis coli protein	c192747_g2_i2	467.9	e1a-binding protein	c205720_g2_i7	80.35	probable phosphorylase b kinase regulatory subunit beta-like	c180913_g1_i1	71.08	cytoskeleton-associated protein 5	c208583_g1_i1	71.79	maltase 1	c205831_g3_i4	77.36	additional sex isoform d	c182183_g1_i8	214.63	amphiphysin-like isoform 2	c199012_g1_i2	25	venom carboxylesterase-6-like	c206687_g1_i1	119.59	protein o-mannosyltransferase 1-like	c200680_g3_i4	42.83	threonylcarbamoyladenosine trna methylthiotransferase isoform x1
c208869_g1_i2	211.44	isoform c				c208779_g1_i4	107.95	myoferlin isoform 2	c200730_g1_i5	467.28	uncharacterized mfs-type transporter c6orf192	c207052_g1_i1	79.05	ring finger protein unkempt homolog	c188225_g1_i2	69	coiled-coil domain-containing protein 12-like	c208264_g14_i2	71.57	coatomer subunit gamma-2	c197952_g1_i6	77.05	growth arrest-specific protein 2-like	c207987_g1_i1	214.31	probable serine carboxypeptidase cpvl-like	c208759_g1_i2	25	wd repeat-containing protein 7 isoform 2	c206299_g1_i1	118.17	pterin-4-alpha-carbinolamine dehydratase	c208063_g2_i4	42.75	enoyl- hydratase domain-containing protein mitochondrial
c204033_g8_i3	210.23	amino acid kinase				c194076_g5_i1	107.49	myosin heavy chain variant b	c200403_g1_i1	461.47	iq motif and sec7 domain-containing protein 1	c203230_g1_i2	78.53	protein shroom	c203423_g3_i2	68.63	rho gtpase-activating protein 190-like	c198120_g7_i6	70.86	arf-gap with sh3 ank repeat and ph domain-containing protein 1-like	c199035_g1_i6	76.68	microtubule-associated proteins 1a 1b light chain 3c	c193084_g1_i1	214	attractin-like protein 1-like	c204932_g1_i4	25	serine threonine-protein kinase 3-like	c206108_g3_i7	117.65	integrase core domain protein	c198025_g1_i1	42.71	hypothetical protein, partial
c204666_g1_i3	207.02	xanthine dehydrogenase oxidase-like				c208217_g2_i1	107.08	isoform e	c206682_g2_i1	457.96	liprin- isoform d	c198126_g1_i1	78.12	acyl-coenzyme a:6-aminopenicillanic-acid-acyltransferase 40 kda form	c197635_g1_i2	67.83	meiotically up-regulated gene 71	c205051_g1_i2	70.79	pleckstrin homology domain-containing family m member 1-like	c201057_g2_i2	76.67	piggybac transposable element-derived protein 4-like	c204768_g2_i5	213.84	isocitrate dehydrogenase	c200050_g1_i1	24.76	protein spire homolog 1 isoform x1	c193445_g2_i8	117.56	serine threonine-protein kinase mig-15	c209452_g1_i6	41.9	phospholipase d
c209092_g1_i1	199.05	max-interacting protein 1- partial				c208779_g1_i5	106.52	myoferlin isoform 2	c208340_g1_i1	445.5	dynein heavy chain	c202027_g1_i3	77.63	vacuolar protein sorting-associated protein 35	c170235_g3_i4	67.44	forkhead box protein p1	c207062_g6_i1	70.56	protein sidekick-like	c189831_g1_i1	76.22	cleavage and polyadenylation specificity factor subunit 3	c204660_g1_i3	213.39	fibrinogen-like protein	c205690_g1_i6	24.68	isoform a	c196712_g5_i3	116.4	pericentriolar material 1 isoform x3	c197421_g2_i1	41.63	cts telomere maintenance complex component 1
c205191_g1_i4	197.1	#NAME?				c194076_g4_i1	106	myosin heavy muscle-like isoform 1	c181758_g1_i3	442.98	succinate dehydrogenase assembly factor mitochondrial-like	c199583_g1_i2	77.54	rho gtpase-activating protein 26-like	c205271_g1_i1	67.02	sex-determining protein fem-1	c206309_g2_i2	70	hexosaminidase domain-containing	c201597_g1_i5	75.98	kinesin-like protein kif21a-like isoform 1	c208402_g3_i8	212.35	selenium-binding protein 1	c194259_g1_i5	24.47	e3 ubiquitin-protein ligase ttc3-like isoform x2	c200588_g1_i2	115.47	tripartite motif-containing protein 45 isoform x1	c205216_g1_i7	41.59	leucine-rich repeat-containing protein 16a
c152044_g1_i2	196.95	translation factor mitochondrial				c197203_g1_i2	106	general transcription factor ii-i repeat domain-containing protein 2-like	c209237_g1_i2	442.39	phosphatidylinositol-4-phosphate 3-kinase c2 domain-containing subunit beta-like	c209141_g3_i4	77.1	fat-like cadherin-related tumor suppressor homolog	c191304_g2_i1	67	caveolin 3	c209392_g1_i5	68.41	ubiquitin carboxyl-terminal hydrolase 38	c209295_g1_i4	75.65	probable ras gtpase-activating	c195546_g1_i1	211.81	calcium uptake protein 1 mitochondrial-like	c209187_g1_i3	24.4	isoform c	c207925_g2_i4	115.38	receptor-type tyrosine-protein phosphatase epsilon isoform x2	c202142_g1_i2	41.4	serine proteinase stubble
c195514_g1_i1	195.5	epidermal growth factor receptor kinase substrate 8-like				c193084_g1_i1	104.76	attractin-like protein 1-like	c207524_g1_i1	439	zinc finger protein c3h1 type-like 1-like	c208691_g1_i6	76.64	alsin	c202935_g2_i7	66.81	sodium channel and clathrin linker 1-like	c196990_g1_i6	68.21	secreted frizzled-related protein 3	c203119_g1_i6	75.45	upf0577 protein kiaa1324-like homolog	c148405_g1_i1	211.55	domon domain-containing protein cg14681-like	c156646_g1_i2	24.04	isoform c	c197445_g1_i12	115.25	ankyrin unc44	c203380_g2_i2	40.84	tata element modulatory factor
c191304_g2_i3	195	caveolin 3				c156369_g2_i1	102	transcriptional enhancer factor tef-	c207593_g4_i1	438.71	dep domain-containing protein 5-like	c205399_g1_i1	76.53	calcineurin-binding protein cabin-1	c194559_g3_i4	66.44	calpain-a-like isoform 3	c206497_g2_i1	68	zinc finger protein	c187242_g1_i2	74.79	gamma-aminobutyric acid type b receptor subunit 1	c206921_g3_i6	210.93	dedicator of cytokinesis protein 7-like	c192943_g1_i1	24	trna pseudouridine synthase 3	c200586_g1_i3	115.17	hypothetical protein CAPTEDRAFT_181688	c194289_g1_i5	40.65	serine threonine-protein phosphatase 2a regulatory subunit b subunit alpha
c121538_g1_i1	193.85	probable dna replication complex gins protein psf2-like				c194680_g1_i2	101.9	I-connectin	c205357_g1_i1	438.7	mitochondrial ubiquitin ligase activator of nfkb 1-like	c209123_g1_i4	76.37	macrophage mannose receptor 1-like	c177659_g1_i2	66	breast cancer metastasis-suppressor 1-like protein	c206776_g4_i2	67.98	charged multivesicular body protein 5-like	c208371_g2_i3	73.95	isoform d	c207613_g2_i3	209.49	spermatogenesis-associated protein 13	c161413_g1_i1	23.64	uncharacterized fam18-like protein cg5021-like	c176858_g1_i1	114.76	myeloid leukemia factor	c197635_g1_i1	40.35	meiotically up-regulated gene 71
c205001_g1_i2	189.02	ethanolamine kinase 1				c205589_g1_i2	100.65	disks large homolog 1 isoform 1	c209196_g1_i2	430.98	alpha 2-macroglobulin	c196990_g1_i1	75.44	secreted frizzled-related protein 3	c192443_g1_i10	66	swi snf-related matrix-associated actin-dependent regulator chromatin subfamily e member 1	c193349_g1_i2	67.95	pc4 and sfrs1-interacting protein isoform x2	c175487_g1_i2	73.79	calmodulin-binding transcription activator	c182620_g1_i1	208.9	regulator of g protein signaling	c197984_g1_i1	23.58	golgin subfamily a member 3	c206605_g1_i1	114.73	slowpoke-binding protein	c203779_g1_i9	40.22	cysteine string
c188087_g1_i1	184.28	serine proteinase stubble				c207960_g2_i1	100.18	hydroxysteroid dehydrogenase-like protein 2-like	c207370_g1_i2	426.12	150 kda dynein-associated polypeptide	c199336_g1_i2	75.27	cdk5 and abl1 enzyme substrate 1-like	c190734_g1_i4	65.36	trypsin	c208969_g1_i2	67.93	f-box and leucine-rich repeat protein 18	c207972_g6_i4	73.51	broad-complex core protein isoforms 1 2 3 4 5	c197118_g1_i2	208.26	dihydropyrimidine dehydrogenase	c176508_g1_i2	23.31	single-stranded dna-binding protein 3-like	c204768_g2_i3	114.13	isocitrate dehydrogenase	c207062_g6_i2	40.21	protein sidekick-like
c205540_g1_i2	183.64	histidine--trna cytoplasmic-like isoform x1				c208824_g1_i3	99.77	beta 1-like 2	c175571_g1_i5	422.67	insulin-like growth factor 2 mrna-binding protein 1-like	c194259_g1_i3	74.39	e3 ubiquitin-protein ligase ttc3-like isoform x1	c155887_g1_i2	65.29	coiled-coil domain-containing protein 97-like	c205127_g2_i3	67.8	arf gtpase-activating protein git2 isoform x3	c195005_g1_i5	73.1	membrane-associated guanylate ww and pdz domain-containing protein 2	c207818_g1_i2	207.47	zinc finger	c204657_g2_i1	23.3	aael005685- partial	c199583_g1_i9	113.03	rho gtpase-activating protein 26-like	c201588_g1_i6	40	glycine receptor subunit alpha-3 isoform x1
c195457_g1_i1	181.73	low quality protein: semaphorin-5a-like				c75504_g1_i2	99.27	programmed cell death 6-interacting protein	c209367_g2_i3	422.19	protein	c197141_g1_i7	74.2	sh3 domain-containing kinase-binding protein 1-like	c168496_g1_i1	65.02	nuclear receptor coactivator 6	c197140_g1_i9	67.45	dynamin-like 120 kda mitochondrial	c209403_g2_i1	73.06	probable tubulin polyglutamylase ttll2-like	c201885_g1_i1	207.33	upf0505 protein c16orf62 homolog isoform x2	c158947_g1_i2	23	b9 domain-containing protein 1	c196127_g1_i2	112.47	argininosuccinate synthase	c208633_g2_i6	39.6	homeodomain transcription factor-like
c206126_g1_i3	181.42	major facilitator superfamily transporter 10				c197706_g3_i1	99.08	vascular endothelial growth factor receptor 1-like	c204753_g1_i1	420.38	adp-ribosylation factor gtpase-activating protein 2	c207156_g1_i3	73.73	polypeptide n-acetylgalactosaminyltransferase 5	c192857_g1_i2	64.03	alpha beta hydrolase	c206627_g1_i2	67.44	retinol dehydrogenase 13-like	c205405_g1_i10	72.89	adenylate cyclase	c194032_g1_i2	207.29	bola-like protein 3-like	c205127_g2_i2	23	arf gtpase-activating protein git2 isoform x3	c199547_g1_i3	111	multidrug resistance protein 1	c205720_g2_i7	39.54	probable phosphorylase b kinase regulatory subunit beta-like
c208632_g1_i10	178.84	cyclic amp-responsive element-binding protein 1				c197445_g1_i6	98.73	zu5 domain protein	c203933_g1_i1	416	atp-dependent rna helicase tdrd9	c198738_g1_i4	72	ribonucleoprotein ptb-binding 1	c208064_g1_i2	63.44	dynein heavy chain axonemal	c208658_g4_i2	66.37	pre-mrna-splicing factor atp-dependent rna helicase prp16-like	c203496_g1_i1	72.7	protein fam184a-like isoform 1	c202854_g3_i5	207	ran-binding protein	c207779_g2_i1	22.69	thymidine kinase mitochondrial	c203685_g4_i12	110.83	low quality protein: jnk-interacting protein 3-like	c206827_g3_i2	39.45	polyribonucleotide nucleotidyltransferase mitochondrial
c205996_g2_i2	174.96	dimethylglycine mitochondrial				c182183_g1_i4	98.29	isoform c	c204034_g3_i1	408.41	rna exonuclease 1 homolog	c206704_g2_i1	71.21	sec14 domain and spectrin repeat-containing protein 1	c188046_g1_i2	63	soluble calcium-activated nucleotidase 1	c195138_g1_i2	66.37	lim domain-binding	c200588_g1_i5	72.24	tripartite motif-containing protein 45 isoform x1	c208948_g3_i2	206.57	transmembrane protein 5	c208893_g3_i6	22.56	myotubularin-related protein 13	c209075_g1_i2	109.79	probable e3 ubiquitin-protein ligase herc1	c207803_g1_i1	39.19	zinc finger protein 26
c195609_g1_i2	173.74	cg6621 cg6621-pa				c208891_g1_i2	97.66	retinoid x receptor	c146432_g1_i1	406	oxidase peroxidase	c207234_g3_i4	71.03	mitotic spindle-associated mmxd complex subunit mip18-like	c201848_g1_i3	63	adamts-like protein 3-like	c174122_g1_i2	66.3	sestrin-2	c198859_g3_i2	71.89	unconventional myosin-ie-like isoform x2	c118721_g1_i1	205.53	serine proteinase stubble-like	c203380_g2_i2	22.39	tata element modulatory factor	c202032_g1_i1	109.69	urocanate hydratase	c204646_g3_i7	39.09	inositol hexakisphosphate and diphosphoinositol-pentakisphosphate kinase
c201099_g1_i2	172.01	oxnad1 protein				c197998_g1_i5	97	g t mismatch-specific thymine dna	c173713_g1_i2	398.8	exosome complex component mtr3-like	c193999_g1_i3	70.93	calpain-a-like isoform 1	c201193_g1_i2	62.71	sec14-like protein 1	c206241_g1_i6	66.25	spermidine synthase	c193362_g1_i2	71.76	lola protein isoform a	c205660_g1_i6	205.03	condensin-2 complex subunit g2	c206846_g1_i6	22.33	glutamate receptor interacting	c193606_g2_i1	109.3	next to brca1 gene 1 protein isoform x1	c205457_g1_i1	39	choline o-
c205239_g1_i2	171.37	cwf19-like protein 2				c209302_g1_i1	96.25	myosin-viia	c190925_g1_i1	396.2	monocarboxylate transporter 12	c192551_g1_i1	69.22	5-aminolevulinate erythroid- mitochondrial-like	c180656_g1_i1	62.03	insulin-like growth factor binding protein 7-like protein	c202560_g1_i9	65.87	achain structural determinants for improved thermal stability of designed ankyrin repeat proteins with a redesigned c- capping	c193941_g1_i3	71.11	pab-dependent poly -specific ribonuclease subunit 3-like	c208192_g1_i1	204.58	protein	c164094_g1_i3	22	polycomb protein eed-a-like	c208045_g1_i1	108.41	calcium calmodulin-dependent 3 -cyclic nucleotide phosphodiesterase 1c-like	c196367_g1_i1	39	multidrug resistance-associated protein 5 isoform x1
c195923_g3_i4	170.64	serine threonine-protein kinase genghis khan-like				c208574_g1_i7	96.07	neuroglian-like isoform 1	c167844_g2_i1	391.31	mps one binder kinase activator-like 2-like	c195163_g1_i1	68.4	pyruvate mitochondrial	c188264_g1_i1	62	pg1 homology to homo sapiens	c198738_g1_i1	65.85	ribonucleoprotein ptb-binding 1	c198815_g3_i2	71.02	probable rna-binding protein 18	c180749_g1_i2	204.52	es1 protein mitochondrial	c283615_g1_i1	22	chitinase 2	c208583_g1_i6	106.87	maltase 1	c205378_g1_i6	38.8	zinc finger protein on ecdysone puffs
c201991_g1_i2	168.52	protein kinase brain isozyme-like				c207370_g1_i4	94.35	150 kda dynein-associated polypeptide	c207002_g1_i1	391	g2 mitotic-specific cyclin-b	c198058_g6_i5	68.39	tigger transposable element-derived protein 1-like	c207151_g1_i2	61.85	cuticular protein analogous to peritrophins 1-b	c182183_g1_i2	65.68	bridging integrator	c202142_g1_i2	70.96	serine proteinase stubble	c209517_g3_i4	203.59	piggybac transposable element-derived protein 4	c207372_g1_i4	21.94	rims-binding protein 2	c187617_g1_i3	106.81	ankyrin repeat domain-containing protein 12	c196853_g1_i1	38.65	esf1-like protein
c192723_g1_i1	167.89	btb poz domain-containing protein 2-like				c208574_g1_i6	94.33	neuroglian-like isoform 1	c197594_g1_i1	389.2	pyruvate dehydrogenase	c203763_g1_i1	68.11	glutamate ionotropic kainate 2	c208632_g1_i2	61.38	cyclic amp-responsive element-binding protein 1	c202077_g2_i3	65.66	thymidylate synthase	c199928_g1_i3	70.82	voltage-dependent calcium channel type d subunit alpha-1-like	c197065_g1_i9	202.3	catenin delta-2-like	c198738_g1_i1	21.78	ribonucleoprotein ptb-binding 1	c196498_g2_i6	106.8	tho complex subunit 2	c205531_g2_i7	37.99	voltage-dependent l-type calcium channel subunit beta-2-like
c205690_g1_i6	167.48	isoform a				c207222_g2_i2	92.93	isoform a	c197088_g1_i1	388.66	serine threonine-protein kinase nek8	c206921_g3_i8	67.78	dedicator of cytokinesis protein 7-like	c205216_g1_i8	61.34	leucine-rich repeat-containing protein 16a	c206112_g2_i3	65.6	u6 snrna-associated sm-like protein lsm2	c206241_g1_i10	70.8	spermidine synthase	c208357_g2_i4	201.56	diacylglycerol kinase epsilon-like	c202213_g1_i3	21.66	coiled-coil domain-containing protein 149-like	c204947_g1_i2	106.13	ccr4-not transcription complex subunit 2	c200193_g1_i2	37.98	peripheral plasma membrane protein cask-like isoform 1
c209342_g2_i2	164.87	rna-directed dna polymerase from mobile element jockey-like				c203050_g1_i1	91	solute carrier family 23 member 2-like	c83670_g1_i1	386	zinc finger protein 729-like	c197635_g1_i5	67.65	meiotically up-regulated gene 71	c190567_g2_i1	60.7	toll-interacting protein	c209092_g1_i1	65.31	max-interacting protein 1- partial	c209319_g1_i6	70.79	protein szt2	c207121_g2_i5	201.54	transposase	c208749_g1_i3	21.34	transcription factor 15-like	c157514_g1_i1	106	muscle myosin heavy chain	c200430_g9_i2	37.57	single ig il-1-related receptor-like
c196011_g1_i2	164.31	r3h domain-containing protein 1				c172204_g1_i4	90.88	ferm domain-containing protein 4a	c200845_g2_i1	384.14	epidermal retinol dehydrogenase 2-like	c206909_g14_i2	66.42	splicing factor 1-like	c202911_g3_i4	60.7	tripartite motif-containing 32	c203638_g1_i1	65.14	aryl hydrocarbon receptor nuclear translocator homolog	c206143_g1_i5	70.43	golgin subfamily a member 4-like	c183621_g1_i1	199.41	sodium nucleoside cotransporter 1	c175511_g2_i6	21.14	arginine serine-rich coiled-coil protein 2	c192747_g2_i1	105.97	e1a-binding protein	c200116_g3_i1	37.49	broad-complex protein isoform 4
c209372_g3_i3	163.5	reverse transcriptase (rna-dependent dna polymerase)				c195363_g2_i2	88.84	low quality protein: cyclin-l1	c112878_g1_i1	381	calcyphosin-like protein	c203650_g2_i1	66.14	major facilitator superfamily transporter 10	c158234_g1_i1	59.91	innexin inx2-like	c205216_g1_i16	65.11	leucine-rich repeat-containing protein 16a	c179698_g1_i2	69.63	mucosa-associated lymphoid tissue lymphoma translocation protein 1-like	c121331_g1_i2	199.3	adenosine kinase 2-like	c185485_g1_i2	21.05	zinc finger protein 235-like	c185021_g1_i2	105.46	hypoxia up-regulated protein 1	c203978_g1_i4	37.4	heat shock factor
c191062_g4_i2	162.5	atp-dependent rna helicase				c207424_g1_i8	88.75	n-acetylated-alpha-linked acidic dipeptidase 2-like	c139435_g1_i1	380.95	PREDICTED: similar to AGAP000245-PA	c196772_g3_i1	65.91	zinc finger protein swim domain containing protein	c139187_g1_i1	59.84	enhancer of polycomb homolog 1-like	c205661_g1_i3	65	atp-binding cassette sub-family b member partial	c206208_g1_i5	69.51	sodium-independent sulfate anion transporter-like	c171806_g1_i4	198.87	calcineurin b	c208464_g2_i1	21	tigger transposable element-derived protein 1-like	c201410_g2_i10	105.07	fh1 fh2 domain-containing protein 3	c204142_g1_i2	37.14	zinc finger fyve domain-containing protein 26
c208826_g4_i8	162.42	purine nucleoside phosphorylase				c207370_g1_i1	88.57	150 kda dynein-associated polypeptide	c207750_g3_i1	380	isoform a	c203787_g1_i2	65.49	dnaj homolog subfamily c member 13	c201573_g8_i5	59.77	arl14 effector protein	c205239_g1_i3	64.17	cwf19-like protein 2	c200907_g1_i2	69.29	f-box lrr-repeat protein 4	c205108_g5_i7	198.17	isoform a	c196624_g2_i1	21	cg11044 cg11044-pa	c189642_g2_i3	105	protein strawberry notch	c204927_g1_i2	37	activating signal cointegrator 1 complex subunit 2 isoform 1
c205568_g4_i3	162	lkb1 interacting protein				c200465_g3_i3	88.17	serine threonine-protein kinase prp4 homolog	c196406_g1_i3	379.72	histone deacetylase	c207772_g7_i5	65.35	echinoderm microtubule-associated 1-like	c201488_g1_i1	59.76	an1-type zinc finger protein 2b	c208748_g1_i4	64.16	inter-alpha-trypsin inhibitor heavy chain h5	c200586_g1_i3	69.22	hypothetical protein CAPTEDRAFT_181688	c205933_g1_i2	197.76	ankyrin repeat domain-containing protein 13c	c137942_g1_i1	21	dnaj homolog subfamily c member 16-like	c200919_g1_i2	104.96	growth inhibition and differentiation-related protein 88-like protein	c207598_g1_i4	36.94	lamin dm0-like
c158325_g2_i1	161.31	at-rich interactive domain-containing protein 4b				c204947_g1_i2	87.13	ccr4-not transcription complex subunit 2	c157449_g1_i2	378.97	histone-lysine n-methyltransferase e -like isoform 1	c205216_g1_i2	65.05	leucine-rich repeat-containing protein 16a	c157784_g1_i3	59.38	run and fyve domain-containing protein 2-like	c207279_g3_i4	64.15	bromodomain adjacent to zinc finger domain protein 2b-like	c191234_g1_i2	68	cytochrome p450 monooxygenase	c192906_g1_i1	197.32	hypothetical protein G5I_12743	c205540_g1_i2	20.89	histidine--trna cytoplasmic-like isoform x1	c207727_g1_i2	104.91	protein slit-like	c205540_g1_i1	36.8	histidine--trna cytoplasmic-like isoform x1
c198413_g2_i1	159.89	nuclear nucleic acid-binding protein c1d-like				c195923_g3_i3	86.67	serine threonine-protein kinase genghis khan-like	c199842_g1_i1	377	amp dependent coa ligase	c208826_g4_i2	64.97	purine nucleoside phosphorylase	c201484_g1_i2	59.16	lmbr1 domain-containing protein 2 homolog	c205593_g1_i1	64	PREDICTED: uncharacterized protein LOC100877788	c205593_g1_i4	68	PREDICTED: uncharacterized protein LOC100877788	c201177_g7_i2	196.37	rap1 gtpase-activating protein 1-like	c192498_g1_i2	20.8	serine threonine-protein kinase nek4	c205948_g1_i5	104.68	voltage-dependent calcium channel subunit alpha-2 delta-3-like	c198006_g1_i5	36.7	down syndrome cell adhesion molecule
c207534_g1_i1	158	heparan sulfate 2-o-sulfotransferase pipe-like				c204527_g1_i2	85.02	n-acetylated-alpha-linked acidic dipeptidase 2	c206126_g1_i2	376.58	major facilitator superfamily transporter 10	c193999_g1_i2	64.07	calpain-a-like isoform 3	c202349_g6_i1	58.32	ubiquitin thioesterase trabid-like	c192443_g1_i3	63.37	swi snf-related matrix-associated actin-dependent regulator chromatin subfamily e member 1	c209015_g1_i1	67.7	soluble guanylate cyclase 88e-like	c190567_g2_i4	195.71	toll-interacting protein	c206312_g2_i6	20.57	nucleolysin tia-1 isoform p40-like isoform 1	c203796_g1_i5	103.86	phd finger transcription factor	c208087_g1_i1	36.67	recq-mediated genome instability protein 1
c203736_g2_i2	157	organic solute transporter subunit alpha				c190872_g1_i2	85	acetyl- carboxylase	c190467_g1_i6	376.4	conserved hypothetical protein	c198567_g1_i7	64	protein polybromo-1-like	c201077_g1_i4	58.02	btb poz domain-containing protein 10	c206023_g1_i1	63.09	nudix hydrolase 6	c189552_g3_i2	67.3	tumor protein d54	c192960_g3_i1	195.65	transcription factor 12 isoform x2	c203685_g4_i17	20.4	low quality protein: jnk-interacting protein 3-like	c197445_g1_i8	102.79	zu5 domain protein	c198189_g1_i3	36.57	dual specificity protein phosphatase 12-like
c205186_g1_i1	156.37	e3 ubiquitin-protein ligase march3				c205819_g1_i2	84.37	uncharacterized aarf domain-containing protein kinase 2 isoform x3	c164648_g1_i1	371	regulator of telomere elongation helicase	c207565_g1_i2	63.44	butyrate induced	c204046_g5_i2	57.81	ras gtpase-activating protein 1-like	c206236_g1_i1	62.91	mitochondrial sodium hydrogen exchanger nha2	c203605_g5_i2	66.68	isoform e	c188046_g1_i1	194.98	soluble calcium-activated nucleotidase 1	c179433_g1_i4	20.22	coronin-2b-like isoform 1	c209065_g1_i5	102.59	oxidase peroxidase	c192836_g1_i3	36.49	shc sh2 domain-binding protein 1 homolog b-like
c199398_g2_i1	156.16	ras-related protein rab-14-like				c161939_g1_i2	83.76	rgm domain family member b	c201491_g1_i2	369.73	3-hydroxyanthranilate -dioxygenase	c202736_g1_i1	62.98	collagen and calcium-binding egf domain-containing protein 1	c200036_g1_i1	57.81	m-type 9	c207649_g1_i1	62.49	type i inositol- -bisphosphate 4-phosphatase-like	c179898_g1_i3	66.39	PREDICTED: hypothetical protein LOC100679039	c206032_g3_i3	194.19	glutamine--fructose-6-phosphate aminotransferase	c195005_g1_i5	20.22	membrane-associated guanylate ww and pdz domain-containing protein 2	c200141_g1_i1	102.35	probable atp-dependent rna helicase dhx34-like	c208321_g1_i2	36.46	low quality protein: leucine-rich repeat-containing protein 49-like
c204270_g1_i4	155.93	restin homolog				c205998_g2_i1	83.24	heat shock protein 21	c200643_g1_i3	368.54	patched domain-containing protein 3-like	c207084_g1_i4	62.73	hypothetical protein HELRODRAFT_170806	c196316_g1_i1	57.76	peroxisomal leader peptide-processing protease	c203946_g1_i1	62	sodium-dependent nutrient amino acid transporter 1-like	c206276_g1_i3	66.05	eukaryotic translation initiation factor 2-alpha kinase-like	c193630_g1_i2	192.68	xaa-pro aminopeptidase 1	c181978_g1_i1	20	rhomboid family member 1	c200312_g1_i2	101.84	e3 ubiquitin-protein ligase siah1	c200901_g4_i1	36.38	zinc finger protein 536-like
c209093_g2_i10	155.34	short isoform h				c196254_g1_i5	83	peregrin isoform x2	c157538_g1_i1	365.81	adenosine deaminase	c209319_g1_i5	62.62	protein szt2	c205836_g1_i2	57.54	uncharacterized mfs-type transporter c19orf28 homolog	c95607_g1_i1	61.55	rhomboid-related protein 3	c197555_g2_i1	65.1	solute carrier family 12 member 6	c203437_g2_i2	192.67	abnormal x	c196853_g2_i2	20	esf1 homolog	c187352_g2_i2	99.54	denn domain-containing protein 5a isoform x2	c208017_g3_i8	36	nuclear factor 1 a-type
c205073_g1_i1	151.76	centrosomal protein of 135 kda				c203707_g2_i5	82.77	PREDICTED: uncharacterized protein LOC100197081	c203917_g3_i1	365.79	phosphatidylinositol transfer protein alpha isoform-like	c199603_g1_i6	62.55	histone-lysine n-methyltransferase ehmt1-like isoform 1	c156546_g1_i1	57	cyclin-dependent kinase 11b-like isoform x6	c207052_g7_i2	61.35	nudc domain-containing protein 1	c201430_g1_i1	64.85	zinc finger x-linked protein zxdb- partial	c206603_g1_i6	192.24	transcription factor castor	c206276_g1_i1	20	eukaryotic translation initiation factor 2-alpha kinase-like	c196367_g1_i2	99	multidrug resistance-associated protein 5 isoform x1	c193296_g1_i1	35.95	transmembrane protein 165-like
c190435_g1_i1	150.18	PREDICTED: uncharacterized protein LOC569866 isoform X1				c158044_g1_i1	82.16	membrane-associated transporter protein	c208195_g1_i2	362.63	general transcription factor ii-i repeat domain-containing protein 2a-like	c186030_g1_i2	62.4	hypothetical protein LOTGIDRAFT_164025	c208357_g2_i2	56.46	diacylglycerol kinase epsilon-like	c206715_g1_i4	60.82	ribosome biogenesis protein bms1 homolog	c205933_g1_i3	64.73	ankyrin repeat domain-containing protein 13c	c205001_g1_i3	192.16	ethanolamine kinase 1	c209055_g1_i2	20	cadherin-87a-like	c196588_g1_i2	99	ubiquitin carboxyl-terminal hydrolase cyld-like	c169029_g1_i3	35.64	trmt1-like protein
c156213_g1_i2	148.57	rho gtpase-activating protein 20-like				c204491_g4_i6	82.1	protein outspread	c207554_g2_i3	362.6	hydroxysteroid (17-beta) dehydrogenase 10	c201942_g3_i2	62.33	small heat shock protein	c208903_g1_i6	56.1	hypothetical protein LOTGIDRAFT_163120	c207056_g7_i9	60.3	protein hu-li tai shao	c208336_g1_i4	64.4	solute carrier organic anion transporter family member 5a1-like	c203575_g1_i3	192.07	probable ubiquitin carboxyl-terminal hydrolase faf-x isoform x2	c207180_g1_i4	20	serine protease	c194693_g1_i2	98.77	serine-rich adhesin for platelets-like isoform x4	c209403_g2_i2	35.56	probable tubulin polyglutamylase ttll2-like
c181356_g2_i2	147.54	smad nuclear-interacting protein 1				c172289_g1_i3	82.01	bromo adjacent homology domain-containing protein	c207960_g2_i7	362.58	hydroxysteroid dehydrogenase-like protein 2-like	c197998_g1_i3	61.45	g t mismatch-specific thymine dna	c196853_g1_i2	56	esf1-like protein	c208954_g1_i5	59.75	huntingtin-interacting protein 1	c204033_g8_i3	63.82	amino acid kinase	c136537_g1_i2	190	surfeit locus protein 1	c208891_g1_i4	20	retinoid x receptor	c180749_g1_i2	98.74	es1 protein mitochondrial	c203796_g1_i4	35.48	phd finger transcription factor
c138084_g1_i1	146.7	olfactory ionotropic receptor ir93a				c206663_g1_i1	81.19	actin-binding lim protein 1-like	c203516_g1_i3	355.16	PREDICTED: hypothetical protein LOC100164298	c200312_g1_i1	60.53	e3 ubiquitin-protein ligase siah1	c37385_g1_i2	55.98	stress-induced-phosphoprotein 1-like	c208369_g1_i8	59.55	3-hydroxyisobutyryl- mitochondrial	c204132_g5_i4	63.74	matrix metalloproteinase	c184292_g1_i1	187.76	mitochondrial inner membrane protein	c204775_g1_i5	20	sidestep protein	c171790_g1_i2	98.46	hypothetical protein EAG_08926	c196835_g1_i2	35.43	chitin binding-like protein
c202809_g1_i1	145	suppressor of cytokine signaling 7				c186919_g2_i1	80.52	transcription factor e3	c209434_g1_i3	355.05	hypothetical protein TcasGA2_TC007131	c207514_g1_i1	60.36	protein	c208064_g1_i3	55.88	dynein heavy chain axonemal	c209041_g1_i2	59.52	probable g-protein coupled receptor 125-like	c208338_g1_i1	63.38	transient receptor potential cation channel trpm-like	c201813_g2_i1	187.34	hypothetical protein DDB_G0288625	c199014_g1_i2	20	myotubularin-related protein 10-b-like	c209246_g2_i4	98	vacuolar protein sorting-associated protein 13a-like	c199603_g1_i1	35.43	histone-lysine n-methyltransferase ehmt1-like isoform 1
c209482_g2_i2	144.19	thioredoxin-related transmembrane protein 1-like				c206364_g3_i3	80.22	seryl-trna synthetase	c189721_g2_i1	354.44	isoform a	c194559_g3_i6	59.84	calpain-a-like isoform 3	c206228_g1_i1	55.52	transcription elongation factor spt5	c205838_g1_i11	59.14	partitioning defective 3 homolog isoform x3	c200430_g9_i1	63.29	single ig il-1-related receptor-like	c197491_g1_i20	186.49	cugbp elav-like family member 4-like	c208959_g2_i13	19.99	transmembrane protein 183-like	c197018_g1_i1	98	cg7201 cg7201-pa	c202124_g1_i1	35.39	dehydrogenase reductase sdr family member 12
c206241_g1_i4	142.84	spermidine synthase				c209347_g4_i2	80	cytochrome b561	c197658_g1_i1	352.38	male sterility domain-containing	c205280_g4_i1	59.79	protein	c206757_g1_i3	54.87	ubiquitin carboxyl-terminal hydrolase 48-like isoform x3	c196524_g1_i4	59.02	ankyrin repeat domain-containing protein 10-like	c209365_g1_i1	62.61	probable g-protein coupled receptor 133	c175275_g1_i2	183.84	insulin receptor substrate-	c204887_g2_i2	19.78	atrial natriuretic peptide-converting enzyme-like	c191345_g2_i2	97.98	regulator of g-protein signaling 7-like	c208341_g1_i1	35	e3 ubiquitin ligase
c197454_g1_i1	142	zinc metalloprotease				c206757_g1_i3	79.85	ubiquitin carboxyl-terminal hydrolase 48-like isoform x3	c158862_g1_i1	349	vitellogenin	c208607_g2_i6	59.55	solute carrier family 12 member 9-like	c206971_g2_i3	54.38	guanylate cyclase 32e-like	c119652_g1_i1	59	surface antigen	c209263_g1_i2	61.61	adenylate cyclase type 5-like	c207865_g4_i2	183.27	coatomer subunit beta	c193236_g2_i1	19.76	dynamin-like isoform 1	c204768_g2_i5	97.32	isocitrate dehydrogenase	c187341_g1_i10	34.98	maguk p55 subfamily member 6-like
c205871_g3_i1	140.64	secreted protein isthmin				c180810_g1_i2	79.77	low-density lipoprotein receptor-related protein 2	c201646_g1_i1	348	serine protease nudel	c204277_g1_i3	59.03	nicotinic acetylcholine receptor alpha4 subunit	c209424_g3_i5	54.28	rna-directed dna polymerase from mobile element jockey-like	c200696_g3_i2	59	pachytene checkpoint protein 2 homolog	c208003_g1_i1	61.53	c-myc promoter-binding protein	c209141_g2_i7	182.62	para sodium channel	c182587_g1_i3	19.76	elongation factor mitochondrial	c209392_g1_i2	96.47	ubiquitin carboxyl-terminal hydrolase 35	c190657_g1_i3	34.92	nuclear transcription factor y subunit alpha-like
c207778_g2_i1	140.06	cartilage oligomeric matrix				c197065_g1_i4	79.22	catenin delta-2-like	c195514_g1_i3	344.3	epidermal growth factor receptor kinase substrate 8-like	c209077_g1_i1	58.86	protein	c97191_g1_i2	53.85	isoform a	c208988_g1_i1	58.22	vacuolar protein sorting	c207056_g7_i10	61.22	protein hu-li tai shao	c206093_g6_i2	182.39	hypothetical protein IscW_ISCW003240	c207811_g1_i3	19.6	fmrfamide receptor-like	c205399_g1_i2	95.57	low quality protein: calcineurin-binding protein cabin-1	c154429_g2_i1	34.9	polyhomeotic-like protein 2
c203717_g2_i1	140	gamma-interferon-inducible lysosomal thiol reductase				c202597_g2_i1	79.18	muscle m-line assembly protein unc-89	c208460_g4_i6	343.56	gametocyte-specific factor 1	c194076_g5_i3	58.36	myosin heavy chain	c162784_g1_i4	53.81	metal-response element-binding transcription factor 2-like	c183888_g1_i2	58	carboxypeptidase b	c193450_g1_i3	61.02	isoform h	c209003_g2_i3	181.9	rna-binding protein luc7-like 2-like	c207247_g1_i6	19.48	short spindle protein 4-like isoform 1	c200541_g1_i3	95.1	oxidoreductase htatip2	c141610_g1_i3	34.87	cg8929 cg8929-pc
c197211_g1_i7	139.94	nucleolar protein 10-like				c207309_g1_i1	79.15	monocarboxylate transporter	c182056_g1_i2	338.64	rala-binding protein 1	c202911_g3_i9	57.82	tripartite motif-containing 32	c193236_g2_i1	53.25	dynamin-like isoform 1	c203324_g5_i4	57.77	f-box lrr-repeat protein 20-like	c205661_g1_i1	60.81	atp-binding cassette sub-family b member partial	c199035_g1_i3	179.83	microtubule-associated proteins 1a 1b light chain 3c	c207899_g2_i1	19.34	ap-2 complex subunit sigma	c202862_g2_i2	95	phd finger protein 14-like	c200996_g3_i1	34.72	zinc finger
c206845_g3_i2	137.35	1-phosphatidylinositol- -bisphosphate phosphodiesterase classes i and ii-like isoform 2				c184359_g1_i1	78	e3 ubiquitin-protein ligase march2	c208878_g1_i7	338.01	glutamate ionotropic kainate 2	c198663_g1_i2	57.23	serine-arginine protein 55	c204941_g1_i2	53	mitochondrial import inner membrane translocase subunit tim22-like	c203148_g1_i4	57.64	sh2 domain-containing adapter protein f	c206492_g1_i2	60.61	t family of potassium channels protein 7	c207071_g1_i1	179.65	glutaminase kidney mitochondrial	c202944_g1_i5	19.24	aael005189- partial	c199897_g3_i5	94.9	cue domain-containing protein 1-like	c206100_g3_i3	34.48	1-phosphatidylinositol -bisphosphate phosphodiesterase delta-4
c207471_g1_i4	137	hematopoietic prostaglandin d synthase				c203685_g4_i7	77.77	c-jun-amino-terminal kinase-interacting protein 4 isoform x2	c203516_g1_i2	333.74	PREDICTED: hypothetical protein LOC100164298	c188225_g1_i3	57	coiled-coil domain-containing protein 12-like	c207334_g1_i6	52.43	hypothetical protein DAPPUDRAFT_41601	c203359_g4_i1	57.38	nicotinamide phosphoribosyltransferase-like	c206884_g1_i2	60.06	isoform a	c185388_g1_i1	178.76	neurexin isoform f	c193166_g1_i2	19.12	2-hydroxyacyl- lyase 1	c206386_g3_i1	94.47	low-density lipoprotein receptor-related protein 2-like	c208628_g1_i6	34.37	homeobox protein cut
c182277_g1_i7	136.68	luc7-like protein 3-like				c199062_g1_i3	77.57	protein st7 homolog	c209500_g1_i1	333	l _3-like	c191235_g1_i2	57	tigger transposable element-derived protein 1-like	c206528_g1_i2	52.22	t-cell immunomodulatory	c202606_g1_i1	56.81	matrix metalloproteinase-21	c202911_g3_i4	60.05	tripartite motif-containing 32	c208552_g1_i1	178.72	dmx-like protein 2-like	c208235_g3_i5	19.08	fasciclin-2-like isoform x4	c197262_g3_i5	93.22	isoform a	c197491_g1_i8	34.32	bruno-3 transcript variant 28
c204323_g1_i1	135.86	zinc finger mym-type protein 1-like				c207456_g1_i2	77.57	ankyrin	c206759_g1_i3	332.98	transcription factor	c171932_g1_i3	56.22	endothelin-converting enzyme 2	c190135_g1_i1	52.22	torso-like protein	c205999_g1_i1	56.65	isoform s	c203946_g1_i2	60	sodium-dependent nutrient amino acid transporter 1-like	c154112_g1_i2	178	histamine-gated chloride channel subunit	c194289_g1_i5	19.08	serine threonine-protein phosphatase 2a regulatory subunit b subunit alpha	c206356_g1_i3	92.99	cg12950 cg12950-pa	c202329_g3_i2	34.3	epithelial chloride channel
c182425_g1_i1	135.19	transforming growth factor beta regulator 1-like				c190567_g2_i1	77.52	toll-interacting protein	c208878_g1_i10	331.88	protein glr-3	c209075_g1_i2	56	probable e3 ubiquitin-protein ligase herc1	c166233_g1_i1	52.05	cytoplasmic protein nck1	c170685_g1_i1	56.47	gtp cyclohydrolase i	c194438_g1_i5	59.69	e3 ubiquitin-protein ligase trim37-like	c193450_g1_i3	177.77	isoform h	c172070_g1_i1	19	hypothetical protein DAPPUDRAFT_311119	c200403_g1_i2	92.51	iq motif and sec7 domain-containing protein 1	c202980_g1_i2	34.22	latrophilin cirl-like isoform 1
c168615_g1_i2	134.29	protein kibra-like				c204613_g3_i2	77.39	eye-specific diacylglycerol kinase-like	c206965_g3_i2	331	dnaj homolog subfamily c member 24	c206983_g2_i1	56	atp-dependent dna helicase recq	c139435_g1_i1	52	PREDICTED: similar to AGAP000245-PA	c197018_g1_i2	56.37	cg7201 cg7201-pa	c207636_g1_i3	59.5	gpi ethanolamine phosphate transferase 1	c206508_g1_i1	177.47	calcium calmodulin-dependent protein kinase kinase	c208695_g1_i4	19	zinc finger mym-type protein 1-like	c202319_g7_i1	91.87	poly(adp-ribose) glycohydrolase	c209524_g1_i9	34.2	retrotransposon-like family member (retr-1)-like
c206424_g3_i4	131.76	acidic mammalian chitinase-like				c203055_g3_i1	77	hydroxyacid-oxoacid mitochondrial-like	c203996_g3_i1	329.99	metabotropic glutamate receptor 3-like	c207038_g2_i2	56	85 kda calcium-independent phospholipase a2-like	c188578_g1_i2	52	histone h2a deubiquitinase mysm1-like	c158229_g1_i2	56.1	yth domain-containing protein 1-like	c204621_g2_i5	58.9	protein lin-10	c209478_g1_i7	177.22	probable 4-hydroxy-2-oxoglutarate mitochondrial-like	c154266_g1_i1	19	swi snf-related matrix-associated actin-dependent regulator of chromatin subfamily a containing dead h box 1-like	c203077_g5_i5	91.22	calcium-dependent secretion activator	c185430_g1_i1	34	irregular chiasm c-roughest
c194519_g1_i1	131.71	zinc finger				c207303_g1_i1	77	gtpase-activating protein and vps9 domain-containing protein 1	c199411_g1_i2	329.96	proprotein convertase subtilisin kexin type	c173720_g1_i2	55.89	glutamate--cysteine ligase catalytic subunit-like	c179698_g1_i1	51.76	mucosa-associated lymphoid tissue lymphoma translocation protein 1-like	c197491_g1_i25	55.78	cugbp elav-like family member 4-like	c208228_g1_i1	57.58	dipeptidase 1-like	c208948_g2_i5	176.76	spectrin beta brain 4-like	c204232_g1_i2	19	protein isoform a-like	c203030_g1_i1	91.21	nadh-cytochrome b5 reductase-like	c208961_g2_i6	33.92	potassium channel subfamily t member 2
c202736_g1_i1	131.59	collagen and calcium-binding egf domain-containing protein 1				c208002_g2_i7	76.75	nfat isoform e	c200141_g1_i2	324.97	probable atp-dependent rna helicase dhx34-like	c182277_g1_i2	55.72	luc7-like protein 3-like	c182277_g1_i3	51.6	luc7-like protein 3-like	c200403_g1_i2	55.67	iq motif and sec7 domain-containing protein 1	c183621_g1_i3	57.05	sodium nucleoside cotransporter 1	c202736_g1_i1	176.49	collagen and calcium-binding egf domain-containing protein 1	c203438_g1_i4	19	sodium potassium calcium exchanger nckx30c-like	c208640_g2_i4	91.11	isoform c	c186652_g3_i1	33.85	hairy enhancer-of-split related with yrpw motif protein 2
c162136_g1_i2	131.05	e3 ubiquitin				c196316_g1_i1	76.27	peroxisomal leader peptide-processing protease	c207258_g1_i1	324.21	glutamate receptor 4	c199411_g1_i3	55.49	proprotein convertase subtilisin kexin type	c198755_g1_i4	51.47	neurofibromin isoform e	c208495_g1_i7	55.45	syntaxin-16-like isoform x4	c193403_g1_i4	57	adenylate cyclase	c208801_g1_i2	176.49	limbic system-associated membrane protein	c208655_g2_i3	19	agrin-like	c154145_g1_i2	91	wd repeat-containing protein 73	c202809_g1_i3	33.59	suppressor of cytokine signaling 7
c161492_g1_i1	129.95	60s ribosomal export protein nmd3				c206143_g1_i7	75.86	golgin subfamily a member 4	c188253_g1_i2	323.4	atp-dependent rna helicase dhx33	c208996_g5_i3	55.41	hypothetical protein DAPPUDRAFT_308200	c187775_g1_i3	51.39	prkca-binding protein	c209246_g2_i4	55.03	vacuolar protein sorting-associated protein 13a-like	c196228_g1_i1	57	organic cation transporter	c196990_g1_i6	176.23	secreted frizzled-related protein 3	c208583_g1_i8	18.93	maltase 1	c205531_g2_i9	90.77	voltage-dependent l-type calcium channel subunit beta-2-like	c208460_g4_i5	33.22	gametocyte-specific factor 1
c208883_g1_i1	129.68	cgmp-dependent protein kinase				c206442_g2_i4	75.68	ubiquitin carboxyl-terminal hydrolase 36-like	c154112_g1_i2	322.28	histamine-gated chloride channel subunit	c209259_g1_i4	55.38	ecto-nox disulfide-thiol exchanger 1-like	c201045_g4_i1	51.21	zinc finger protein	c196588_g1_i3	55.02	ubiquitin carboxyl-terminal hydrolase cyld-like	c209067_g1_i3	56.16	adenosine kinase	c198066_g1_i2	176.05	itg-containing peptide	c204607_g1_i5	18.92	inactivation-no-after-potential d	c203744_g1_i5	89.65	synaptotagmin partial	c202030_g1_i4	33.17	ileal sodium bile acid cotransporter
c207772_g5_i1	128.51	protease inhibitor epi11				c189608_g5_i1	75.42	zinc finger protein 735	c208327_g2_i1	320.13	xin actin-binding repeat-containing protein 1	c197359_g1_i2	55.27	ubiquitin carboxyl-terminal hydrolase 16	c209169_g3_i2	51.16	carbohydrate sulfotransferase 11-like	c199551_g1_i1	54.99	alanine aminotransferase	c194327_g1_i5	55.6	trna-splicing endonuclease subunit sen34-like	c206935_g2_i1	175.94	phosphatidate phosphatase lpin1-like	c192992_g1_i1	18.75	cathepsin l	c198006_g1_i7	89.56	down syndrome cell adhesion molecule	c169325_g1_i4	33.1	btb-protein- isoform g
c206789_g4_i1	128.45	ribosomal protein mitochondrial-like				c197141_g1_i6	73.95	sh3 domain-containing kinase-binding protein 1	c121210_g1_i2	319.96	u3 small nucleolar rna-interacting protein 2-like	c198755_g1_i1	55	neurofibromin isoform e	c204946_g3_i2	51.15	two pore calcium channel protein 1-like	c208089_g1_i5	54.66	pol protein	c203148_g1_i3	55.46	sh2 domain-containing adapter protein f	c118884_g1_i1	174.26	pseudouridylate synthase 7 homolog	c174122_g1_i1	18.74	sestrin-2	c209432_g2_i3	89.03	ankyrin repeat domain-containing protein 50	c203229_g3_i5	33.08	proteasome assembly chaperone 4-like
c209037_g3_i1	127.39	phosphoribosylformylglycinamidine synthase				c202206_g1_i5	73.87	maltase a3-like	c205881_g2_i2	318.56	galactose-1-phosphate uridylyltransferase	c204540_g4_i2	55	intersectin-1 isoform x4	c207987_g1_i1	51	probable serine carboxypeptidase cpvl-like	c200944_g1_i3	54.61	leucine-rich transmembrane protein	c205295_g6_i2	55.45	transposable element tc3 transposase	c182362_g2_i3	173.75	at-rich interactive domain-containing protein 2	c208525_g1_i6	18.65	cg3563 cg3563-pa	c208779_g1_i4	89.03	myoferlin isoform 2	c208695_g1_i4	33	zinc finger mym-type protein 1-like
c196851_g1_i2	126.51	protein fan				c207554_g2_i4	73.8	hydroxysteroid (17-beta) dehydrogenase 10	c201251_g2_i2	317.25	methyltransferase-like protein 7a	c206683_g1_i7	54.95	carbohydrate sulfotransferase 4-like	c188383_g2_i2	50.78	transcription initiation factor tfiid subunit 7-like	c207485_g1_i1	54.34	rho gtpase-activating protein 21	c208334_g3_i1	55.45	protein efr3-like protein cmp44e	c198013_g1_i3	172.34	rho guanyl-nucleotide exchange factor	c179272_g1_i2	18.57	akt-interacting protein isoform x2	c174530_g1_i1	88.59	beat protein	c209121_g1_i6	33	centromere protein f
c199897_g3_i3	126.34	cue domain-containing protein 1-like				c202942_g1_i2	73.12	muscle protein 20-like protein	c205046_g4_i2	313.32	lola protein isoform a	c209012_g1_i6	54.33	organic cation transporter	c199194_g1_i1	50.44	ubiquitin carboxyl-terminal hydrolase 24	c205304_g1_i2	54.19	zinc finger protein dzip1	c208628_g1_i5	55.28	homeobox protein cut	c192731_g1_i7	171.79	tom1-like protein 2-like	c182277_g1_i7	18.56	luc7-like protein 3-like	c206022_g1_i2	88.47	isoform c	c205948_g1_i1	32.92	voltage-dependent calcium channel subunit alpha-2 delta-3-like
c202562_g5_i3	125.47	zinc finger protein 511				c207772_g7_i5	73.11	echinoderm microtubule-associated 1-like	c203997_g1_i14	307.75	band -like protein 4a-like	c194873_g1_i7	54.28	membrane glycoprotein lig-	c180810_g1_i2	50.27	low-density lipoprotein receptor-related protein 2	c193403_g1_i3	53.38	adenylate cyclase	c203490_g1_i1	55	e3 ubiquitin-protein ligase march6	c209198_g1_i5	171.74	protein fam102b-like	c207947_g2_i1	18.53	bis(5 -adenosyl)-triphosphatase enpp4	c200127_g1_i2	88.25	pre-mrna-splicing factor clf-	c200773_g3_i2	32.78	cln3 battenin
c206212_g3_i3	124.64	pdz domain protein				c206228_g1_i2	73	transcription elongation factor spt5	c196714_g1_i2	306.25	male sterility domain-containing	c191847_g1_i1	54.25	ecdysone inducible protein 75	c131295_g1_i2	50.18	prefoldin subunit 3	c196228_g1_i3	53.37	organic cation transporter	c195969_g3_i1	54.98	PREDICTED: uncharacterized protein LOC100006562	c208217_g2_i1	171.47	isoform e	c208797_g1_i4	18.25	ryanodine receptor	c209065_g1_i3	88.13	oxidase peroxidase	c133986_g1_i3	32.71	protein arginine n-methyltransferase 6-like
c207987_g1_i1	123.13	probable serine carboxypeptidase cpvl-like				c209093_g2_i14	72.96	short isoform ac	c209478_g1_i1	305.42	probable 4-hydroxy-2-oxoglutarate mitochondrial-like	c203866_g1_i4	53.72	dual specificity protein phosphatase 3	c198256_g1_i1	50.16	serine-protein kinase atm	c208587_g4_i2	53.27	lutropin-choriogonadotropic hormone receptor	c206023_g1_i7	54.9	nudix hydrolase 6	c196269_g4_i2	169	dna-directed rna polymerase ii subunit rpb4	c197390_g1_i5	18.15	pg binding domain containing protein	c199928_g1_i2	87.31	voltage-dependent l-type ca channel alpha 1 subunit	c200050_g1_i4	32.61	isoform c
c203124_g2_i11	122.58	phosphatidylinositol- -trisphosphate 3-phosphatase and dual-specificity protein phosphatase pten-like				c199657_g3_i7	72.88	serine threonine-protein kinase vrk1	c206288_g2_i1	301.56	uncharacterized transposon-derived protein partial	c209521_g1_i2	53.67	integrase core domain protein	c197516_g1_i2	50	hypothetical protein TcasGA2_TC016285	c208955_g1_i2	53.22	PREDICTED: similar to kek1	c203691_g1_i3	54.63	cg32432 cg32432-pa	c197491_g1_i12	168.58	splicing factor 3b	c192688_g3_i2	18.13	fgfr1 oncogene partner 2 homolog isoform x2	c197421_g2_i4	87.25	cts telomere maintenance complex component 1	c185517_g1_i1	32.08	long-chain-fatty-acid-- ligase acsbg2-like
c202724_g2_i1	120.19	lachesin precursor				c207702_g3_i1	71.83	cytochrome p450 mitochondrial	c178534_g1_i1	299	isoform d	c203964_g1_i7	52.82	syntaxin partial	c198689_g2_i3	50	dna-directed rna polymerase iii subunit rpc6	c203890_g1_i1	53.18	sn1-specific diacylglycerol lipase alpha-like	c206067_g1_i7	54.37	fast kinase domain-containing protein 1-like	c209167_g2_i2	168.08	chromodomain-helicase-dna-binding protein mi-2 homolog	c204302_g3_i5	18.04	nck-associated protein 5	c208805_g1_i1	87.17	isoform e	c206940_g1_i4	32	nitric oxide synthase
c200996_g3_i1	118.98	zinc finger				c207079_g1_i2	71.5	cg13532 cg13532-pa	c142297_g1_i2	298.17	gtpase mitochondrial-like	c185652_g1_i1	52.66	mitochondrial fission 1	c188925_g1_i2	50	low quality protein: semaphorin-1a-like	c205216_g1_i11	53.15	leucine-rich repeat-containing protein 16a	c209179_g1_i3	54.17	notch2 protein	c193445_g2_i5	168.02	serine threonine-protein kinase mig-15	c162928_g1_i1	18	n-acetyllactosaminide beta- -n-acetylglucosaminyltransferase-like	c180287_g1_i1	87	dual specificity protein phosphatase 3-like isoform x1	c209241_g1_i3	31.91	dynein heavy chain axonemal
c208878_g1_i2	118.34	glutamate ionotropic kainate 2-like				c207014_g2_i3	71.49	isoform c	c194645_g1_i3	295.42	isoform c	c193941_g1_i1	52.5	pab-dependent poly -specific ribonuclease subunit 3-like	c209169_g3_i5	49.94	carbohydrate sulfotransferase 11-like	c209524_g1_i8	52.71	retrotransposon-like family member (retr-1)-like	c202242_g1_i2	54.03	phd finger	c209083_g3_i2	167.27	y+l amino acid transporter 2-like	c206464_g1_i1	18	predicted protein	c199551_g1_i1	86.82	alanine aminotransferase	c134299_g1_i1	31.81	upf0420 protein c16orf58 homolog
c198924_g1_i3	118.31	phosphofurin acidic cluster sorting protein 2-like isoform 1				c208002_g2_i9	71.22	nfat isoform f	c197099_g1_i3	294.54	hypothetical protein LOTGIDRAFT_167837	c206336_g1_i1	52	isoform u	c196401_g1_i4	49.64	hypothetical protein IscW_ISCW021605	c208434_g1_i3	52.26	piggybac transposable element-derived protein 3-like	c197353_g1_i3	54	mannoside acetylglucosaminyltransferase 1	c206228_g1_i1	167	transcription elongation factor spt5	c202200_g1_i1	18	a disintegrin and metalloproteinase with thrombospondin motifs 9-like	c190488_g1_i3	86.54	leucine-rich repeat serine threonine-protein kinase 1-like	c203800_g1_i2	31.75	fyve finger-containing phosphoinositide
c206087_g3_i5	117.72	glutathione synthetase				c200919_g1_i1	71.21	growth inhibition and differentiation-related protein 88-like protein	c206853_g1_i1	294	dual oxidase 1	c193171_g1_i3	51.78	nad kinase-like	c208607_g2_i5	49.52	solute carrier family 12 member 9-like	c198849_g1_i1	51.97	proton myo-inositol cotransporter	c187532_g1_i2	53.7	nitric oxide-associated protein 1-like	c195108_g1_i1	165.5	conserved hypothetical protein	c208683_g1_i3	18	cubilin	c200298_g7_i1	86.5	triple functional domain	c207618_g2_i3	31.74	map-kinase activating death domain
c203867_g2_i1	117.4	monocarboxylate transporter 2-like				c208632_g1_i9	71.03	camp response element-binding protein	c208044_g1_i1	293.51	crossover junction endonuclease eme1	c208565_g2_i1	51.74	macrophage mannose receptor 1-like	c193296_g1_i1	49.41	transmembrane protein 165-like	c176138_g1_i2	51.89	myst histone	c204039_g1_i11	53.61	chloride channel protein 2-like	c203638_g1_i2	164.96	aryl hydrocarbon receptor nuclear translocator homolog	c173632_g1_i1	18	cuticular protein analogous to peritrophins 1-g	c191202_g2_i2	86.13	camp-specific -cyclic	c202005_g1_i1	31.71	protein dok-7
c205384_g5_i3	117.37	viral a-type inclusion				c185539_g2_i1	71	protein disabled	c207654_g3_i2	292.27	aminopeptidase n	c209363_g1_i3	51.17	ap-like endonuclease reverse transcriptase	c201024_g1_i5	49.35	endophilin a	c209402_g1_i2	51.86	protein piezo2-like	c130124_g1_i1	53	chromosome transmission fidelity protein 18 homolog	c208826_g4_i6	164.43	purine nucleoside phosphorylase-like	c16923_g1_i2	18	upf0609 protein c4orf27 homolog	c203507_g4_i3	85.84	protein transport protein sec31a-like	c206605_g1_i5	31.63	slowpoke-binding protein
c198337_g1_i2	117.23	interleukin-1 receptor-associated kinase 4				c203376_g5_i1	70.96	phosphatidylinositol 3-kinase catalytic subunit type 3	c208014_g8_i1	292	ef-hand domain-containing protein d1	c204329_g4_i6	51.03	cationic amino acid transporter	c630_g1_i1	49	polyprotein	c207233_g1_i1	51.77	achain crystal structure of the e3 sumo ligase pias2	c205034_g1_i1	52.78	tc1-like transposase	c209093_g2_i7	163.55	short isoform h	c199631_g1_i1	18	protein nas-15	c202789_g4_i2	85.83	pr domain zinc finger protein 10 isoform x2	c208161_g1_i1	31.61	protein suppressor of sable
c198924_g1_i5	117.15	phosphofurin acidic cluster sorting protein 1-like				c205954_g1_i2	70.92	microtubule-associated serine threonine-protein kinase 2	c194168_g1_i3	291.19	ran-binding protein 3	c202935_g2_i8	51.02	sodium channel and clathrin linker 1-like isoform x1	c201099_g1_i1	49	oxnad1 protein	c203622_g3_i5	51.73	longitudinals lacking	c205835_g1_i1	52.72	n-acetyllactosaminide beta- -n-acetylglucosaminyltransferase-like	c204835_g2_i1	162.63	myocyte-specific enhancer factor 2-like	c194810_g1_i1	18	det1 homolog	c208058_g3_i1	84.24	four and a half lim domains protein 2-like isoform x3	c203075_g3_i2	31.03	ficolin (collagen fibrinogen domain containing) 1
c181860_g1_i2	117	facilitated trehalose transporter tret1-like				c207759_g1_i2	70.66	hypothetical protein EAI_13890	c208495_g1_i3	291.01	syntaxin-16-like isoform x4	c203232_g2_i1	50.71	fas-binding factor 1	c206627_g1_i8	48.99	isoform a	c203746_g1_i2	51.03	glycoprotein-n-acetylgalactosamine 3-beta-galactosyltransferase 1-like	c202747_g7_i16	52.48	protein retinal degeneration b-like	c209269_g1_i5	161.67	probable 28s ribosomal protein mitochondrial-like	c205888_g1_i1	18	soluble guanylate cyclase 89da-like	c161413_g1_i1	84.06	uncharacterized fam18-like protein cg5021-like	c209246_g2_i5	31	vacuolar protein sorting-associated protein 13a-like
c194191_g1_i1	116.94	growth differentiation factor 8-like				c175501_g1_i3	70.54	cyclic nucleotide-gated cation channel beta-1-like	c201343_g1_i1	290.83	actin family protein	c207858_g1_i9	50.55	nose resistant to fluoxetine protein 6-like	c206624_g2_i3	48.29	innexin 2	c209344_g1_i2	50.58	voltage-dependent t-type calcium channel subunit alpha-1h-like	c208587_g4_i3	52.48	lutropin-choriogonadotropic hormone receptor	c194092_g1_i2	161.43	glypican-5 isoform x4	c207052_g1_i1	18	ring finger protein unkempt homolog	c198174_g1_i1	83.65	receptor-type tyrosine-protein phosphatase kappa	c197597_g1_i2	30.87	dedicator of cytokinesis protein 3
c209205_g1_i4	116.46	nucleotide-binding oligomerization domain containing 2-like				c182802_g1_i1	70	zinc finger mym-type protein 1-like	c206892_g1_i1	289	probable g-protein coupled receptor 144	c200909_g3_i3	50.52	wd repeat domain-containing protein 83-like	c206527_g3_i8	48.21	cation-independent mannose-6-phosphate receptor	c197336_g1_i4	50.15	isoform c	c203890_g1_i8	52.27	sn1-specific diacylglycerol lipase alpha-like	c207584_g6_i9	160.09	hypothetical protein EAG_06707	c205001_g1_i1	17.97	ethanolamine kinase 1	c201488_g1_i2	83.44	an1-type zinc finger protein 2b-like	c154641_g1_i3	30.76	mitochondrial leucine-rich ppr motif-containing protein
c195356_g1_i4	115.19	sh3 domain-binding glutamic acid-rich protein homolog				c194259_g1_i2	70	e3 ubiquitin-protein ligase ttc3-like isoform x1	c206574_g1_i4	288.44	tigger transposable element-derived protein 1-like	c208357_g2_i4	50.3	diacylglycerol kinase epsilon-like	c202560_g1_i2	48.08	aael006122- partial	c193230_g2_i4	50.1	tafazzin homolog	c194069_g1_i3	52.27	isoform a	c205364_g1_i2	159.82	clip-associating protein 1-a-like isoform 1	c198303_g1_i3	17.88	nicotinamide riboside kinase 1	c205439_g5_i4	83.34	fch and double sh3 domains protein 2-like	c206541_g1_i2	30.66	serotonin receptor 7
c205640_g1_i2	115.04	e3 ubiquitin-protein ligase rad18				c192252_g1_i6	68.94	serine threonine-protein kinase tousled-like 1-like	c182312_g1_i1	286.22	3-hydroxyisobutyrate mitochondrial	c209524_g1_i3	50.18	retrotransposon-like family member (retr-1)-like	c205242_g4_i1	48	leucine rich protein	c202951_g1_i2	50	nuclease harbi1-like	c206052_g1_i7	52.19	tyrosine-protein kinase src64b-like	c194869_g2_i3	159.36	forkhead box protein k2-like	c187712_g1_i3	17.76	ptb domain-containing engulfment adapter protein 1	c205959_g1_i5	82.28	signal-induced proliferation-associated 1-like protein 2-like	c208624_g2_i1	30.53	major facilitator superfamily domain-containing protein 3-like
c201454_g1_i3	114.75	matrix metalloproteinase-17				c206424_g3_i5	68.64	acidic mammalian chitinase-like	c200016_g1_i1	285.2	nad-dependent protein deacetylase sirtuin- mitochondrial	c206715_g1_i3	49.14	ribosome biogenesis protein bms1 homolog	c188256_g1_i3	48	acyl-coenzyme a synthetase mitochondrial	c198567_g1_i2	49.99	protein polybromo-1-like	c206175_g1_i1	52.18	suppressor of stomatin mutant uncoordination family member (ssu-2)-like	c200875_g1_i2	159.26	PREDICTED: hypothetical protein LOC100160815	c207808_g1_i3	17.7	organic cation transporter	c207743_g8_i3	81.3	argonaute 1	c207571_g2_i3	30.48	prominin-like isoform 1
c208687_g2_i15	114.45	protein vav-like				c206241_g1_i8	68.5	spermidine synthase	c161886_g1_i2	284	paired box protein and transposase domain containing protein	c182362_g2_i3	49.11	at-rich interactive domain-containing protein 2	c183296_g1_i2	48	haus augmin-like complex subunit 3	c206789_g8_i3	49.73	tensin-1-like isoform x5	c203438_g1_i1	51.98	sodium potassium calcium exchanger nckx30c-like	c190467_g1_i8	158.95	conserved hypothetical protein	c197492_g1_i1	17.22	hypothetical protein DAPPUDRAFT_224791	c208338_g1_i3	80.7	transient receptor potential cation channel trpm-like	c199583_g1_i1	30.4	rho gtpase-activating protein 26-like
c206714_g1_i1	114.11	bai1-associated protein 3-like				c203638_g1_i3	68.43	aryl hydrocarbon receptor nuclear translocator homolog	c137093_g1_i1	283.83	protein sfrs12ip1	c209200_g1_i2	49.04	inhibitor of apoptosis protein	c187712_g1_i1	47.99	ptb domain-containing engulfment adapter protein 1	c194305_g6_i5	49.65	rbm25 protein	c168394_g2_i2	51.89	s-phase kinase-associated protein 2	c208184_g1_i1	157.18	solute carrier family 22 member 6-like	c196990_g1_i7	16.87	secreted frizzled-related protein 3	c206766_g1_i5	80.47	potassium voltage-gated channel protein eag-like	c206321_g1_i9	30.13	collagen alpha-1 chain
c205739_g1_i3	113.43	heat shock protein 70 kda				c187712_g1_i3	67.76	ptb domain-containing engulfment adapter protein 1	c204270_g1_i9	283.33	restin homolog	c185539_g2_i1	49	protein disabled	c119383_g1_i2	47.69	ylp motif-containing protein 1	c206766_g1_i4	49.37	potassium voltage-gated channel protein eag-like	c185727_g1_i2	51.57	2 -cyclic-nucleotide 3 -phosphodiesterase	c182088_g2_i1	157	serine-rich adhesin for platelets-like	c209478_g1_i1	16.76	probable 4-hydroxy-2-oxoglutarate mitochondrial-like	c205105_g1_i6	80.38	lethal k05819 cg3054-pa	c194684_g1_i2	30	protein kiaa2026
c204932_g1_i4	113.41	serine threonine-protein kinase 3-like				c197963_g3_i4	67.72	tetratricopeptide repeat protein 15-like	c208342_g4_i1	282.69	tigger transposable element-derived protein 1- partial	c208952_g1_i3	49	cubilin	c191152_g2_i2	47.55	neuron navigator 2	c206732_g1_i4	48.99	serine protease	c159900_g1_i4	51.18	segment polarity protein dishevelled-like protein dvl-3	c208068_g3_i2	156.98	major facilitator superfamily domain-containing protein 6-like	c202469_g2_i3	16.71	o-glycosyl hydrolase family 30 protein	c192628_g1_i5	79.25	phosphatidate phosphatase	c202952_g1_i3	29.79	period
c204491_g4_i8	112.91	protein outspread				c208569_g1_i13	67.5	lysyl oxidase-like protein 4	c207056_g7_i9	281.48	protein hu-li tai shao	c206302_g6_i1	48.54	ero1-like protein	c195511_g1_i3	47.4	e3 ubiquitin-protein ligase hectd1	c206545_g8_i5	48.95	proclotting enzyme	c207618_g2_i6	51.14	map-kinase activating death domain	c172346_g1_i1	156.5	nfx1-type zinc finger-containing protein 1-like	c198906_g2_i3	16.59	protein chiffon	c93986_g1_i2	79.25	brefeldin a-inhibited guanine nucleotide-exchange protein 3-like	c204631_g1_i1	29.42	anoctamin-7-like
c208759_g1_i2	112	wd repeat-containing protein 7 isoform 2				c206921_g3_i1	67.37	dedicator of cytokinesis protein 7-like	c156795_g1_i1	275.98	serine threonine-protein kinase tao1	c209221_g3_i6	48.23	rna-directed dna polymerase from mobile element jockey-like	c206929_g1_i2	47.08	cocaine-sensitive serotonin transporter	c147089_g2_i1	48.82	troponin isoform 1	c194693_g1_i1	50.92	serine-rich adhesin for platelets-like isoform x4	c183949_g1_i3	155.58	calbindin-32-like isoform x2	c208653_g1_i6	16.35	endonuclease and reverse transcriptase-like protein	c204698_g2_i2	79.03	dual 3 -cyclic-amp and -gmp phosphodiesterase 11-like	c209460_g1_i10	29.33	retrovirus polyprotein
c206299_g1_i3	111.65	pterin-4-alpha-carbinolamine dehydratase				c168620_g2_i2	67.36	glucosamine-6-phosphate isomerase	c195546_g5_i3	275.38	sam domain and hd domain-containing protein 1	c209062_g4_i2	47.98	protein alpha isoform	c204046_g1_i1	47	microtubule-associated proteins 1a 1b light chain 3a	c203229_g3_i10	48.74	proteasome assembly chaperone 4-like	c204946_g3_i4	50.85	two pore calcium channel protein 1-like	c198742_g1_i1	155.08	thimet oligopeptidase	c205288_g1_i1	16.34	transposable element tc3 transposase	c189615_g1_i4	79	probable atp-dependent rna helicase ddx23-like	c204621_g2_i5	29.21	protein lin-10
c196269_g4_i1	110.99	dna-directed rna polymerase ii subunit rpb4				c200465_g3_i6	67.3	serine threonine-protein kinase prp4 homolog	c192943_g1_i3	274.5	trna pseudouridine synthase 3	c201491_g1_i3	47.47	3-hydroxyanthranilate -dioxygenase	c206983_g2_i2	47	atp-dependent dna helicase recq	c202768_g1_i2	48.63	pupal cuticle protein	c192943_g1_i3	50.75	trna pseudouridine synthase 3	c206143_g1_i8	154.45	golgin subfamily a member 4	c206299_g1_i1	16.11	pterin-4-alpha-carbinolamine dehydratase	c205836_g1_i2	78.55	uncharacterized mfs-type transporter c19orf28 homolog	c207385_g1_i6	29.13	chloride channel protein 2-like
c208897_g2_i2	110.78	uncharacterized threonine-rich gpi-anchored glyco				c200953_g1_i6	66.24	galactosylceramide sulfotransferase-like	c192773_g1_i2	273	probable chitinase 2-like	c191202_g2_i2	47.41	camp-specific -cyclic	c204646_g2_i3	46.95	kunitz bovine pancreatic trypsin inhibitor domain protein	c209443_g1_i3	48.48	protein inscuteable homolog	c208090_g2_i2	50.72	tripartite motif-containing protein 72-like	c176858_g1_i6	154.24	myeloid leukemia factor	c169529_g1_i1	16	sodium leak channel non-selective	c177484_g1_i1	78.15	isoform e	c203163_g1_i2	29.1	upf0692 protein cg33108-like
c203129_g1_i4	110.72	breast carcinoma-amplified sequence 3				c201410_g2_i11	65.71	fh1 fh2 domain-containing protein 3-like	c192470_g1_i3	272.15	protein bicaudal c-like	c158181_g1_i2	47.3	death-inducer obliterator 1	c209259_g1_i3	46.76	ecto-nox disulfide-thiol exchanger 1	c206143_g1_i6	48.4	golgin subfamily a member 4-like	c205048_g1_i1	50.53	irregular chiasm c-roughest	c208890_g3_i11	154.21	protein piccolo	c194689_g1_i1	16	carbohydrate sulfotransferase 11-like	c186736_g2_i8	78.13	smoothelin-like protein 2	c202664_g2_i1	29	zinc finger protein 850-like
c207333_g1_i5	110.32	protein isoform				c197635_g1_i2	65.63	meiotically up-regulated gene 71	c188225_g1_i2	272	coiled-coil domain-containing protein 12-like	c200572_g1_i2	47.26	pi-plc x domain-containing protein 1	c185648_g1_i1	46.62	ubiquitin thioesterase otubain-like	c206683_g1_i2	48.3	carbohydrate sulfotransferase 4-like	c191304_g2_i2	50.3	caveolin 3	c158388_g1_i2	154.05	ccr4-not transcription complex subunit 1 isoform x7	c200723_g1_i2	16	cg32040 cg32040-pa	c203908_g1_i1	77.92	carnitine o-palmitoyltransferase mitochondrial	c195609_g1_i2	28.99	cg6621 cg6621-pa
c207584_g6_i3	109.11	hypothetical protein DAPPUDRAFT_307901				c185627_g1_i1	65.5	tripartite motif-containing protein 3-like isoform x2	c155184_g1_i1	269	prolyl 4-hydroxylase subunit alpha-2-like	c197933_g1_i5	47.23	activating molecule in becn1-regulated autophagy protein 1	c156213_g1_i2	46.57	rho gtpase-activating protein 20-like	c208959_g3_i2	47.76	glutamate n-methyl d-aspartate epsilon (nmda epsilon)	c202944_g1_i2	50.29	aael005189- partial	c192633_g4_i3	153.7	isoform b	c176862_g1_i2	16	cg5274 cg5274-pa	c204646_g3_i2	77.74	inositol hexakisphosphate and diphosphoinositol-pentakisphosphate kinase-like isoform x4	c202518_g6_i1	28.91	PREDICTED: hypothetical protein LOC100557975
c219405_g1_i1	109	nadh dehydrogenase subunit 5				c171932_g1_i2	65.39	endothelin-converting enzyme 2	c202020_g2_i2	265.33	oxidized low-density lipoprotein receptor 1-like	c185283_g1_i3	47.19	protein dopey-1 homolog	c201491_g1_i1	46.45	3-hydroxyanthranilate -dioxygenase	c177127_g1_i2	47.11	rab-like protein 2a-like	c202263_g3_i3	50.16	phosphatidylinositol-4-phosphate 5-kinase type i	c170235_g3_i4	152.31	forkhead box protein p1	c179571_g1_i2	16	defective proboscis extension response	c197933_g1_i2	77.6	activating molecule in becn1-regulated autophagy protein 1	c194259_g1_i5	28.74	e3 ubiquitin-protein ligase ttc3-like isoform x2
c204328_g1_i9	108.93	probable peroxisomal acyl-coenzyme a oxidase 1-like				c203229_g3_i9	65.29	proteasome assembly chaperone 4-like	c207735_g2_i1	264.14	kielin chordin-like protein	c197088_g1_i2	47.12	serine threonine-protein kinase nek8	c207960_g2_i1	46.4	hydroxysteroid dehydrogenase-like protein 2-like	c192047_g2_i4	47	zinc finger protein 850-like	c203844_g1_i2	50.01	leucine-rich repeat-containing protein 24	c189642_g2_i3	152.26	protein strawberry notch	c181758_g1_i1	15.85	succinate dehydrogenase assembly factor mitochondrial-like	c199928_g1_i15	77.2	ca	c201384_g1_i4	28.74	apoptosis stimulating of
c206669_g1_i2	108.92	katanin p60 atpase-containing subunit a-like 1-like				c204067_g1_i4	64.52	neuronal pas domain-containing	c175571_g1_i6	262.65	insulin-like growth factor 2 mrna-binding protein 1	c188926_g1_i1	47.08	endoplasmic reticulum-golgi intermediate compartment protein 2-like	c186676_g1_i2	46.36	upf0326 protein fam152b	c205833_g1_i6	46.91	dynamin-1-like protein	c209143_g2_i2	50	protocadherin-like wing polarity protein stan-like	c189615_g1_i4	151.39	probable atp-dependent rna helicase ddx23-like	c207899_g5_i2	15.71	histone-lysine n-methyltransferase setmar	c193018_g1_i2	77.02	cytoplasmic polyadenylation element binding	c193296_g2_i3	28.67	transmembrane protein 165-like
c208894_g1_i4	108.37	bullous pemphigoid antigen isoforms 6 9 10				c200919_g1_i3	64.39	growth inhibition and differentiation-related protein 88-like protein	c201632_g2_i1	262.11	isoform a	c204269_g1_i3	47	sarcosine oxidase	c200408_g2_i5	46.08	integrin-alpha fg-gap repeat-containing protein 2-like	c195365_g2_i7	46.8	elav-like protein 2-like	c203656_g2_i2	49.82	transmembrane protein 198-b-like	c175077_g1_i2	149.71	hypothetical protein	c207656_g2_i8	15.7	jerky protein	c201588_g1_i3	76.77	glycine receptor subunit alpha-3 isoform x1	c198082_g1_i4	28.65	adenylyl cyclase-associated protein 1-like
c195546_g1_i3	108.19	calcium uptake protein 1 mitochondrial-like				c207949_g3_i2	63.71	ap-3 complex subunit mu-1	c207023_g1_i1	261.22	vasa-like protein	c204946_g3_i5	46.26	two pore calcium channel protein 1-like	c171980_g1_i1	46	pre-mrna-splicing factor 38a-like	c199704_g1_i2	46.69	transmembrane protein c9orf5-like	c202030_g1_i6	49.78	sodium-bile acid cotransporter	c195659_g1_i1	149.25	vezatin isoform x1	c201148_g1_i4	15.64	60 kda ss-a ro ribonucleoprotein	c203781_g4_i3	76.76	biotin--protein ligase	c188205_g1_i1	28.64	cytoplasmic trna 2-thiolation protein 1-like
c205679_g2_i1	107.77	cuticle protein				c136422_g2_i1	63	protein	c193262_g1_i2	260.01	neuropeptide like precursor 3-like	c206663_g1_i1	46.22	actin-binding lim protein 1-like	c186686_g1_i1	45.98	myb sant-like dna-binding domain-containing protein 3	c197262_g3_i5	46.64	isoform a	c186022_g2_i2	49.68	ubiquinone biosynthesis protein mitochondrial-like	c209478_g1_i9	148.96	probable 4-hydroxy-2-oxoglutarate mitochondrial-like	c207637_g1_i1	15.64	bestrophin 2	c202077_g2_i1	76.62	thymidylate synthase	c200033_g1_i3	28.63	grb2 associated binder
c206845_g4_i3	107.31	mdl1				c189066_g1_i2	62.84	scaffold attachment factor b2	c206568_g1_i3	257.98	protein brunelleschi-like	c209442_g1_i1	46.21	tigger transposable element-derived protein 1-like	c192573_g1_i1	45.94	galactokinase 1	c153795_g1_i1	46.47	PREDICTED: hypothetical protein LOC100161596	c208640_g2_i4	49.4	isoform c	c182152_g1_i4	148.38	short spindle protein 4-like	c204109_g6_i1	15.42	rna-directed dna polymerase from mobile element jockey-like	c202526_g1_i3	76.52	e3 ubiquitin-protein ligase dtx4	c189488_g2_i2	28.6	zinc finger protein 582
c198859_g3_i1	107.08	unconventional myosin-ie-like isoform x2				c208003_g1_i1	62.83	c-myc promoter-binding protein	c118787_g1_i1	254	cuticular protein analogous to peritrophins 1-b	c191062_g4_i2	46.07	atp-dependent rna helicase	c169621_g1_i3	45.83	estradiol 17-beta-dehydrogenase 8	c206940_g1_i4	46.18	nitric oxide synthase	c207997_g2_i8	49.33	alkaline tissue-nonspecific isozyme-like	c207408_g1_i2	148.36	glutamate receptor kainate 2-like	c204646_g3_i3	15.42	inositol hexakisphosphate and diphosphoinositol-pentakisphosphate kinase	c157492_g1_i2	76.24	clavesin-2	c202115_g1_i3	28.36	glucosyl glucuronosyl transferases
c181467_g1_i2	107.06	protein prenyltransferase alpha subunit repeat-containing protein 1-like				c203685_g4_i12	62.55	low quality protein: jnk-interacting protein 3-like	c208878_g1_i11	253.97	glutamate receptor 1	c207950_g2_i4	45.61	retinoid-inducible serine carboxypeptidase	c196772_g3_i3	45.66	zinc finger swim domain-containing protein kiaa0913-like	c204041_g2_i6	46.03	mpn domain-containing protein	c206732_g1_i3	49.02	serine protease	c196782_g2_i3	147.85	tgf -induced transcription	c206760_g1_i2	15.31	fibrinogen c domain-containing protein 1- partial	c205833_g1_i5	76.12	dynamin-1-like protein	c196344_g1_i2	28.11	solute carrier family 25 member 35 isoform x2
c170235_g3_i4	106.29	forkhead box protein p1				c202033_g1_i3	62.33	receptor-transporting protein 3	c189961_g1_i1	253.75	transcription factor e2f7	c200161_g1_i3	45.44	cdgsh iron-sulfur domain-containing protein mitochondrial	c190820_g1_i2	45.3	exocyst complex component 6b-like isoform 2	c203490_g1_i2	46	e3 ubiquitin-protein ligase march6	c204255_g1_i1	49	gpi mannosyltransferase 4-like	c192782_g1_i2	147.65	protein phosphatase regulatory subunit isoform cra_a	c197446_g1_i4	15.28	rna-binding protein fusilli-like	c209319_g1_i6	75.32	protein szt2	c207372_g1_i7	28.07	rims-binding protein 2
c203516_g1_i1	106.1	PREDICTED: hypothetical protein LOC100164298				c208050_g5_i1	62.17	s-adenosylmethionine decarboxylase proenzyme-like	c200680_g3_i4	253.75	threonylcarbamoyladenosine trna methylthiotransferase isoform x1	c196662_g2_i2	45.15	hypothetical protein BRAFLDRAFT_73157	c202562_g1_i5	45.08	serine arginine repetitive matrix protein 1-like	c209143_g2_i1	46	protocadherin-like wing polarity protein stan-like	c177127_g1_i1	48.82	rab-like protein 2a-like	c206757_g1_i8	147.56	ubiquitin carboxyl-terminal hydrolase 48-like	c198347_g1_i4	15.24	aminopeptidase n-like	c202980_g1_i6	75.1	latrophilin cirl-like isoform 1	c198280_g3_i1	28.01	PREDICTED: uncharacterized protein LOC100892659
c199105_g1_i1	106.05	inward rectifier potassium channel 2-like				c208090_g1_i2	61.81	udp-n-acetylhexosamine pyrophosphorylase	c207948_g1_i1	253	PREDICTED: similar to conserved hypothetical protein	c207939_g1_i1	45.14	rna-directed dna polymerase from mobile element jockey-like	c191031_g1_i1	44.99	protein af-10	c201519_g1_i5	45.95	shaker cognate isoform b	c201797_g2_i2	48.67	serine threonine-protein kinase mark2-like	c205045_g1_i5	147.4	sepiapterin reductase	c163558_g1_i3	15.24	pre-mrna-splicing factor atp-dependent rna helicase prp22	c207704_g1_i3	74.82	6-phosphofructo-2-kinase fructose- -bisphosphatase short form	c200643_g1_i4	28	patched domain-containing protein 3-like
c139435_g1_i2	106.05	PREDICTED: similar to AGAP000245-PA				c208065_g2_i5	61.01	glutamate synthase	c205226_g1_i9	252.98	afadin-like isoform x5	c208965_g1_i1	45.03	protein c1orf9-like protein	c183847_g1_i2	44.98	tm2 domain-containing protein almondex-like	c208562_g1_i2	45.92	neogenin isoform x2	c195923_g3_i3	48.63	serine threonine-protein kinase genghis khan-like	c130863_g1_i2	147.08	membralin-like	c201454_g1_i6	15.15	matrix metalloproteinase-25-like	c197597_g1_i5	74.75	dedicator of cytokinesis protein 3	c179580_g1_i1	28	major facilitator superfamily domain-containing protein 5
c204418_g1_i1	106	arthrodial cuticle protein				c205460_g1_i3	60.96	heat shock protein	c208267_g1_i1	252.17	c-type lectin domain family 4 member d	c115877_g1_i1	45	dna topoisomerase 3-beta-1-like	c197421_g2_i1	44.89	cts telomere maintenance complex component 1	c203956_g1_i3	45.39	hypothetical protein CAPTEDRAFT_195486	c203219_g1_i3	48.33	zinc finger protein jing-like protein	c208825_g5_i1	146.68	beta- -galactosyltransferase 1-like	c194692_g2_i1	15	cuticle protein 7	c202345_g3_i1	74	general transcription factor ii-i repeat domain-containing protein 2a-like	c186686_g1_i1	28	myb sant-like dna-binding domain-containing protein 3
c133986_g1_i1	105.08	protein arginine n-methyltransferase 6-like				c197099_g1_i5	60.91	hypothetical protein LOTGIDRAFT_167837	c205879_g1_i2	250.52	zinc finger protein 521	c203781_g4_i2	44.88	biotin--protein ligase	c185069_g1_i1	44.81	low quality protein: cubilin	c189318_g1_i3	45.35	kelch-like protein 5 isoform x3	c192412_g1_i3	48.24	sin3 histone deacetylase corepressor complex component sds3-like	c156309_g1_i2	145.6	phospholysine phosphohistidine inorganic pyrophosphate phosphatase	c174081_g3_i2	15	mdm2-binding protein	c197140_g1_i9	73.96	dynamin-like 120 kda mitochondrial	c202911_g3_i4	27.97	tripartite motif-containing 32
c206567_g1_i2	105.05	protocadherin fat 3-like				c207156_g1_i4	60.77	polypeptide n-acetylgalactosaminyltransferase 5	c193404_g1_i1	247.43	camp-specific 3 -cyclic phosphodiesterase-like	c203951_g1_i1	44.87	protein lap1-like	c209237_g1_i1	44.74	phosphatidylinositol-4-phosphate 3-kinase c2 domain-containing subunit beta-like	c209299_g1_i9	45.19	syntaxin-binding protein 5 isoform x4	c208903_g1_i4	47.99	hypothetical protein LOTGIDRAFT_163120	c197726_g1_i2	145.58	beadex dlmo protein	c196858_g1_i1	15	rna exonuclease nef-sp-like	c206100_g3_i4	73.63	1-phosphatidylinositol -bisphosphate phosphodiesterase delta-4-like	c202213_g1_i3	27.9	coiled-coil domain-containing protein 149-like
c128759_g1_i2	103.38	cd2 antigen cytoplasmic tail-binding protein 2				c203423_g3_i9	60.73	rho gtpase-activating protein 190-like	c208990_g3_i1	247	cadherin- isoform b	c185946_g1_i4	44.82	hypothetical protein BRAFLDRAFT_92858	c205398_g1_i2	44.69	queuine trna-ribosyltransferase subunit qtrtd1 isoform x2	c206302_g12_i4	45.05	g-protein-signaling modulator 2	c208772_g3_i2	47.62	neuroligin- x-linked-like	c204132_g2_i1	145.32	ataxin-2 binding protein isoform m	c174578_g1_i3	15	amme syndrome candidate gene 1 protein	c197933_g1_i1	73.51	activating molecule in becn1-regulated autophagy protein 1	c207779_g2_i4	27.87	thymidine kinase mitochondrial
c201077_g1_i4	103.02	btb poz domain-containing protein 10				c184509_g1_i4	59.86	dihydropyrimidinase	c199489_g1_i1	246	homeobox protein hox-b3	c205773_g4_i8	44.82	protein transport protein sec16a	c209259_g1_i1	44.68	ecto-nox disulfide-thiol exchanger 1-like	c204255_g1_i2	45	gpi mannosyltransferase 4-like	c207321_g1_i3	47.59	chloride channel calcium activated 3	c200915_g2_i1	145.29	gamma-tubulin complex component 2	c204199_g2_i8	14.95	dnaj homolog subfamily c member 27	c194163_g1_i2	73.45	neurobeachin-like	c173234_g1_i1	27.77	eukaryotic translation initiation factor 4e transporter
c200668_g1_i1	103.01	alpha-( )-fucosyltransferase c				c202944_g1_i1	59.8	aael005189- partial	c205660_g1_i6	245.07	condensin-2 complex subunit g2	c173520_g1_i1	44.79	methylcrotonoyl- carboxylase beta mitochondrial-like	c198413_g2_i1	44.61	nuclear nucleic acid-binding protein c1d-like	c197353_g1_i2	45	mannoside acetylglucosaminyltransferase 1	c205280_g4_i1	47.44	protein	c198609_g1_i3	145.17	tyrosine phosphatase	c208569_g1_i6	14.94	lysyl oxidase-like protein 4	c208826_g4_i2	73.22	purine nucleoside phosphorylase	c197873_g1_i3	27.71	cg16959 cg16959-pa
c206087_g3_i3	102.83	glutathione synthetase				c195362_g1_i9	59.79	tgf-beta receptor type-1	c192763_g1_i1	244.32	rootletin-like isoform x2	c192804_g1_i4	44.73	sjchgc04402 protein	c200247_g1_i2	44.44	uncharacterized oxidoreductase -like	c176508_g1_i5	44.99	single-stranded dna-binding protein 3-like	c207463_g2_i1	47.02	PREDICTED: uncharacterized protein LOC100878977	c208737_g5_i2	144.79	vacuolar protein sorting-associated protein 41 homolog	c197492_g1_i2	14.78	hypothetical protein DAPPUDRAFT_224791	c195138_g1_i4	73.09	lim domain-binding	c187492_g1_i1	27.67	methionine--trna cytoplasmic
c208063_g2_i3	102.61	enoyl- hydratase domain-containing protein mitochondrial				c194847_g1_i3	59.73	protein fam117b-like isoform 1	c186022_g2_i2	244.24	ubiquinone biosynthesis protein mitochondrial-like	c202911_g3_i3	44.48	tripartite motif-containing 32	c203638_g1_i3	44.31	aryl hydrocarbon receptor nuclear translocator homolog	c208633_g2_i11	44.99	homeodomain transcription factor-like	c207763_g4_i13	46.95	protein unc-13 homolog b-like	c200750_g1_i4	144.71	neuron navigator 2	c200901_g4_i2	14.61	zinc finger protein 536-like	c209236_g1_i4	73.03	atp-binding cassette sub-family a member 1	c208476_g3_i3	27.58	rab6-interacting golgin
c207642_g1_i1	102	tlc domain-containing protein 2				c202911_g3_i3	59.33	tripartite motif-containing 32	c200518_g4_i1	244	protein mto1 mitochondrial-like	c181030_g2_i2	44.34	histidine-rich membrane protein ke4 homolog 2-like	c204590_g2_i11	44.23	mitogen-activated protein kinase-binding protein 1	c187445_g1_i7	44.82	serine threonine-protein kinase plk1	c208816_g1_i3	46.41	furin-1-like isoform x1	c203638_g1_i3	144.66	aryl hydrocarbon receptor nuclear translocator homolog	c175511_g2_i4	14.58	arginine serine-rich coiled-coil protein 2	c203119_g1_i6	72.67	upf0577 protein kiaa1324-like homolog	c200920_g1_i2	27.48	low quality protein: frizzled-5-like
c206736_g1_i2	101.97	apolipophorin precursor				c197203_g2_i1	59	general transcription factor ii-i repeat domain-containing protein 2-like	c207175_g2_i1	243.78	innexin 2	c206944_g1_i1	44.09	ceramide synthase 6-like	c84295_g1_i2	44	inositol monophosphatase 3-like	c204034_g3_i1	44.8	rna exonuclease 1 homolog	c196990_g1_i1	46.36	secreted frizzled-related protein 3	c208099_g1_i4	144.2	cg12991 cg12991-pa isoform 1	c208002_g2_i1	14.53	nfat isoform f	c203201_g1_i3	72.62	calcium-binding mitochondrial carrier protein aralar1-like	c204637_g1_i8	27.31	band -like protein 5-like
c208996_g5_i2	101.79	hypothetical protein DAPPUDRAFT_308200				c202246_g1_i3	59	ap-3 complex subunit beta-2	c141552_g1_i3	241.6	ubinuclein 2	c202658_g1_i4	44.06	general vesicular transport factor p115	c204637_g1_i2	43.96	band -like protein 5-like	c205531_g2_i2	44.71	voltage-gate calcium channel	c207808_g1_i4	46.33	organic cation transporter	c183099_g1_i4	143.93	synaptotagmin iv	c202600_g1_i1	14.37	probable atp-dependent rna helicase ddx46-like	c208800_g3_i1	72.6	adam 9	c207808_g1_i1	27.3	organic cation transporter
c205186_g1_i2	101.63	e3 ubiquitin-protein ligase march3				c207617_g1_i2	59	elongator complex protein 2-like	c206062_g5_i2	240.95	ruvb-like 2-like	c195863_g2_i1	44	hypothetical protein LOTGIDRAFT_165443	c205045_g1_i7	43.89	sepiapterin reductase	c206472_g3_i4	44.55	mitochondrial rho gtpase-like isoform 2	c201813_g2_i1	46.3	hypothetical protein DDB_G0288625	c197943_g2_i1	143.86	protein amn1 homolog	c204491_g3_i2	14.29	af4 fmr2 family member 4-like	c203163_g1_i4	72.51	upf0692 protein cg33108-like	c200588_g1_i1	27.16	tripartite motif-containing protein 45-like
c206960_g5_i1	100.2	ras-related protein rab-7l1 isoform x1				c204046_g5_i1	58.95	ras gtpase-activating protein 1-like	c184492_g1_i1	240.22	luciferin 4-monooxygenase-like	c206012_g1_i2	44	oocyte-testis gene 1	c205384_g4_i2	43.73	wd repeat-containing protein 37-like	c200680_g3_i5	43.98	threonylcarbamoyladenosine trna methylthiotransferase isoform x1	c203793_g4_i3	46.21	contactin-associated protein 1	c195511_g1_i1	142.53	e3 ubiquitin-protein ligase hectd1	c186104_g1_i2	14.24	ph-interacting protein	c190332_g1_i4	72.41	troponin t	c206989_g1_i1	27	serine threonine-protein
c206890_g6_i4	100	hypothetical protein BRAFLDRAFT_74861				c189266_g1_i1	58.37	ring and phd-finger domain-containing protein kiaa1542	c205251_g1_i2	240.11	ficolin-like protein 2	c204142_g1_i2	44	zinc finger fyve domain-containing protein 26	c206827_g3_i2	43.54	polyribonucleotide nucleotidyltransferase mitochondrial	c192857_g1_i2	43.79	alpha beta hydrolase	c206370_g5_i2	46.21	nf-kappa-b-repressing factor	c178390_g1_i2	142.17	isoform a	c208065_g2_i5	14.2	glutamate synthase	c199603_g1_i2	72.12	histone-lysine n-methyltransferase ehmt1-like isoform 1	c208894_g1_i5	27	microtubule-actin cross-linking factor 1-like
c203391_g2_i8	99.88	polyamine-modulated factor 1-like				c120954_g1_i1	58	myosin heavy nonmuscle or smooth muscle	c197018_g1_i1	239	cg7201 cg7201-pa	c144754_g1_i2	43.99	magnesium transporter nipa2 isoform x1	c187359_g1_i2	43.54	collagen alpha-1 chain	c197555_g2_i2	43.78	solute carrier family 12 member 6	c208982_g1_i8	46.19	rap1 gtpase-activating protein 1	c201343_g1_i3	141.57	actin family protein	c208515_g1_i10	14.19	no-mechanoreceptor potential	c199014_g1_i2	71.95	myotubularin-related protein 10-b-like	c206211_g3_i2	26.72	rho guanine nucleotide exchange factor 7 isoform x1
c200845_g2_i2	99.63	epidermal retinol dehydrogenase 2				c192551_g1_i1	57.34	5-aminolevulinate erythroid- mitochondrial-like	c186672_g2_i4	238.27	serendipity locus protein h-1-like	c208687_g2_i6	43.93	protein vav-like	c198663_g1_i1	43.51	isoform d	c199731_g5_i4	43.21	cg17192 cg17192-pa	c207512_g1_i3	45.8	histone-lysine n- h3 lysine-79 specific-like	c196845_g1_i1	141.19	ninein-like protein	c208050_g4_i1	14.02	s-adenosylmethionine decarboxylase proenzyme-like	c196011_g1_i1	71.72	r3h domain-containing protein 1	c197857_g1_i6	26.68	nadph:adrenodoxin mitochondrial
c206364_g3_i5	99.31	seryl-trna synthetase				c203299_g1_i2	57.32	rho rac guanine nucleotide exchange	c197535_g2_i2	237.22	electron-transferring-flavoprotein dehydrogenase	c207892_g1_i2	43.92	hypothetical protein EAG_07016	c172249_g1_i1	43.02	creb-binding protein	c130124_g1_i2	43	chromosome transmission fidelity protein 18 homolog	c169529_g1_i3	45.78	sodium leak channel non-selective	c207901_g5_i1	141.1	protein broad-minded isoform x1	c181999_g1_i1	14	glycosyl transferase (glycosyl transferase family 2)	c208460_g7_i3	71.61	PREDICTED: uncharacterized protein LOC100880697	c206052_g1_i13	26.5	tyrosine-protein kinase src64b-like
c206336_g1_i4	98.6	isoform u				c204270_g1_i5	57.25	restin homolog	c207555_g1_i1	236.78	methoprene-tolerant protein	c208215_g8_i5	43.64	gamma-interferon-inducible lysosomal thiol reductase	c209339_g1_i1	42.81	e3 ubiquitin-protein ligase ubr4	c196588_g1_i1	42.98	ubiquitin carboxyl-terminal hydrolase cyld-like	c153683_g1_i2	45.61	hydroxymethylglutaryl- cytoplasmic-like isoform x1	c196871_g2_i4	141	ectonucleotide pyrophosphatase phosphodiesterase family member 3	c183848_g1_i1	14	aminopeptidase n-like	c160203_g1_i4	71.43	protein mef2bnb homolog	c200586_g1_i7	26.45	hypothetical protein CAPTEDRAFT_181688
c208174_g1_i2	97.46	toll-like receptor				c197196_g5_i4	56.92	anaphase-promoting complex subunit 1	c207121_g2_i5	234.31	transposase	c207919_g1_i3	43.5	viral a-type inclusion	c207929_g2_i1	42.7	mitochondrial ribonuclease p protein 3	c204302_g3_i2	42.88	nck-associated protein 5	c206736_g1_i2	45.53	apolipophorin precursor	c202100_g1_i1	140.58	camp-dependent protein kinase catalytic subunit	c200907_g1_i2	14	f-box lrr-repeat protein 4	c204142_g1_i3	71.16	zinc finger fyve domain-containing protein 26	c206448_g1_i3	26.37	methyltransferase-like protein 9-like
c180598_g1_i1	97.33	poly				c197161_g1_i1	56.89	guanine nucleotide exchange factor dbs	c209392_g1_i3	233.27	ubiquitin carboxyl-terminal hydrolase 38	c187881_g2_i2	43.49	endothelin-converting enzyme 1	c194519_g1_i3	42.64	zinc finger	c191607_g1_i2	42.66	wnt inhibitory factor 1 precursor	c161945_g1_i1	45	hemimethylated dna binding domain-containing protein	c206663_g1_i4	139.03	actin-binding lim protein 1-like	c162667_g1_i1	14	hypothetical protein Phum_PHUM011410	c207998_g1_i1	70.73	zinc finger protein 850-like	c186452_g1_i4	26.23	p53 regulated pa26 nuclear protein
c203957_g1_i2	96.46	protein melted-like				c185487_g1_i2	56.84	nhl repeat-containing	c204002_g3_i5	230.95	zinc finger mym-type protein 1-like	c197933_g1_i2	43.46	activating molecule in becn1-regulated autophagy protein 1	c172898_g3_i3	42.55	protein fam169b	c207263_g9_i2	42.53	carbonic anhydrase-related protein 10-like	c119652_g1_i2	44.83	surface antigen	c205909_g3_i1	138.85	slingshot dual specificity phosphatase	c202449_g2_i2	13.99	ac transposable element-derived protein 4	c205439_g5_i3	70.44	fch and double sh3 domains protein 2-like	c186955_g1_i2	26.17	ninjurin a
c203867_g2_i3	96.15	monocarboxylate transporter 12				c194559_g3_i7	56.13	calpain-a-like isoform 3	c206266_g1_i2	230	roundabout homolog 2-like	c206497_g2_i1	43	zinc finger protein	c197510_g3_i1	42.48	loc100145131 protein	c208797_g1_i4	42.45	ryanodine receptor	c200805_g2_i1	44.6	methyltransferase-like protein 16-like	c196990_g1_i9	138.77	secreted frizzled-related protein 3	c205721_g1_i1	13.96	lyr motif-containing protein 5	c196214_g1_i4	70.31	kinesin heavy	c200667_g1_i8	26.16	fibrinogen c domain-containing protein 1-like
c184088_g1_i3	95.89	isoform g				c208968_g3_i1	55.81	protein furry-like	c207875_g1_i2	229	thyroid adenoma-associated protein homolog	c207163_g1_i1	42.92	protein	c204142_g1_i3	42.47	zinc finger fyve domain-containing protein 26	c208982_g1_i4	42.16	rap1 gtpase-activating protein 1	c180355_g1_i2	44.55	phosphonoacetaldehyde hydrolase	c120783_g1_i3	138.7	protein fam206a	c182183_g1_i2	13.79	bridging integrator	c199583_g1_i11	70.02	rho gtpase-activating protein 26-like	c191607_g1_i2	26.11	wnt inhibitory factor 1 precursor
c198254_g1_i3	95.41	wd sam and u-box domain-containing protein 1				c164740_g1_i1	55.68	transmembrane protein 241	c204112_g2_i1	228.96	nuclease harbi1-like	c207279_g3_i7	42.79	bromodomain adjacent to zinc finger domain protein 2b-like	c199707_g5_i2	42.27	hypothetical protein LOTGIDRAFT_168623	c202241_g4_i6	41.97	wd repeat-containing protein 19	c208148_g1_i1	44.53	PREDICTED: hypothetical protein LOC100680230	c203967_g1_i4	138.67	epidermal cell surface receptor	c209012_g1_i4	13.62	organic cation transporter	c199066_g4_i18	69.77	cg17816 cg17816-pg	c179272_g1_i2	26.07	akt-interacting protein isoform x2
c207991_g2_i4	95.09	striatin-3 isoform 2				c209372_g3_i4	55.56	reverse transcriptase (rna-dependent dna polymerase)	c197510_g3_i1	228.56	loc100145131 protein	c205808_g1_i4	42.7	fucose-1-phosphate guanylyltransferase-like	c202066_g1_i2	42	hypothetical protein	c192498_g1_i2	41.8	serine threonine-protein kinase nek4	c192553_g1_i1	44.47	wd repeat-containing protein 6	c201234_g1_i5	138.03	carbamoyl-phosphate synthase large chain	c209395_g3_i6	13.37	plexin isoform a	c206729_g1_i2	69	sorting nexin-25-like	c206351_g3_i4	26.05	thiamine transporter 1 isoform x3
c208014_g4_i2	95	wd repeat-containing protein 34				c202935_g2_i8	55.18	sodium channel and clathrin linker 1-like isoform x1	c206827_g3_i4	227.48	polyribonucleotide nucleotidyltransferase mitochondrial-like	c206292_g3_i3	42.65	PREDICTED: uncharacterized protein LOC102075821	c204493_g1_i3	42	ribosome-releasing factor mitochondrial	c193428_g1_i1	41.69	isoform c	c206985_g2_i1	44.43	mechanosensory protein 2-like	c197510_g3_i3	137.89	loc100145131 protein	c164606_g1_i3	13.27	zinc finger protein 202	c180386_g1_i1	68.44	low quality protein: histone-lysine n-methyltransferase 2e	c191497_g2_i2	26	phd finger protein 12-like
c202944_g1_i2	95	aael005189- partial				c192592_g3_i2	55.06	rho gtpase-activating protein 20	c180063_g2_i1	226.51	early cuticle protein 6	c202854_g3_i2	42.57	ran-binding protein	c190608_g1_i3	41.82	calcium calmodulin-dependent protein kinase type ii alpha chain-like isoform 3	c206061_g1_i5	41.59	5 -3 exoribonuclease 2 homolog	c200996_g3_i1	44.33	zinc finger	c185627_g1_i2	137.7	tripartite motif-containing protein 3-like isoform x2	c187492_g1_i1	13.26	methionine--trna cytoplasmic	c206052_g1_i2	68.17	tyrosine-protein kinase src64b-like	c208441_g4_i1	26	hypothetical protein VOLCADRAFT_72155
c162667_g1_i2	93.94	hypothetical protein Phum_PHUM011410				c199851_g1_i2	54.88	organic cation transporter	c202600_g1_i2	225.69	probable atp-dependent rna helicase ddx46-like	c175511_g2_i7	42.31	arginine serine-rich coiled-coil protein 2	c195607_g1_i2	41.52	adenylate cyclase type ix	c196757_g2_i1	41.24	carbohydrate sulfotransferase 11	c189318_g1_i4	43.74	kelch-like protein 5 isoform x3	c208891_g1_i2	136.69	retinoid x receptor	c137091_g1_i2	13.15	zinc finger protein 45-like	c207595_g1_i2	68.14	protein virilizer homolog isoform x2	c179433_g1_i2	25.99	coronin-2b-like isoform 1
c207886_g1_i2	93	hypothetical protein CLF_107317, partial				c208217_g6_i4	54.71	facilitated trehalose transporter tret1-2 homolog	c190344_g2_i1	225.53	protein kinase c and casein kinase substrate in neurons protein 2-like isoform 1	c200586_g1_i2	42.26	zinc finger protein 84-like	c202886_g1_i1	41.5	zinc iron transporter	c196254_g1_i3	41.11	peregrin isoform x2	c209036_g2_i4	43.35	dna polymerase zeta catalytic subunit	c209093_g2_i5	136.24	short isoform h	c207151_g3_i1	13.07	hypothetical protein DAPPUDRAFT_62084	c192633_g4_i4	67.87	isoform b	c205818_g1_i2	25.98	btb poz domain-containing protein kctd3-like
c209234_g3_i3	92.68	ap-like endonuclease reverse transcriptase				c192731_g1_i1	54.62	tom1-like protein 2-like	c207144_g1_i2	225.48	protein mdm4	c192252_g1_i6	42.14	serine threonine-protein kinase tousled-like 1-like	c195450_g1_i2	41.33	anti-lipopolysaccharide factor	c208087_g1_i1	41.1	recq-mediated genome instability protein 1	c207395_g1_i1	43.21	ankyrin repeat-containing protein	c205813_g2_i3	135.18	nad-dependent deacetylase sirtuin 2 homolog	c209141_g3_i4	13.02	fat-like cadherin-related tumor suppressor homolog	c198299_g1_i3	67.57	dual specificity protein phosphatase partial	c208052_g1_i4	25.91	nuclease harbi1-like
c198217_g1_i5	91.98	serine threonine-protein kinase nek1				c209093_g2_i12	54.49	short isoform ab	c164094_g1_i2	224.99	polycomb protein eed-a-like	c209269_g1_i5	42.12	probable 28s ribosomal protein mitochondrial-like	c206402_g2_i7	41.32	e3 ubiquitin-protein ligase rnf170 isoform x2	c203299_g1_i2	41	rho rac guanine nucleotide exchange	c177803_g1_i1	43.06	organic cation transporter	c187616_g1_i1	135.15	ctl transporter	c132446_g1_i3	13	n-acetylglucosaminyl-phosphatidylinositol biosynthetic	c204041_g2_i4	67.27	mpn domain-containing protein	c180676_g1_i1	25.83	PREDICTED: uncharacterized protein C1orf112 homolog
c204465_g1_i4	91.75	gamma-aminobutyric acid receptor alpha-like				c207595_g1_i2	54.18	protein virilizer homolog isoform x2	c208806_g3_i2	224.81	hcfc1 protein	c203252_g1_i3	42.03	serine threonine protein kinase	c200996_g3_i2	41.29	zinc finger	c208065_g2_i4	40.77	glutamate synthase	c209121_g1_i2	43	centromere protein f	c208336_g1_i6	134.44	solute carrier organic anion transporter family member 5a1-like	c202977_g3_i1	13	zinc finger protein 26	c185526_g4_i2	66.97	anaphase-promoting complex subunit 7	c168356_g1_i1	25.8	rer1 protein
c207111_g1_i1	91.59	receptor protein-tyrosine phosphatase 10d				c194680_g1_i4	54.1	I-connectin	c207744_g1_i3	224.59	dna repair and recombination protein rad54-like	c196851_g1_i2	42	protein fan	c16923_g1_i2	41.13	upf0609 protein c4orf27 homolog	c206404_g1_i1	40.38	isoform c	c183296_g1_i2	43	haus augmin-like complex subunit 3	c200721_g2_i3	134.29	isoform a	c195926_g1_i2	13	cuticle protein	c209243_g2_i7	65.93	protein unc-80 homolog	c196876_g1_i1	25.58	regulation of nuclear pre-mrna domain-containing protein 2-like
c203746_g1_i1	90.74	glycoprotein-n-acetylgalactosamine 3-beta-galactosyltransferase 1				c200554_g1_i1	54	cpg-binding protein isoform x2	c192498_g1_i1	223.68	serine threonine-protein kinase nek4 isoform x3	c209432_g2_i3	42	ankyrin repeat domain-containing protein 50	c208613_g2_i1	41.03	histone-lysine n-methyltransferase trithorax	c139898_g1_i2	40.21	hypothetical protein LOTGIDRAFT_228691	c192443_g1_i10	42.95	swi snf-related matrix-associated actin-dependent regulator chromatin subfamily e member 1	c197491_g1_i22	134.29	bruno- isoform k	c164207_g1_i1	13	gastrula zinc finger	c203493_g1_i6	65.92	vascular endothelial growth factor receptor 1-like	c202236_g1_i3	25.52	ras-related protein rab-40c-like
c180810_g1_i3	90.72	low-density lipoprotein receptor-related protein 2				c204934_g1_i1	53.85	histone-lysine n-methyltransferase ash1l	c202791_g1_i1	223	growth arrest-specific protein 1-like	c205530_g1_i4	41.47	PREDICTED: uncharacterized protein LOC101863705	c203190_g7_i2	41	zinc transporter 6	c207997_g2_i1	39.84	alkaline tissue-nonspecific isozyme-like	c198666_g2_i1	42.85	protein wnt-5b	c200683_g5_i9	133.96	lim domain-binding	c192936_g1_i2	13	sorting nexin-18-like	c205861_g4_i3	65.83	peptidyl-prolyl cis-trans isomerase g-like	c209180_g1_i2	25.4	zinc finger protein 850-like
c175082_g1_i1	90	juvenile hormone esterase				c206402_g2_i1	53.51	e3 ubiquitin-protein ligase rnf170 isoform x2	c206180_g1_i3	221.2	PREDICTED: hypothetical protein	c209495_g1_i2	41.42	isoform c	c209075_g1_i1	41	probable e3 ubiquitin-protein ligase herc1	c208613_g2_i2	39.54	histone-lysine n-methyltransferase trithorax	c189615_g1_i5	42.74	probable atp-dependent rna helicase ddx23-like	c196645_g3_i3	133.93	protein c20orf11-like	c204265_g1_i3	12.99	isoform g	c204041_g2_i7	65.69	mpn domain-containing protein	c206143_g1_i4	25.4	golgin subfamily a member 4-like
c123224_g1_i1	89.07	mitogen-activated protein kinase 15-like				c207056_g7_i1	53.25	protein hu-li tai shao	c195163_g1_i4	219.71	pyruvate mitochondrial	c209368_g1_i2	41.32	PREDICTED: hypothetical protein LOC368413	c200312_g1_i2	40.9	e3 ubiquitin-protein ligase siah1	c193046_g1_i8	39.5	cyclin-dependent kinase 17-like isoform x4	c209299_g1_i8	42.51	syntaxin-binding protein 5 isoform x4	c190488_g1_i2	133.2	leucine-rich repeat serine threonine-protein kinase 1-like	c207191_g1_i13	12.94	glucose transporter type 1-like	c207247_g1_i7	65.68	short spindle protein 4-like isoform 1	c182183_g1_i4	25.36	isoform c
c187910_g1_i2	88.56	a chain protein tyrosine phosphatase 1b with sulfamic acid inhibitors				c208392_g2_i1	53.12	isoform d	c203672_g1_i5	219.68	isoform s	c198263_g1_i1	41.31	er membrane protein complex subunit 10 isoform x1	c200846_g1_i5	40.83	golgin subfamily a member 1	c206082_g1_i3	39.47	f-box lrr-repeat protein 4-like	c202205_g1_i2	42.42	graves disease carrier protein homolog	c186731_g1_i1	132.94	equilibrative nucleoside transporter 1-like isoform 1	c207947_g2_i4	12.92	bis(5 -adenosyl)-triphosphatase enpp4	c209263_g1_i3	65.36	adenylate cyclase type 5-like	c193236_g2_i1	25.26	dynamin-like isoform 1
c202036_g3_i1	88	protein fam179b				c207759_g2_i2	53	hypothetical protein EAI_13890	c282358_g1_i1	219	tubulin beta-3 chain	c201177_g2_i5	41.21	spectrin beta chain	c203797_g1_i10	40.62	extended synaptotagmin-1	c183799_g1_i2	39.38	alkaline phosphatase	c207692_g2_i2	42.23	probable atp-dependent rna helicase dhx37-like	c209242_g11_i2	132.59	neutral and basic amino acid transport protein rbat-like	c202138_g2_i1	12.87	protein	c185606_g1_i1	65.27	dual oxidase maturation factor 1-like	c193362_g1_i5	25.23	lola protein isoform a
c198681_g1_i1	88	cyclin fold				c209304_g1_i2	53	hypothetical protein	c206754_g2_i1	218.97	protein maelstrom homolog	c194163_g1_i2	41.06	neurobeachin-like	c192252_g1_i1	40.53	serine threonine-protein kinase tousled-like 1	c208884_g1_i4	39.26	mannose-binding protein	c202045_g2_i2	42.22	zinc finger protein 135-like	c191871_g1_i3	132.54	rna-binding protein 14	c205183_g1_i2	12.77	PREDICTED: predicted protein-like	c187242_g1_i2	65.18	gamma-aminobutyric acid type b receptor subunit 1	c189608_g5_i1	25.15	zinc finger protein 735
c204340_g3_i5	87.95	hypothetical protein Phum_PHUM596940				c189817_g1_i1	52.84	fasciclin-3-like isoform 2	c199573_g3_i1	218.38	facilitated trehalose transporter tret1-like isoform x2	c196401_g1_i1	41	hypothetical protein IscW_ISCW021605	c205159_g1_i2	40.13	ga-binding protein subunit beta-1 isoform x1	c142035_g1_i4	39.2	eukaryotic translation initiation factor 3 subunit j	c203070_g1_i1	42.14	protein	c170466_g1_i1	132.51	proteasome activator complex subunit 4	c207872_g6_i1	12.74	suppressor of profilin 2	c177538_g1_i3	65.12	zinc finger protein	c206909_g14_i2	25.11	splicing factor 1-like
c208677_g1_i7	87.58	isoform a				c202319_g7_i1	52.63	poly(adp-ribose) glycohydrolase	c199851_g1_i4	215.29	organic cation transporter	c201193_g1_i1	40.98	sec14-like protein 1	c207463_g2_i2	40	PREDICTED: uncharacterized protein LOC100878977	c200586_g1_i7	39.15	hypothetical protein CAPTEDRAFT_181688	c193902_g2_i2	41.97	zinc transporter 5	c192766_g1_i1	132.08	follistatin-related protein 5-like	c193902_g2_i2	12.73	zinc transporter 5	c197445_g1_i6	64.97	zu5 domain protein	c191679_g1_i1	25.08	hypothetical protein DAPPUDRAFT_308669
c192715_g1_i2	86.98	sin3a-associated protein sap130				c208839_g2_i2	52.09	voltage-dependent calcium channel subunit alpha-2 delta-1-like	c185261_g2_i3	214.22	rap guanine nucleotide exchange factor 2	c189690_g1_i2	40.97	bis(5 -nucleosyl)-tetraphosphatase	c200190_g1_i1	40	hypothetical protein	c208058_g3_i3	39.08	isoform j	c207593_g4_i2	41.97	low quality protein: dep domain-containing protein 5-like	c199996_g1_i2	131.7	adenomatous polyposis coli protein	c186789_g1_i8	12.69	lola protein isoform a	c199942_g2_i2	64.94	ankyrin repeat protein	c16923_g1_i2	25.08	upf0609 protein c4orf27 homolog
c191031_g1_i3	86.74	protein af-10				c208464_g3_i1	52	tigger transposable element-derived protein 1-like	c166233_g1_i3	213.86	cytoplasmic protein nck1	c206970_g5_i2	40.93	acyl- dehydrogenase -like	c196712_g5_i4	39.98	pericentriolar material 1 isoform x3	c174213_g1_i1	39.01	zinc finger protein 76	c201011_g1_i3	41.87	nck-interacting protein with sh3 domain	c202503_g1_i2	131.56	isoform c	c193296_g1_i1	12.6	transmembrane protein 165-like	c206921_g3_i7	64.75	dedicator of cytokinesis protein 7-like	c195138_g1_i2	25.04	lim domain-binding
c207396_g1_i4	86.47	sulfotransferase 1c4				c204359_g1_i1	51.76	inositol polyphosphate 5-phosphatase ocrl-1-like isoform 2	c208869_g1_i2	211.44	isoform c	c199583_g1_i9	40.78	rho gtpase-activating protein 26-like	c207385_g1_i3	39.97	chloride channel protein 2-like	c208387_g5_i5	38.68	zinc finger mym-type protein 1-like	c201610_g1_i2	41.86	hypothetical protein TcasGA2_TC016285	c189615_g1_i5	131.49	probable atp-dependent rna helicase ddx23-like	c168605_g1_i3	12.57	replicase helicase endonuclease-like	c208759_g1_i4	64.6	wd repeat-containing protein 7	c194330_g1_i2	25	importin-13
c196076_g1_i8	85.75	tubulin polyglutamylase ttll4-like				c207772_g7_i4	51.54	echinoderm microtubule-associated 1-like	c202055_g2_i1	211.29	mog interacting and ectopic p-granules protein 1	c209451_g1_i3	40.65	pol and env protein precursor	c205314_g1_i3	39.92	PREDICTED: uncharacterized protein LOC101235339	c209175_g1_i2	38.57	zinc finger mym-type protein 1-like	c158229_g1_i4	41.7	yth domain-containing protein 1-like	c192747_g2_i1	131.16	e1a-binding protein	c208451_g2_i1	12.46	fibrinogen and fibronectin	c205773_g4_i2	64.54	protein transport protein sec16a	c204267_g1_i1	25	folliculin-interacting protein 2 isoform x2
c207704_g1_i3	85.57	6-phosphofructo-2-kinase fructose- -bisphosphatase short form				c204039_g1_i9	51.53	chloride channel protein 2-like	c204666_g1_i3	207.02	xanthine dehydrogenase oxidase-like	c208816_g1_i3	40.62	furin-1-like isoform x1	c198567_g1_i6	39.84	protein polybromo-1-like	c201148_g1_i1	38.56	60 kda ss-a ro ribonucleoprotein	c205524_g3_i1	41.51	diacylglycerol kinase eta isoform x3	c201870_g2_i2	131.07	trafficking protein particle complex subunit 3-like	c196451_g2_i1	12.45	alpha-galactosidase alpha-n-acetylgalactosaminidase	c206143_g1_i10	64.27	golgin subfamily a member 4	c209238_g2_i1	25	isoform b
c174968_g1_i2	85	isobutyryl- mitochondrial				c206208_g1_i2	51.28	sodium-independent sulfate anion transporter-like	c196853_g1_i1	206.39	esf1-like protein	c199707_g5_i1	40.17	hypothetical protein LOTGIDRAFT_168623	c203493_g1_i5	39.34	vascular endothelial growth factor receptor 1-like	c204946_g3_i1	38.51	two pore calcium channel protein 1-like	c195707_g4_i2	41.38	a chain crystal structure of human beta secretase complexed with inhibitor	c195644_g1_i2	130.41	male-specific lethal 1-like 1	c207407_g1_i2	12.39	ankyrin repeat protein	c205888_g1_i3	64.17	soluble guanylate cyclase 89da-like	c193941_g1_i5	24.95	pab-dependent poly -specific ribonuclease subunit 3-like
c191427_g1_i1	85	low-density lipoprotein receptor-related protein 1b- partial				c198567_g1_i6	51.15	protein polybromo-1-like	c207757_g1_i2	206.19	laminin subunit alpha-1-like	c177659_g1_i3	40	breast cancer metastasis-suppressor 1-like protein	c209246_g2_i5	39.22	vacuolar protein sorting-associated protein 13a-like	c206541_g1_i2	38.34	serotonin receptor 7	c199092_g1_i1	41.33	transcriptional repressor p66	c193914_g1_i1	129.78	cytoplasmic dynein 1 intermediate chain-like	c197446_g1_i2	12.33	rna-binding protein fusilli-like	c202045_g2_i1	63.96	zinc finger protein 135-like	c203324_g5_i4	24.86	f-box lrr-repeat protein 20-like
c193352_g1_i2	84.71	cg7029 cg7029-pc				c191552_g1_i1	51	insulin-like receptor-like	c154311_g1_i1	206.08	map kinse-erk kinase	c196853_g1_i1	40	esf1-like protein	c171638_g1_i2	39.06	serine threonine-protein kinase ulk2-like	c200773_g3_i5	37.83	isoform a	c200586_g1_i1	41.23	hypothetical protein CAPTEDRAFT_181688	c187214_g1_i2	129.25	PREDICTED: hypothetical protein LOC100573104	c206351_g3_i1	12.3	thiamine transporter 1 isoform x3	c208628_g1_i5	63.96	homeobox protein cut	c208820_g1_i1	24.78	dna polymerase kappa-like
c202703_g1_i1	84.63	serine protease 2				c208318_g2_i1	51	ras-related and estrogen-regulated growth inhibitor-like	c177738_g1_i1	206	cuticle protein	c205616_g1_i5	39.78	glucose-fructose oxidoreductase domain-containing protein 1-like	c203701_g4_i2	39	fumarate mitochondrial-like	c192412_g1_i5	37.64	sin3 histone deacetylase corepressor complex component sds3-like	c199003_g1_i2	41.22	activin receptor type-2b-like	c204934_g1_i1	129.22	histone-lysine n-methyltransferase ash1l	c193841_g1_i4	12.28	scp-related protein	c203172_g2_i4	63.77	trna (cytosine-5-)-methyltransferase	c158325_g2_i3	24.68	at-rich interactive domain-containing protein 4b
c209434_g1_i1	84.61	hypothetical protein TcasGA2_TC007131				c209247_g2_i2	50.97	tyrosyl-dna phosphodiesterase 1	c197748_g1_i1	206	tetratricopeptide repeat protein 8 isoform 2	c187712_g1_i4	39.43	ptb domain-containing engulfment adapter protein 1	c200567_g1_i2	38.95	carbohydrate sulfotransferase 11-like	c199031_g1_i3	37.46	cation channel family	c205661_g1_i2	41.19	atp-binding cassette sub-family b member partial	c202413_g2_i2	128.8	na	c202747_g7_i15	12.22	protein retinal degeneration b-like	c202083_g1_i3	63.73	pre-mrna-processing factor 39	c204990_g1_i3	24.54	c4b-binding protein beta chain
c201836_g2_i8	84.34	isoform a				c199583_g1_i9	50.93	rho gtpase-activating protein 26-like	c207972_g6_i4	205.2	broad-complex core protein isoforms 1 2 3 4 5	c204491_g3_i5	39.33	retinoic acid-induced protein 1	c174213_g1_i1	38.94	zinc finger protein 76	c208661_g3_i1	37.46	mitochondrial chaperone bcs1-like	c206710_g1_i3	41	small optic isoform c	c208871_g1_i4	128.77	zinc finger mym-type protein 1-like	c190734_g1_i4	12.2	trypsin	c199035_g1_i1	63.58	microtubule-associated proteins 1a 1b light chain 3c	c208116_g1_i6	24.5	patj homolog
c208878_g1_i4	83.77	nmda-type glutamate receptor				c205568_g4_i1	50.74	lkb1 interacting protein	c177995_g1_i2	205.02	rna polymerase-associated protein leo1-like	c204985_g1_i1	39.19	fyve and coiled-coil domain-containing protein 1	c202161_g4_i2	38.92	zinc finger protein 532 isoform x2	c206942_g1_i3	37.34	serine threonine-protein kinase sik3-like	c202951_g1_i1	41	nuclease harbi1-like	c200324_g1_i2	128.41	nucleoporin p54 isoform x2	c207919_g1_i3	12.04	viral a-type inclusion	c203784_g1_i4	63.49	protein phosphatase 1e-like	c203296_g5_i7	24.45	n-alpha-acetyltransferase auxiliary subunit
c198120_g7_i3	83.76	arf-gap with sh3 ank repeat and ph domain-containing protein 1-like				c201949_g1_i1	50.69	septin-1-like isoform 1	c158439_g1_i3	204.36	tudor domain-containing protein 7-like	c205831_g3_i7	39.12	asx	c192960_g3_i3	38.91	protein daughterless	c184781_g1_i2	37.32	rrna methyltransferase mitochondrial	c207485_g1_i5	40.74	rho gtpase-activating protein 21	c16831_g1_i2	128.29	microtubule binding	c160226_g1_i2	12	zinc finger protein 729- partial	c196876_g1_i2	63.44	regulation of nuclear pre-mrna domain-containing protein 2-like	c208896_g1_i5	24.28	tectonin beta-propeller repeat-containing
c193475_g1_i5	83.31	low quality protein: basement membrane-specific heparan sulfate proteoglycan core				c204637_g1_i1	50.67	band -like protein 5-like	c180913_g1_i1	203.68	cytoskeleton-associated protein 5	c208161_g1_i4	39.09	protein suppressor of sable	c170981_g1_i2	38.66	gypsy retrotransposon integrase-like protein 1-like isoform x1	c201454_g1_i6	37.26	matrix metalloproteinase-25-like	c176138_g1_i3	40.58	myst histone	c206061_g1_i4	128.13	5 -3 exoribonuclease 2 homolog	c170653_g1_i1	12	group 3 secretory phospholipase a2-like	c199897_g3_i3	63.4	cue domain-containing protein 1-like	c199897_g3_i2	24.17	cue domain-containing protein 1-like
c190513_g1_i3	83.17	lariat debranching enzyme				c198663_g1_i4	50.11	serine-arginine protein 55	c183256_g1_i1	203	failed axon connections homolog	c197952_g1_i2	39	growth arrest-specific protein 2-like	c203423_g3_i15	38.62	rho gtpase-activating protein 190-like	c187709_g1_i1	37.18	transmembrane protein 104 homolog	c208961_g2_i8	40.45	potassium channel subfamily t member 1-like	c179571_g1_i4	128	defective proboscis extension response	c208630_g1_i1	12	probable g-protein coupled receptor 83-like	c206219_g2_i1	63.39	coronin-1b-like isoform x2	c199899_g1_i3	24	bifunctional heparan sulfate n-deacetylase n-sulfotransferase-like
c187881_g2_i1	82.83	endothelin-converting enzyme 1-like				c161764_g1_i2	50	tyrosyl-trna synthetase	c201885_g1_i1	199.95	upf0505 protein c16orf62 homolog isoform x2	c203111_g1_i4	38.98	anillin rhotekin	c207252_g2_i5	38.26	protein alpha isoform	c201659_g1_i3	37.18	mutt nudix	c202664_g2_i2	40.24	zinc finger protein 850-like	c207222_g2_i2	127.15	isoform a	c159900_g1_i1	12	segment polarity protein dishevelled-like protein dvl-3	c208495_g1_i8	63.32	syntaxin-16-like isoform x4	c207062_g6_i1	23.8	protein sidekick-like
c196601_g1_i2	81.84	zinc finger protein 235-like				c205127_g2_i1	49.68	arf gtpase-activating protein git2 isoform x3	c37970_g1_i1	199.41	er degradation-enhancing alpha-mannosidase-like 3	c190785_g1_i1	38.69	nucleolar protein at isoform a	c196825_g1_i1	38.26	hypothetical protein LOTGIDRAFT_230440	c209241_g1_i1	37	dynein heavy chain axonemal	c203967_g1_i1	40.16	epidermal cell surface receptor-like	c202032_g1_i1	126.72	urocanate hydratase	c208640_g2_i4	12	isoform c	c129196_g1_i1	63.08	maguk p55 subfamily member 7	c198859_g3_i2	23.76	unconventional myosin-ie-like isoform x2
c208686_g1_i3	81.77	glycoside hydrolase family 15				c207831_g1_i3	49.66	adipokinetic hormone receptor	c209092_g1_i1	199.05	max-interacting protein 1- partial	c206757_g1_i6	38.33	ubiquitin carboxyl-terminal hydrolase 48-like isoform x3	c199657_g3_i7	38.07	serine threonine-protein kinase vrk1	c193914_g1_i4	36.98	cytoplasmic dynein 1 intermediate chain-like	c204136_g1_i1	40.1	hemocytin-like	c209413_g1_i2	126.67	phospholipase d-gamma	c203190_g7_i2	12	zinc transporter 6	c200572_g2_i2	63.06	gata zinc finger domain-containing protein 1-like	c208996_g5_i2	23.52	hypothetical protein DAPPUDRAFT_308200
c207085_g2_i6	81	galactoside 2-alpha-l-fucosyltransferase 2-like				c202812_g4_i5	49.39	bifunctional protein ncoat	c207503_g1_i1	197.96	rb-associated krab zinc finger isoform x2	c192943_g1_i2	38	trna pseudouridine synthase 3	c206921_g3_i5	38.05	dedicator of cytokinesis protein 7-like	c189008_g1_i1	36.92	retinol dehydrogenase 14-like	c200920_g1_i1	40.07	low quality protein: frizzled-5-like	c191886_g4_i4	126.42	sorting nexin-2-like	c154439_g1_i1	12	hydroxyacid oxidase 1-like	c204491_g3_i7	63	retinoic acid-induced protein 1	c209521_g1_i2	23.48	integrase core domain protein
c201632_g2_i2	80.72	isoform a				c207471_g1_i1	49.37	hematopoietic prostaglandin d synthase	c205191_g1_i4	197.1	#NAME?	c141782_g1_i1	38	protein fam200b	c186113_g1_i2	38	solute carrier family 41 member 1-like	c193230_g2_i2	36.73	tafazzin isoform 1	c191501_g1_i7	39.81	transmembrane protein 165-like	c202263_g3_i5	126.39	phosphatidylinositol-4-phosphate 5-kinase type i	c187052_g1_i1	12	serine proteinase stubble-like	c175162_g1_i1	62.93	bromodomain and wd repeat-containing protein 1	c208015_g1_i1	23.42	prolyl 4-hydroxylase subunit alpha-2-like
c171771_g1_i1	80.18	prolyl 3-hydroxylase 2-like				c193445_g2_i8	49.34	serine threonine-protein kinase mig-15	c152044_g1_i2	196.95	translation factor mitochondrial	c203610_g1_i2	38	dna-3-methyladenine glycosylase	c207253_g1_i2	38	zinc finger protein kiaa0543	c206924_g2_i1	36.7	probable chitinase 3-like	c199888_g2_i1	39.62	down syndrome critical region protein 3	c201260_g2_i3	126.22	tyrosine-protein kinase	c208761_g2_i1	12	potassium voltage-gated channel subfamily kqt member 1-like	c204491_g3_i8	62.81	retinoic acid-induced protein 1	c206291_g1_i2	23.41	nuclease harbi1-like
c167455_g1_i1	80	tpa: cuticle protein				c193310_g2_i4	49.31	serine threonine-protein kinase wnk	c208241_g1_i2	196.45	leucine-rich transmembrane	c168096_g1_i1	37.94	sulfatase-modifying factor 1	c168616_g1_i1	38	carbon catabolite repressor protein	c198689_g2_i3	36.67	dna-directed rna polymerase iii subunit rpc6	c194327_g1_i7	39.55	trna-splicing endonuclease subunit sen34-like	c191044_g1_i5	126.11	protein lap4	c181948_g2_i3	12	bric a brac isoform c	c209017_g1_i3	62.72	general transcription factor 3c polypeptide 1	c206338_g1_i3	23.4	peroxisomal n -acetyl-spermine spermidine oxidase
c196242_g1_i1	80	blastula protease-10				c193951_g1_i2	49.26	quick-to- isoform l	c199707_g9_i1	195.51	cyclin h	c201848_g1_i4	37.93	adamts-like protein 3-like	c199512_g2_i1	37.96	zinc finger protein c3h1 type-like 1	c208982_g1_i9	36.23	rap1 gtpase-activating protein 1	c202444_g1_i3	39.44	g-protein coupled receptor moody-like	c194163_g1_i1	126.05	neurobeachin-like	c199941_g1_i1	12	senescence-associated protein	c183050_g1_i2	62.45	g kinase-anchoring protein 1-like	c169464_g1_i5	23.32	phospholipid scramblase 1-like isoform x2
c208671_g2_i1	80	cg12950 cg12950-pa				c188881_g1_i3	49.05	hypothetical protein AaeL_AAEL003018	c191304_g2_i3	195	caveolin 3	c205818_g1_i2	37.89	btb poz domain-containing protein kctd3-like	c206827_g3_i4	37.92	polyribonucleotide nucleotidyltransferase mitochondrial-like	c184698_g1_i1	36.21	exportin-t	c194069_g1_i7	39.27	isoform a	c193310_g2_i6	125.96	serine threonine-protein kinase wnk	c205486_g3_i1	12	cuticle protein	c208779_g1_i1	62.29	myoferlin isoform 2	c205159_g1_i3	23.23	ga-binding protein subunit beta-1 isoform x1
c172788_g1_i1	79.76	clip domain serine proteinase				c207498_g1_i5	49.05	centromeric protein	c121538_g1_i1	193.85	probable dna replication complex gins protein psf2-like	c174482_g1_i4	37.88	tryptophan--trna cytoplasmic	c207922_g1_i2	37.77	tigger transposable element-derived protein 6-like	c197491_g1_i16	36.2	cugbp elav-like family member 4 isoform x2	c203800_g1_i4	39.21	fyve finger-containing phosphoinositide	c190057_g1_i2	125.88	breast cancer type 1 susceptibility protein homolog	c192197_g3_i3	11.9	zinc finger protein 184-like	c205838_g1_i2	62.1	partitioning defective 3 homolog isoform x3	c203324_g5_i3	23.14	f-box lrr-repeat protein 20-like
c204637_g2_i1	79.68	folliculin-like isoform x1				c200750_g1_i1	49	neuron navigator 3-like isoform x1	c206903_g1_i3	193	a-kinase anchor protein mitochondrial-like	c202789_g4_i1	37.85	pr domain zinc finger protein 10 isoform x2	c204124_g2_i4	37.72	leucine-rich repeat and calponin homology domain-containing protein 1-like	c208371_g2_i6	36.16	isoform d	c202789_g4_i2	39.21	pr domain zinc finger protein 10 isoform x2	c206757_g1_i4	125.64	ubiquitin carboxyl-terminal hydrolase 48-like isoform x3	c196712_g5_i4	11.79	pericentriolar material 1 isoform x3	c204998_g1_i3	62.06	sideroflexin-1-like isoform x1	c204503_g4_i1	23.04	transcription initiation factor tfiid subunit 2-like
c198657_g4_i2	79.66	upf0428 protein cxorf56 homolog isoform 1				c195923_g3_i2	48.96	myotonin-protein kinase	c204033_g8_i1	190.77	amino acid kinase	c182353_g1_i3	37.84	family c2 unassigned peptidase (c02 family)	c189008_g1_i1	37.71	retinol dehydrogenase 14-like	c206890_g6_i1	36.11	hypothetical protein BRAFLDRAFT_74861	c202911_g3_i6	39.07	tripartite motif-containing 32	c201024_g1_i4	125.03	endophilin-a isoform 1	c201019_g1_i17	11.66	inositol-tetrakisphosphate 1-kinase	c209171_g3_i2	62.05	general transcription factor ii-i repeat domain-containing protein 2a-like	c156171_g1_i1	23	mob kinase activator-like 3-like
c205001_g1_i5	79.54	ethanolamine kinase 1				c200298_g7_i1	48.89	triple functional domain	c209018_g1_i1	190.68	glutamate synthase	c175310_g1_i4	37.76	e3 ubiquitin-protein ligase smurf2-like	c192451_g1_i4	37.69	superkiller viralicidic activity 2-like 2	c209101_g2_i8	36.01	isoform f	c199454_g2_i1	39.04	isoform b	c205226_g1_i6	123.77	afadin isoform x3	c180066_g2_i3	11.65	rna binding protein fox-1 homolog 2-like	c206890_g6_i2	61.97	hypothetical protein BRAFLDRAFT_74861	c208816_g1_i3	22.95	furin-1-like isoform x1
c204768_g2_i2	79.44	isocitrate dehydrogenase				c204529_g1_i2	48.73	low quality protein: transcription factor hamlet-like	c119604_g1_i2	189.09	sphingomyelin phosphodiesterase 4	c154429_g2_i1	37.73	polyhomeotic-like protein 2	c202246_g1_i3	37.28	ap-3 complex subunit beta-2	c208054_g1_i2	36	organic cation transporter	c202906_g1_i1	38.87	ddb1- and cul4-associated factor 12-like	c180402_g1_i1	123.39	mitochondrial coenzyme a transporter slc25a42	c204267_g1_i3	11.49	isoform a	c208063_g2_i3	61.87	enoyl- hydratase domain-containing protein mitochondrial	c203492_g3_i1	22.92	probable acyl- dehydrogenase 6-like
c202902_g1_i1	79	calmodulin-like				c198873_g2_i2	48.47	phosphatidate photoreceptor-specific-like	c205001_g1_i2	189.02	ethanolamine kinase 1	c197635_g1_i4	37.59	meiotically up-regulated gene 71	c203622_g3_i1	37.25	longitudinals lacking	c183296_g1_i1	36	haus augmin-like complex subunit 3	c194104_g2_i1	38.66	hypothetical protein DAPPUDRAFT_310268	c198050_g1_i2	123.15	actin-binding protein ipp	c201075_g12_i9	11.46	liprin- isoform a	c206789_g3_i3	61.62	hypothetical protein BRAFLDRAFT_282105	c206052_g1_i9	22.89	tyrosine-protein kinase src64b-like
c208564_g2_i1	78.51	golden goal				c202569_g1_i1	48.3	isoform b	c189747_g2_i1	188.55	myosin binding isoform g	c175086_g1_i1	37.58	helicase mov10l1 isoform x1	c144754_g1_i3	37.24	magnesium transporter nipa2 isoform x1	c207562_g1_i2	35.98	gamma-tubulin complex component 6	c182277_g1_i6	38.61	luc7-like protein 3-like	c176247_g1_i1	122.88	alpha-n-acetylglucosaminidase	c204581_g3_i1	11.39	PREDICTED: uncharacterized protein LOC100867573	c174291_g1_i1	61.19	kh domain- rna- signal transduction-associated protein 3-like isoform 1	c206123_g3_i1	22.87	mucolipin-3-like
c203760_g1_i5	78.48	transmembrane protein 41a				c203406_g1_i4	48.21	branched-chain amino acid aminotransferase	c203163_g1_i2	187.66	upf0692 protein cg33108-like	c202907_g2_i1	37.53	protein ric1 homolog	c202083_g1_i7	37.22	pre-mrna-processing factor 39	c207342_g2_i2	35.95	probable g-protein coupled receptor 21-like	c209243_g2_i10	38.44	protein unc-80 homolog	c180386_g1_i1	122.82	low quality protein: histone-lysine n-methyltransferase 2e	c207248_g3_i8	11.38	dnaj homolog subfamily c member 11-like	c205933_g1_i4	61.08	ankyrin repeat domain-containing protein 13c	c206605_g1_i6	22.86	slowpoke binding protein
c190709_g1_i6	78.45	ubiquinone biosynthesis protein coq7 homolog				c200981_g2_i3	48	rna exonuclease 1 homolog	c207562_g1_i4	187.45	gamma-tubulin complex component 6-like	c208174_g1_i3	37.42	toll-like receptor	c209089_g1_i10	37.11	beta-galactosidase-1-like protein	c207824_g2_i2	35.85	isoform c	c199075_g7_i1	38.4	inositol polyphosphate 1-phosphatase	c196576_g1_i1	122.03	monocarboxylate transporter	c201528_g3_i7	11.35	paxillin-like isoform 2	c119383_g1_i3	60.91	ylp motif-containing protein 1	c202030_g1_i6	22.84	sodium-bile acid cotransporter
c155221_g1_i1	78	cytochrome c oxidase assembly protein cox16 mitochondrial-like				c203951_g1_i1	48	protein lap1-like	c196256_g2_i2	187.41	39s ribosomal protein mitochondrial-like	c208893_g3_i6	37.4	myotubularin-related protein 13	c185539_g2_i2	37	protein disabled	c207766_g1_i1	35.72	cd209 antigen-like	c180855_g1_i4	38.01	cyclic-nucleotide-gated cation channel	c205378_g1_i8	121.98	zinc finger protein on ecdysone puffs	c188338_g1_i4	11.32	hr3 nuclear receptor	c201486_g1_i2	60.77	heat shock protein 21	c208228_g1_i1	22.75	dipeptidase 1-like
c207931_g1_i2	77.94	nadph oxidase 5				c205410_g1_i2	47.8	s phase cyclin a-associated protein in the endoplasmic partial	c206448_g1_i3	186.69	methyltransferase-like protein 9-like	c199547_g1_i3	37.39	multidrug resistance protein 1	c172992_g1_i1	37	dna repair protein rad51 homolog 2	c201891_g1_i1	35.42	isoform b	c197778_g1_i5	37.68	homeobox protein araucan-like	c191736_g1_i2	121.81	double-stranded rna-binding protein staufen-like protein 2	c208736_g2_i18	11.32	probable arginine--trna mitochondrial	c203800_g1_i1	60.66	fyve finger-containing phosphoinositide	c200960_g1_i6	22.68	sodium-coupled monocarboxylate transporter 1
c195874_g1_i2	77	PREDICTED: hypothetical protein LOC100643735 isoform 1				c206421_g1_i3	47.77	cytosolic carboxypeptidase 1-like	c206076_g1_i4	185.4	protein fam40a-like	c201148_g1_i3	37.31	60 kda ss-a ro ribonucleoprotein	c206336_g1_i2	37	isoform u	c206701_g1_i2	35	hypothetical protein G5I_08504	c196869_g1_i1	37.54	tropomyosin	c176508_g1_i7	121.7	single-stranded dna-binding protein 3-like	c186826_g1_i2	11.3	hormone receptor 4	c207397_g1_i9	60.54	transmembrane channel-like protein 7-like	c168605_g1_i1	22.54	replicase helicase endonuclease-like
c206823_g6_i2	76.6	isoform a				c203229_g3_i7	47.29	proteasome assembly chaperone 4-like	c209192_g1_i2	184.85	down syndrome cell adhesion molecule-like protein cg42256-like	c209500_g1_i2	37.23	l _3-like	c207381_g4_i1	36.98	protein tweety-like	c205808_g1_i6	34.97	fucose-1-phosphate guanylyltransferase-like	c201019_g1_i5	37.39	inositol-tetrakisphosphate 1-kinase	c207312_g1_i3	121.29	hexokinase	c209266_g1_i1	11.29	protein argonaute-2-like	c206738_g7_i1	60.23	vacuolar protein sorting-associated protein 8 homolog	c203781_g4_i2	22.43	biotin--protein ligase
c198126_g1_i1	76.59	acyl-coenzyme a:6-aminopenicillanic-acid-acyltransferase 40 kda form				c205436_g5_i7	47.28	PREDICTED: uncharacterized protein LOC100878289	c204491_g3_i3	184.77	retinoic acid-induced protein 1	c208795_g1_i7	37.05	inorganic phosphate cotransporter-like isoform 1	c179301_g1_i1	36.71	dolichol kinase-like	c198906_g2_i6	34.76	protein chiffon	c197211_g1_i3	37.17	nucleolar protein 10-like	c137942_g1_i2	121	dnaj homolog subfamily c member 16-like	c206989_g1_i7	11.29	serine threonine-protein	c208116_g1_i1	60.03	patj homolog	c195607_g1_i5	22.39	adenylate cyclase type 9
c208878_g1_i9	76.44	glutamate receptor 1				c203863_g2_i3	47.14	serine threonine-protein kinase d3	c190370_g1_i2	184.71	heat repeat-containing protein 1	c204046_g1_i2	37	microtubule-associated proteins 1a 1b light chain 3a	c197857_g1_i1	36.5	nadph:adrenodoxin mitochondrial-like	c203510_g2_i2	34.73	diphosphoinositol polyphosphate phosphohydrolase 1-like	c194571_g1_i1	37	isoform g	c191043_g2_i2	120.8	uncharacterized oxidoreductase dhs-27-like	c195350_g1_i2	11.25	tigger transposable element-derived protein 1-like	c207381_g8_i1	60.02	nadh dehydrogenase	c154579_g1_i4	22.24	proline- glutamic acid- and leucine-rich protein 1-like
c198256_g1_i3	76.2	serine-protein kinase atm				c166410_g1_i2	46.98	protein lin-7 homolog b-like	c188087_g1_i1	184.28	serine proteinase stubble	c203032_g1_i1	37	zinc finger and btb domain-containing protein 11	c193362_g1_i8	36.48	lola protein isoform a	c183892_g1_i2	34.45	troponin isoform 1	c200247_g1_i7	36.96	uncharacterized oxidoreductase -like	c188869_g1_i3	120.6	phospholipase d beta 1-like	c205234_g1_i3	11.21	sptzle 2-like protein	c158044_g1_i2	60	membrane-associated transporter protein	c154439_g1_i1	22.23	hydroxyacid oxidase 1-like
c199704_g1_i3	76.17	transmembrane protein 245				c208876_g1_i2	46.91	rho gtpase-activating protein 17-like	c208063_g2_i1	184.04	enoyl- hydratase domain-containing protein mitochondrial	c203707_g2_i5	36.98	PREDICTED: uncharacterized protein LOC100197081	c203001_g1_i1	36.32	sec-23 interacting protein p125	c206448_g1_i3	34.3	methyltransferase-like protein 9-like	c208982_g1_i6	36.73	rap1 gtpase-activating protein 1	c198256_g1_i1	120.23	serine-protein kinase atm	c204946_g3_i5	11.01	two pore calcium channel protein 1-like	c194845_g1_i2	59.83	protein dispatched-like	c206714_g1_i4	22.12	bai1-associated protein 3-like
c193331_g1_i1	76	apolipoprotein d				c188055_g3_i1	46.83	transcriptional adapter 3	c205540_g1_i2	183.64	histidine--trna cytoplasmic-like isoform x1	c209012_g1_i4	36.67	organic cation transporter	c208677_g1_i5	36.1	isoform a	c201036_g1_i4	34.24	isoform c	c206715_g1_i7	36.51	ribosome biogenesis protein bms1 homolog	c202371_g1_i1	119.61	transmembrane protein 98	c191810_g1_i1	11	endonuclease exonuclease phosphatase family domain-containing protein 1	c167448_g2_i1	59.72	death domain-associated protein 6	c200683_g5_i19	22.11	lim domain-binding
c203978_g1_i1	75.36	heat shock factor protein 1				c195463_g1_i2	46.75	projectin short variant	c203746_g1_i2	181.84	glycoprotein-n-acetylgalactosamine 3-beta-galactosyltransferase 1-like	c206241_g1_i7	36.67	spermidine synthase	c203118_g1_i5	36.09	g patch domain and kow motifs-containing	c208338_g1_i4	34.23	transient receptor potential cation channel trpm-like	c193362_g1_i5	36.36	lola protein isoform a	c170696_g2_i3	119.48	rna-binding protein 16	c208649_g1_i2	11	neurotransmitter gated ion channel	c197549_g2_i2	59.44	muscle lim protein	c205184_g2_i5	22.11	hypothetical protein Phum_PHUM228610
c208352_g2_i5	75.29	drebrin-like protein				c206970_g5_i2	45.89	acyl- dehydrogenase -like	c206126_g1_i3	181.42	major facilitator superfamily transporter 10	c206942_g1_i1	36.45	serine threonine-protein kinase sik3-like	c209430_g1_i2	36.05	hypothetical protein BRAFLDRAFT_64352	c134299_g1_i4	34.14	upf0420 protein c16orf58 homolog	c201816_g1_i2	36.32	sacsin-like isoform x2	c207094_g1_i9	119.19	cleavage and polyadenylation specificity factor subunit cg7185-like isoform x2	c205462_g2_i2	11	fmn1 protein	c184258_g1_i1	59.09	protein tanc2-like	c129078_g1_i1	22.08	male-specific lethal 1 homolog isoform 2
c106524_g1_i1	74	PREDICTED: cubilin				c168867_g1_i2	45.61	wd repeat and hmg-box dna-binding protein 1	c203111_g1_i5	181.21	anillin rhotekin	c198783_g2_i3	36.45	caax prenyl protease 1 homolog	c192943_g1_i1	36	trna pseudouridine synthase 3	c203787_g1_i1	34.05	dnaj homolog subfamily c member 13	c208065_g2_i5	36.31	glutamate synthase	c115877_g1_i2	118.39	dna topoisomerase 3-beta-1-like	c206181_g1_i2	11	dna replication licensing factor mcm9	c154266_g1_i1	59.04	swi snf-related matrix-associated actin-dependent regulator of chromatin subfamily a containing dead h box 1-like	c205239_g1_i2	22	cwf19-like protein 2
c209159_g3_i2	73.76	sticks and isoform a				c197549_g2_i1	45.47	muscle lim protein	c142769_g1_i1	180.51	hypothetical protein, partial	c208758_g6_i2	36.41	alpha-tubulin n-acetyltransferase isoform 3	c194571_g1_i1	36	isoform g	c191235_g1_i1	34	tigger transposable element-derived protein 1-like	c205735_g1_i5	36.14	pms1 protein homolog 1 isoform x1	c202413_g3_i2	118.33	ubiquitin carboxyl-terminal hydrolase 20	c197522_g1_i4	11	hexosaminidase d-like	c208017_g3_i1	58.84	nuclear factor 1 a-type	c195091_g1_i2	22	hypothetical protein DAPPUDRAFT_308669
c208913_g4_i2	73.06	g-protein coupled receptor mth2-like				c207630_g1_i1	45.28	protein kinase c delta type homolog	c202736_g1_i2	180.41	collagen and calcium-binding egf domain-containing protein 1	c207121_g2_i2	36.27	transposase	c195172_g3_i3	36	phosphomannomutase 2-like	c192443_g1_i4	33.83	swi snf-related matrix-associated actin-dependent regulator chromatin subfamily e member 1	c16923_g1_i2	36.13	upf0609 protein c4orf27 homolog	c187341_g1_i2	117.4	maguk p55 subfamily member 6-like	c202932_g1_i1	11	tryptophan oxygenase	c208894_g1_i2	58.74	bullous pemphigoid antigen isoforms 6 9 10	c202345_g3_i2	22	general transcription factor ii-i repeat domain-containing protein 2a-like
c189615_g1_i5	73.05	probable atp-dependent rna helicase ddx23-like				c206527_g3_i3	45.02	cation-independent mannose-6-phosphate receptor	c188531_g1_i4	180.3	trafficking protein particle complex subunit 11-like	c198247_g1_i2	36.25	adenylate cyclase	c203174_g1_i1	36	trna (adenine-n -)-methyltransferase catalytic subunit trmt61a-like	c201508_g5_i2	33.62	endonuclease-reverse transcriptase -e01- partial	c208272_g1_i2	36	protein apcdd1	c207424_g1_i4	117.32	n-acetylated-alpha-linked acidic dipeptidase 2-like	c198100_g1_i2	11	60 kda ss-a ro ribonucleo	c175367_g1_i1	58.7	lim domain-containing protein	c203946_g1_i2	22	sodium-dependent nutrient amino acid transporter 1-like
c209405_g1_i2	73	PREDICTED: hypothetical protein				c206419_g4_i1	45	serpin b11	c204654_g1_i2	179.95	dna repair protein rad51 homolog 3	c195165_g1_i2	36.16	sugar transporter	c198567_g1_i2	35.96	protein polybromo-1-like	c208116_g1_i6	33.44	patj homolog	c208124_g1_i3	35.3	mit domain-containing protein 1	c208525_g1_i5	117.27	cg3563 cg3563-pa	c173234_g1_i5	11	eukaryotic translation initiation factor 4e transporter	c208607_g2_i5	58.64	solute carrier family 12 member 9-like	c76943_g1_i1	21.99	uncharacterized aarf domain-containing protein kinase 1
c193362_g1_i8	72.56	lola protein isoform a				c197445_g1_i8	44.99	zu5 domain protein	c204429_g6_i1	179.89	cohesin subunit sa-1-like	c203423_g3_i11	36.02	rho gtpase-activating protein 190-like	c193165_g1_i2	35.82	protein rrp5 homolog	c193165_g1_i1	33.24	protein rrp5 homolog	c208407_g1_i3	35.3	vitellogenin	c208738_g1_i2	117.25	down syndrome cell adhesion molecule-like protein dscam2-like	c192773_g1_i1	11	probable chitinase 2-like	c202952_g1_i4	58.48	period	c208495_g1_i3	21.97	syntaxin-16-like isoform x4
c204465_g1_i1	72.25	gamma-aminobutyric acid receptor alpha-like				c200400_g1_i2	44.76	isoform a	c207693_g2_i2	178.94	ricin-type beta-trefoil lectin domain-like protein	c209121_g1_i6	36	centromere protein f	c195488_g1_i2	35.72	homeodomain-interacting protein kinase 2	c205833_g1_i2	33.21	dynamin-1-like protein	c200953_g1_i7	35.21	galactosylceramide sulfotransferase-like	c180711_g2_i1	117.08	transcription factor rfx3-like	c207044_g1_i1	11	protein turtle homolog a-like	c197491_g1_i19	58.03	cugbp elav-like family member 4-like	c196990_g1_i5	21.95	secreted frizzled-related protein 3
c196990_g1_i6	71.98	secreted frizzled-related protein 3				c193606_g2_i3	44.67	next to brca1 gene 1 protein isoform x1	c207137_g1_i2	177.3	rho gtpase activating protein 11a	c206062_g5_i2	35.85	ruvb-like 2-like	c206064_g16_i2	35.64	v-type proton atpase 116 kda subunit a isoform 1-like isoform 2	c208513_g3_i1	33.04	c-type lectin 2	c203423_g3_i2	35.2	rho gtpase-activating protein 190-like	c208759_g1_i1	116.95	wd repeat-containing protein 7	c203261_g1_i1	10.96	rho gtpase-activating protein 6	c164040_g1_i2	57.99	nuclear factor related to kappa-b-binding protein	c207789_g2_i6	21.76	centromere protein i-like isoform x1
c200835_g1_i4	71.51	nuclease harbi1-like				c201384_g1_i1	44.66	apoptosis stimulating of	c129596_g1_i2	176.21	protein extra bases-like	c206402_g2_i4	35.83	e3 ubiquitin-protein ligase rnf170 isoform x2	c203866_g1_i1	35.53	dual specificity protein phosphatase 3	c104635_g1_i1	33	leucine-rich repeat-containing protein 67-like	c206747_g1_i6	35.06	krab-a domain-containing protein 2-like	c185648_g1_i1	116.91	ubiquitin thioesterase otubain-like	c202911_g3_i10	10.87	tripartite motif-containing 32	c208003_g1_i2	57.9	c-myc promoter-binding protein	c186569_g2_i3	21.71	zinc finger protein 782-like
c198700_g2_i1	70.68	eri1 exoribonuclease 3				c188219_g1_i1	44.62	basic leucine zipper nuclear factor 1	c192102_g2_i2	176.11	serine proteinase stubble-like	c200835_g1_i6	35.78	nuclease harbi1-like	c197527_g1_i2	35.51	mitogen-activated protein kinase kinase kinase 7-interacting protein 1	c207372_g1_i14	32.88	rims-binding protein 2	c203818_g3_i3	35	protein fam135a	c187617_g1_i3	116.81	ankyrin repeat domain-containing protein 12	c205216_g1_i7	10.86	leucine-rich repeat-containing protein 16a	c197445_g1_i5	57.77	ankyrin unc44	c204631_g1_i4	21.58	anoctamin-7-like
c193404_g1_i3	70.57	camp-specific 3 -cyclic phosphodiesterase-like				c179294_g1_i1	44.33	fizzy-related protein homolog	c205996_g2_i2	174.96	dimethylglycine mitochondrial	c206855_g2_i1	35.52	regulator of nonsense transcripts	c194622_g1_i1	35.46	basic helix-loop-helix zip transcription factor	c195526_g1_i1	32.69	molybdenum cofactor synthesis protein cinnamon	c200035_g1_i5	34.95	probable cation-transporting atpase 13a2-like isoform x2	c208779_g1_i6	116.41	fer1l3 protein	c205570_g3_i4	10.83	carboxypeptidase m-like	c203685_g4_i6	57.47	low quality protein: jnk-interacting protein 3-like	c203742_g5_i3	21.56	metalloreductase steap3
c199756_g1_i1	70.48	enhancer of mrna-decapping protein 3-like				c207234_g3_i1	44.1	voltage-dependent calcium channel type a subunit alpha-1-like	c203055_g3_i2	174	hydroxyacid-oxoacid mitochondrial-like	c185261_g2_i1	35.52	rap guanine nucleotide exchange factor 2	c205414_g2_i1	35.43	e3 ubiquitin-protein ligase rnf103	c205420_g1_i2	32.64	pecanex-like protein 4	c202368_g2_i10	34.93	nicotinic acetylcholine receptor alpha isoform b	c190622_g1_i1	116.36	acyl- -binding domain-containing protein 5-like	c204285_g2_i3	10.76	zinc finger protein 420-like	c200193_g1_i5	57.42	peripheral plasma membrane protein cask-like isoform 1	c206052_g1_i12	21.46	tyrosine-protein kinase src64b-like
c197177_g1_i2	70.37	hsp70-binding protein 1-like				c200658_g1_i1	44	catenin alpha-like	c195609_g1_i2	173.74	cg6621 cg6621-pa	c208656_g2_i4	35.51	haus augmin-like complex subunit 6 isoform x3	c200493_g1_i4	35.39	neuropeptide y receptor-like	c202682_g1_i2	32.55	cd109 antigen	c192019_g2_i4	34.74	zinc finger protein 64 isoforms 3 and 4-like	c171638_g1_i1	115.9	serine threonine-protein kinase ulk2	c200960_g1_i6	10.58	sodium-coupled monocarboxylate transporter 1	c158448_g1_i1	57.3	isoform c	c142297_g1_i1	21.3	gtpase mitochondrial-like
c189639_g1_i3	70	protein dom3z-like				c196869_g1_i7	43.98	tropomyosin invertebrate	c203867_g2_i4	173.6	monocarboxylate transporter 12	c207858_g1_i4	35.43	nose resistant to fluoxetine protein 6-like	c207062_g6_i1	35.34	protein sidekick-like	c204828_g2_i3	32.48	nucleolar pre-ribosomal-associated protein 1	c204039_g1_i5	34.66	chloride channel protein 2-like	c204491_g3_i8	115.53	retinoic acid-induced protein 1	c203961_g5_i2	10.56	solute carrier family 35 member e2-like	c203522_g1_i4	57.27	collagen alpha chain cg42342-like	c208640_g2_i3	21.24	isoform c
c161407_g1_i2	69.99	isoform a				c208090_g2_i2	43.91	tripartite motif-containing protein 72-like	c208064_g1_i1	172.1	dynein heavy chain axonemal	c201949_g1_i4	35.41	septin-1-like isoform 1	c193606_g2_i1	35.18	next to brca1 gene 1 protein isoform x1	c208161_g1_i4	32.45	protein suppressor of sable	c208464_g2_i1	34.61	tigger transposable element-derived protein 1-like	c164094_g1_i2	115.32	polycomb protein eed-a-like	c202205_g1_i3	10.5	graves disease carrier protein homolog	c203229_g3_i2	57.05	proteasome assembly chaperone 4-like	c205531_g2_i1	21.15	voltage-dependent l-type calcium channel subunit beta-2-like
c178359_g1_i1	69.94	fasciclin isoform e				c203558_g1_i6	43.9	lim domain and actin-binding protein 1	c201099_g1_i2	172.01	oxnad1 protein	c197262_g3_i1	35.38	paraplegin	c193230_g2_i3	35.12	tafazzin	c209438_g1_i2	32.41	zinc finger protein 677-like	c193230_g2_i3	34.49	tafazzin	c200907_g1_i1	115	f-box lrr-repeat protein 4	c175511_g2_i9	10.47	arginine serine-rich coiled-coil protein 2	c194330_g1_i1	57	importin-13	c208569_g1_i10	21.11	lysyl oxidase-like protein 4
c208779_g1_i1	69.88	myoferlin isoform 2				c209115_g4_i1	43.9	l long form	c190872_g1_i1	172	acetyl- carboxylase-like isoform x1	c208161_g1_i2	35.26	protein suppressor of sable	c207086_g1_i2	35	abnormal spindle-like microcephaly-associated protein homolog	c202883_g8_i5	32.37	differentially expressed in fdcp 6-like protein	c208295_g4_i4	34.49	serine threonine protein kinase	c194810_g1_i2	115	det1 homolog	c199603_g1_i5	10.46	histone-lysine n-methyltransferase ehmt1-like isoform 1	c208341_g1_i3	57	e3 ubiquitin ligase	c207833_g2_i7	21.1	protein mrvi1-like
c208402_g3_i2	69.76	selenium-binding protein 1				c209395_g3_i3	43.89	plexin isoform a	c203638_g1_i4	171.79	aryl hydrocarbon receptor nuclear translocator homolog	c207960_g2_i7	35.2	hydroxysteroid dehydrogenase-like protein 2-like	c188796_g1_i2	35	wd repeat-containing protein 46-like	c205462_g1_i4	32.31	denn domain-containing protein 1a-like	c206464_g1_i2	34.42	predicted protein	c185517_g1_i2	114.77	long-chain-fatty-acid-- ligase acsbg2-like	c161706_g1_i2	10.44	dnaj homolog subfamily c member 28-like	c205271_g1_i3	57	sex-determining protein fem-1	c196851_g1_i2	21	protein fan
c200056_g1_i1	68.74	br serine threonine-protein				c207747_g2_i1	43.87	inositol -trisphosphate receptor	c156213_g1_i1	171.43	rho gtpase-activating protein 20-like	c199031_g1_i3	35.17	cation channel family	c208555_g1_i8	34.92	latrophilin cirl-like isoform 1	c200631_g1_i2	32.27	mitochondrial transcription factor a	c179272_g1_i2	34.3	akt-interacting protein isoform x2	c208655_g2_i1	114.76	agrin-like	c194327_g1_i4	10.39	trna-splicing endonuclease subunit sen34-like	c191497_g2_i1	57	phd finger protein 12-like	c189188_g1_i3	21	choline ethanolamine kinase-like
c202104_g2_i5	68.68	nucleolar protein 10				c204593_g2_i2	43.72	ribose-phosphate pyrophosphokinase	c198130_g1_i5	171.17	segmentation protein cap n collar-like	c191152_g2_i1	35.07	neuron navigator 2	c189639_g1_i4	34.87	protein dom3z-like	c163558_g1_i3	32.12	pre-mrna-splicing factor atp-dependent rna helicase prp22	c200773_g3_i3	34.19	isoform a	c195546_g4_i2	114.72	tbc1 domain family member 5	c208618_g2_i3	10.35	aspartate 1-decarboxylase	c172828_g2_i2	56.54	protein fam49b-like	c186786_g1_i1	21	sodium hydrogen exchanger 3
c197123_g2_i2	68.58	fad synthase				c192782_g1_i2	43.69	protein phosphatase regulatory subunit isoform cra_a	c208094_g1_i6	171	PREDICTED: uncharacterized protein LOC101861586	c194586_g1_i7	35	calcium-transporting atpase type 2c member 1-like	c207812_g1_i7	34.78	probable glutamine-dependent nad(+) synthetase-like	c208177_g3_i2	32.07	4-hydroxyphenylpyruvate dioxygenase-like	c186672_g2_i1	34.07	serendipity locus protein h-1-like	c201848_g1_i4	114.55	adamts-like protein 3-like	c207757_g1_i2	10.34	laminin subunit alpha-1-like	c207247_g1_i6	56.5	short spindle protein 4-like isoform 1	c191590_g1_i2	21	adp-ribosylation factor 4
c195858_g6_i1	68	general transcription factor ii-i repeat domain-containing protein 2-like				c201148_g1_i1	43.53	60 kda ss-a ro ribonucleoprotein	c199625_g3_i2	169.52	katanin p80 wd40-containing subunit b1	c199996_g1_i5	34.89	adenomatous polyposis coli protein	c206276_g1_i1	34.64	eukaryotic translation initiation factor 2-alpha kinase-like	c197778_g1_i1	31.96	iroquois-class homeodomain protein irx	c209179_g1_i10	34.05	notch2 protein	c202260_g2_i3	114.51	phosphorylase b kinase gamma catalytic skeletal muscle isoform	c204624_g2_i9	10.27	protein pet117 mitochondrial-like	c175571_g1_i6	56.41	insulin-like growth factor 2 mrna-binding protein 1	c174213_g1_i1	20.94	zinc finger protein 76
c184313_g1_i1	68	kielin chordin-like				c197211_g1_i5	43.33	nucleolar protein 10-like	c201991_g1_i2	168.52	protein kinase brain isozyme-like	c209172_g1_i1	34.89	retrotransposon-like family member (retr-1)-like	c203124_g2_i5	34.63	phosphatidylinositol- -trisphosphate 3-phosphatase and dual-specificity protein phosphatase pten-like	c201671_g1_i2	31.95	protein malvolio	c206701_g1_i1	34	hypothetical protein G5I_08504	c206627_g1_i9	114.29	retinol dehydrogenase 13-like	c208582_g1_i5	10.26	solute carrier family 22 member 15-like	c204621_g2_i1	56.31	protein lin-10	c204285_g2_i1	20.85	zinc finger protein 420-like
c171932_g1_i1	67.88	endothelin-converting enzyme 2				c208715_g1_i1	43.27	protein	c204491_g4_i5	168.36	protein outspread	c200465_g3_i3	34.87	serine threonine-protein kinase prp4 homolog	c207006_g4_i1	34.59	PREDICTED: uncharacterized protein LOC102213757	c169464_g1_i3	31.76	phospholipid scramblase 1-like isoform x2	c208491_g1_i2	33.82	heat shock protein	c202261_g1_i5	114.07	fibulin 1 and	c206241_g1_i4	10.13	spermidine synthase	c202025_g1_i3	56.29	cg8315-like protein	c206918_g1_i1	20.82	gst-n-metaxin-like protein
c175487_g1_i3	67.21	calmodulin-binding transcription activator				c207638_g1_i3	43.26	glutamate receptor kainate 2-like	c184030_g2_i2	168.25	amp deaminase 2	c208305_g1_i3	34.87	scan domain-containing protein 3-like	c186287_g2_i1	34.58	protein fam13b-like	c201011_g1_i2	31.75	nck-interacting protein with sh3 domain	c209428_g2_i4	33.76	scan domain-containing protein 3-like	c202142_g1_i2	113.12	serine proteinase stubble	c208561_g3_i4	10.04	peptidase prolyl oligopeptidase active site region	c206921_g3_i10	56.25	dedicator of cytokinesis protein 7-like	c209402_g1_i6	20.74	protein piezo2-like
c197023_g5_i6	66.91	zinc c2h2 type family protein				c174213_g1_i1	43.12	zinc finger protein 76	c205954_g1_i5	167.92	microtubule-associated serine threonine-protein kinase 2	c192252_g1_i8	34.85	serine threonine-protein kinase tousled-like 1-like	c195875_g3_i1	34.33	histone-lysine n-methyltransferase prdm9-like	c184477_g1_i1	31.57	amino acid transporter	c206405_g2_i2	33.69	wd repeat-containing protein 35 isoform x2	c207875_g1_i2	112.7	thyroid adenoma-associated protein homolog	c206164_g1_i7	10.02	protein homolog	c205405_g1_i7	56.22	adenylate cyclase	c205827_g1_i1	20.72	hypothetical protein CAPTEDRAFT_224800
c209236_g1_i1	66.73	atp-binding cassette sub-family a member 1				c160233_g1_i3	43.05	regulator of g-protein signaling loco-like	c192723_g1_i1	167.89	btb poz domain-containing protein 2-like	c164504_g1_i1	34.52	l-2-hydroxyglutarate mitochondrial-like	c137942_g1_i2	34.27	dnaj homolog subfamily c member 16-like	c204828_g2_i5	31.41	nucleolar pre-ribosomal-associated protein 1	c200400_g1_i4	33.68	isoform f	c204685_g4_i7	112.56	probable phosphorylase b kinase regulatory subunit alpha-like isoform 1	c203420_g1_i4	10	broad-complex protein isoform 4	c206175_g1_i1	55.92	suppressor of stomatin mutant uncoordination family member (ssu-2)-like	c209274_g1_i1	20.6	hypothetical protein, conserved
c195748_g1_i2	66.68	metallophosphoesterase domain-containing				c200518_g4_i2	43	protein mto1 mitochondrial-like	c205690_g1_i6	167.48	isoform a	c207191_g1_i1	34.5	glucose transporter type 1-like	c165030_g1_i5	34.15	apaf1 interacting protein	c201578_g1_i2	31.35	fruitless	c197287_g2_i1	33.5	mediator of rna polymerase ii transcription subunit 11-like	c203779_g1_i3	112.49	cysteine string	c192434_g1_i1	10	udp-glucose 4-epimerase	c197491_g1_i21	55.92	cugbp elav-like family member 4 isoform x1	c203666_g1_i1	20.5	protein ndufaf4 homolog
c200044_g2_i5	66.63	glutamyl-trna amidotransferase subunit mitochondrial				c203961_g5_i3	42.94	solute carrier family 35 member e2-like	c205449_g2_i1	167.39	cuticle protein cb6	c206388_g1_i6	34.23	nuclease harbi1-like	c154429_g2_i3	34.14	polyhomeotic-like protein 2	c197140_g1_i6	31.29	dynamin-like 120 kda mitochondrial	c207247_g1_i2	33.47	short spindle protein 4-like isoform 1	c194484_g1_i5	112.38	tipe homolog 3	c175487_g1_i1	10	calmodulin-binding transcription activator	c206732_g1_i4	55.75	serine protease	c207657_g2_i6	20.48	nuclear apoptosis inducing factor 1
c206312_g2_i3	65.76	nucleolysin tia-1 isoform p40-like isoform 1				c195607_g1_i2	42.85	adenylate cyclase type ix	c177813_g1_i1	167	transcription factor sp5	c184672_g1_i2	34.2	b-cell cll lymphoma 6 member b	c208891_g1_i2	34.1	retinoid x receptor	c204607_g1_i4	31.27	inactivation-no-after-potential d	c202239_g1_i1	33.47	sparc-related modular calcium-binding protein 2-like	c205284_g1_i3	112.31	gmp synthase	c204590_g2_i1	10	mitogen-activated protein kinase-binding protein 1	c171723_g1_i1	55.66	4-trimethylaminobutyraldehyde dehydrogenase	c208082_g1_i1	20.47	ankyrin repeat-containing
c178564_g2_i6	65.34	peptidyl-prolyl cis-trans isomerase g-like				c207242_g1_i4	42.77	serine threonine-protein kinase lmtk1	c197998_g1_i2	164.99	g t mismatch-specific thymine dna	c157492_g1_i2	34.16	clavesin-2	c200127_g1_i3	34.07	pre-mrna-splicing factor clf-	c204033_g8_i5	31.14	amino acid kinase	c198637_g7_i3	33.31	sodium calcium exchanger 3-like	c208464_g2_i2	112	tigger transposable element-derived protein 1-like	c170914_g1_i4	10	oxysterol-binding protein 9 isoform x2	c203948_g1_i2	55.55	uncharacterized oxidoreductase -like	c207247_g1_i2	20.42	short spindle protein 4-like isoform 1
c196114_g1_i1	65	large neutral amino acids transporter small subunit 2				c199928_g1_i6	42.69	voltage-dependent l-type ca channel alpha 1 subunit	c206452_g1_i1	164.91	predicted protein	c208632_g1_i5	34.08	camp-responsive element modulator isoform x9	c151441_g1_i2	34.01	dna-binding protein p3a2	c209234_g3_i7	31.12	ap-like endonuclease reverse transcriptase	c209355_g1_i3	33.22	protein	c186826_g1_i3	111.49	hormone receptor 4	c208820_g1_i1	10	dna polymerase kappa-like	c207189_g3_i7	55.5	hypothetical protein EAG_09780	c196754_g1_i3	20.4	aspartate aminotransferase
c205184_g2_i9	64.82	hypothetical protein Phum_PHUM228610				c208509_g4_i3	42.58	52 kda repressor of the inhibitor of the protein kinase-like	c209342_g2_i2	164.87	rna-directed dna polymerase from mobile element jockey-like	c185526_g3_i3	34.06	cral-trio domain-containing protein mitochondrial-like	c194451_g1_i3	34	protein cbfa2t3	c206741_g3_i3	30.93	btb poz domain-containing protein 7	c196645_g3_i3	33.01	protein c20orf11-like	c198906_g2_i2	111.36	protein chiffon	c202241_g4_i3	10	wd repeat-containing protein 19-like	c207618_g2_i14	55.46	map-kinase activating death domain	c201019_g1_i5	20.34	inositol-tetrakisphosphate 1-kinase
c200683_g5_i9	64.73	lim domain-binding				c201192_g1_i2	42.42	protein unc- isoform g	c185485_g1_i1	163.67	zinc finger protein 235-like	c202705_g2_i3	34	high affinity camp-specific and ibmx-insensitive 3 -cyclic phosphodiesterase 8b	c199076_g1_i1	34	effector caspase	c206449_g2_i4	30.86	facilitated trehalose transporter tret1-like	c200696_g3_i1	33	pachytene checkpoint protein 2 homolog	c201234_g1_i4	111.21	carbamoyl-phosphate synthase large chain	c200383_g1_i1	10	protein lin-52 homolog	c190785_g1_i1	55.35	nucleolar protein at isoform a	c206424_g3_i2	20.29	acidic mammalian chitinase-like
c205001_g1_i1	64.62	ethanolamine kinase 1				c205773_g4_i8	42.23	protein transport protein sec16a	c209101_g2_i9	163.6	isoform f	c200579_g1_i2	34	glutamine and serine-rich protein 1	c206010_g5_i2	34	hypothetical protein Ecym_6415	c208239_g5_i8	30.54	multidrug resistance protein 1	c203558_g1_i8	32.84	lim domain and actin-binding protein 1	c204046_g5_i2	111.21	ras gtpase-activating protein 1-like	c205483_g1_i1	10	ring finger protein 207-like	c202736_g1_i1	55.34	collagen and calcium-binding egf domain-containing protein 1	c197469_g1_i4	20.28	zinc finger protein 850-like
c201848_g1_i2	64.12	adamts-like protein 3-like				c191871_g1_i3	42.21	rna-binding protein 14	c209372_g3_i3	163.5	reverse transcriptase (rna-dependent dna polymerase)	c186452_g1_i1	34	p53 regulated pa26 nuclear protein	c206680_g1_i2	34	transposase	c195965_g1_i2	30.52	ubiquitin thioesterase otulin	c209521_g1_i1	32.77	integrase core domain protein	c200056_g1_i1	111.08	br serine threonine-protein	c169747_g1_i1	10	senescence-associated protein	c204946_g3_i5	55.26	two pore calcium channel protein 1-like	c133272_g1_i4	20.26	phosphomevalonate kinase
c189102_g1_i2	64	probable rho gtpase-activating protein cg5521-like isoform 1				c176025_g1_i3	42.03	transposable element tc3 transposase	c206570_g1_i1	163	diacylglycerol o-acyltransferase	c204224_g1_i2	33.74	rab11 interacting isoform b	c198342_g1_i3	33.77	mitogen-activated protein kinase kinase kinase 13-like	c200116_g3_i2	30.47	broad-complex protein isoform 4	c206302_g12_i6	32.67	g-protein-signaling modulator 2	c203380_g2_i4	111.01	tata element modulatory factor	c191309_g2_i1	10	cuticle protein 7	c205405_g1_i9	55.05	adenylate cyclase	c205483_g1_i4	20.13	ring finger protein 207-like
c203510_g3_i1	63.73	glucose dehydrogenase				c194403_g1_i1	42.02	n-acetylneuraminate lyase-like	c202055_g2_i3	162.89	mog interacting and ectopic p-granules protein 1	c159591_g1_i2	33.35	isoform b	c202260_g2_i2	33.76	phosphorylase b kinase gamma catalytic skeletal muscle isoform	c207763_g4_i9	30.33	protein unc-13 homolog b-like	c206291_g2_i3	32.65	udp-sugar transporter ddb_g0278631-like	c175501_g1_i1	110.69	cyclic nucleotide-gated cation channel beta-1-like	c93986_g1_i2	10	brefeldin a-inhibited guanine nucleotide-exchange protein 3-like	c185430_g1_i2	55	irregular chiasm c-roughest	c208883_g1_i7	20.09	camp-dependent protein kinase catalytic
c180810_g1_i4	63.62	low-density lipoprotein receptor-related protein 2				c202932_g1_i2	42	tryptophan oxygenase	c134354_g1_i2	162.08	protein daughter of sevenless	c208361_g1_i5	33.22	tuberin-like isoform x5	c203878_g1_i4	33.74	pg1 homology to homo sapiens	c208542_g1_i7	30.29	calcium-activated chloride channel regulator 4	c208017_g3_i5	32.47	nuclear factor 1 a-type	c201836_g2_i4	110.63	isoform a	c200035_g1_i5	10	probable cation-transporting atpase 13a2-like isoform x2	c194579_g1_i2	55	innexin shaking-b-like	c150109_g1_i3	20.08	heterogeneous nuclear ribonucleoprotein
c206211_g3_i2	63.15	rho guanine nucleotide exchange factor 7 isoform x1				c40738_g1_i1	42	isoform a	c205402_g1_i1	162	dedicator of cytokinesis protein 7-like	c207242_g1_i1	33.2	serine threonine-protein kinase lmtk1	c201297_g2_i5	33.72	rhomboid-related protein 3-like isoform 1	c209159_g3_i1	30.25	sticks and isoform a	c205969_g1_i1	32.37	isoform c	c205384_g5_i1	110.47	viral a-type inclusion	c203511_g3_i1	10	cytochrome p450 liketbp	c207875_g1_i2	54.92	thyroid adenoma-associated protein homolog	c169713_g1_i1	20.06	cg8965 cg8965-pa
c180303_g1_i1	62.81	growth arrest-specific protein 8				c201850_g3_i2	41.94	transmembrane protein 62	c208321_g1_i1	161.98	leucine-rich repeat-containing protein 49	c207025_g2_i2	33.16	PREDICTED: hypothetical protein	c119071_g1_i1	33.66	protein alan shepard-like	c203687_g1_i3	30.25	methyltransferase nsun4-like	c206985_g2_i6	32.32	mechanosensory protein 2-like	c195163_g1_i4	110.24	pyruvate mitochondrial	c208772_g2_i2	10	cg34127 cg34127-pa	c193510_g1_i2	54.83	multiple epidermal growth factor-like domains protein 11-like	c209041_g1_i3	20.02	probable g-protein coupled receptor 125-like
c158181_g1_i2	62.76	death-inducer obliterator 1				c89419_g1_i2	41.61	isoform b	c203404_g1_i1	161.11	protease inhibitor epi11	c190642_g1_i1	33.11	c-maf-inducing protein	c200586_g1_i1	33.6	hypothetical protein CAPTEDRAFT_181688	c208127_g1_i2	30.22	otoferlin	c196851_g1_i1	32.24	protein fan	c205616_g1_i4	109.59	glucose-fructose oxidoreductase domain-containing protein 1-like	c198567_g1_i2	9.98	protein polybromo-1-like	c206022_g1_i3	54.54	isoform c	c187458_g1_i1	20	follistatin isoform x3
c136515_g1_i1	62.55	gtp-binding protein 10-like				c147069_g1_i2	41.59	protein son	c184226_g1_i2	160.28	mosc domain-containing protein mitochondrial	c206921_g3_i10	33.03	dedicator of cytokinesis protein 7-like	c196498_g2_i6	33.57	tho complex subunit 2	c205737_g3_i5	30.13	mediator of rna polymerase ii transcription subunit 25	c191655_g2_i2	32.2	beta- -mannosyl-glycoprotein 4-beta-n-acetylglucosaminyltransferase	c200799_g3_i4	109.2	cytoglobin-2-like isoform 1	c204939_g5_i1	9.93	major facilitator superfamily domain-containing protein 8	c186287_g2_i1	54.3	protein fam13b-like	c195401_g1_i10	20	GA30127
c157538_g1_i3	62.11	adenosine deaminase				c209220_g1_i2	41.53	cyclophilin a	c198413_g2_i1	159.89	nuclear nucleic acid-binding protein c1d-like	c195172_g3_i1	33	phosphomannomutase 2-like	c134299_g1_i4	33.55	upf0420 protein c16orf58 homolog	c120155_g1_i1	30.09	ccr4-not transcription complex subunit 10-like	c208064_g1_i3	32.19	dynein heavy chain axonemal	c193205_g1_i2	109.09	semaphorin-1a	c201655_g1_i1	9.88	hormone-sensitive lipase	c194289_g1_i2	54.07	serine threonine-protein phosphatase 2a regulatory subunit b subunit alpha	c207763_g4_i5	19.84	protein unc-13 homolog b-like
c205121_g1_i5	62.1	glutamate receptor kainate 2-like isoform x2				c207079_g1_i1	41.5	cg13532 cg13532-pa	c186026_g2_i1	159.57	ribosomal rna methyltransferase cg11447-like	c206995_g1_i5	32.99	protein charlatan	c161036_g1_i1	33.4	cornetto cg32386-pa	c206017_g1_i4	30.01	g-protein coupled receptor mth2-like	c205105_g1_i7	32.13	lethal k05819 cg3054-pa	c207052_g1_i2	109	ring finger protein unkempt homolog	c199971_g2_i2	9.83	elongation of very long chain fatty acids protein aael008004-like	c200953_g1_i6	54.04	galactosylceramide sulfotransferase-like	c189883_g1_i1	19.84	probable helicase with zinc finger domain-like
c206123_g3_i1	61.7	mucolipin-3-like				c185508_g1_i1	41.41	nibrin	c204318_g1_i4	158.75	filamin-c-like isoform x1	c195138_g1_i1	32.99	lim domain-binding	c206956_g5_i2	33.35	nucleoporin p58 p45-like	c206067_g1_i2	29.89	fast kinase domain-containing protein 1-like	c208399_g1_i4	32.02	defective proboscis extension response	c168096_g1_i2	109	sulfatase-modifying factor 1	c164844_g1_i2	9.78	hypothetical protein DAPPUDRAFT_312544	c182183_g1_i5	53.96	isoform c	c169093_g1_i1	19.81	thap domain-containing protein 4-like
c208861_g1_i1	61	cadherin- isoform a				c205888_g1_i2	41.27	soluble guanylate cyclase 89da-like	c187532_g1_i3	157.76	nitric oxide-associated protein 1-like	c167868_g1_i1	32.98	trna selenocysteine 1-associated protein 1-like	c208338_g1_i1	33.34	transient receptor potential cation channel trpm-like	c203277_g6_i5	29.83	fad-linked sulfhydryl oxidase alr-like	c208044_g1_i1	32	crossover junction endonuclease eme1	c205031_g1_i2	108.92	protein numb-like	c191623_g1_i4	9.56	u2 small nuclear ribonucleoprotein auxiliary factor 35 kda subunit-related protein 2	c186686_g1_i3	53.93	myb sant-like dna-binding domain-containing protein 3	c200586_g1_i8	19.77	hypothetical protein CAPTEDRAFT_181688
c209434_g2_i2	60.69	hypothetical protein AURANDRAFT_64347				c206064_g10_i3	41.23	general transcription factor iie subunit 1-like	c205335_g1_i1	157.63	isoform a	c206556_g2_i3	32.97	ankyrin repeat protein	c158229_g1_i3	33.19	yth domain-containing protein 1-like	c207704_g1_i3	29.72	6-phosphofructo-2-kinase fructose- -bisphosphatase short form	c206985_g2_i2	31.99	mechanosensory protein 2-like	c198859_g3_i3	108.21	unconventional myosin-ie-like isoform x2	c207799_g1_i7	9.44	tpa: transposase domain-containing protein	c207580_g1_i4	53.8	glutaminase kidney mitochondrial-like	c208587_g4_i3	19.65	lutropin-choriogonadotropic hormone receptor
c206351_g3_i1	60.69	thiamine transporter 1 isoform x3				c203149_g7_i1	41.21	e3 ubiquitin-protein ligase dtx4	c209222_g1_i12	157.18	pcna-interacting partner isoform x2	c205271_g1_i3	32.94	sex-determining protein fem-1	c200799_g3_i1	33.09	cytoglobin-2-like isoform 1	c198682_g1_i3	29.66	nuclease harbi1-like	c208779_g1_i1	31.98	myoferlin isoform 2	c200807_g1_i2	108.17	sphingosine kinase 2-like isoform 2	c197446_g1_i1	9.42	rna-binding protein fusilli-like	c168617_g1_i1	53.78	leucine-rich ppr motif-containing mitochondrial-like	c136537_g1_i1	19.59	surfeit locus protein 1
c183621_g1_i3	60.59	sodium nucleoside cotransporter 1				c203402_g6_i1	41.12	cg33205-pf-like protein	c203111_g1_i2	156.37	anillin rhotekin	c193721_g1_i4	32.81	ubiquitin carboxyl-terminal hydrolase 2	c193674_g1_i2	33.06	organic cation	c205226_g1_i1	29.63	afadin-like isoform x3	c208402_g3_i6	31.73	selenium-binding protein 1	c174482_g1_i3	107.86	tryptophan--trna cytoplasmic	c180625_g1_i3	9.36	myosin heavy chain	c206276_g1_i1	53.74	eukaryotic translation initiation factor 2-alpha kinase-like	c192763_g1_i1	19.46	rootletin-like isoform x2
c205559_g1_i1	60.33	nuclease harbi1-like				c204241_g1_i1	41	protein 5	c205186_g1_i1	156.37	e3 ubiquitin-protein ligase march3	c208124_g1_i8	32.78	mit domain-containing protein 1	c125760_g1_i2	33.02	sentrin-specific protease 8-like	c192451_g1_i3	29.59	superkiller viralicidic activity 2-like 2	c186826_g1_i3	31.71	hormone receptor 4	c208574_g1_i5	107.85	neuroglian-like isoform 1	c203779_g1_i9	9.33	cysteine string	c202944_g1_i3	53.44	aael005189- partial	c203251_g1_i1	19.29	polypeptide n-acetylgalactosaminyltransferase 14
c198593_g1_i1	60.13	isoform b				c206299_g1_i2	41	pterin-4-alpha-carbinolamine dehydratase	c201848_g1_i4	156.24	adamts-like protein 3-like	c207664_g1_i14	32.69	protein fam91a1	c203032_g1_i2	33	zinc finger and btb domain-containing protein 11	c207352_g2_i4	29.53	serine proteinase inhibitor	c209524_g1_i9	31.4	retrotransposon-like family member (retr-1)-like	c197491_g1_i17	107.16	bruno-3 transcript variant 19	c209406_g1_i4	9.33	lysosomal acid phosphatase	c206032_g3_i1	53.36	glutamine--fructose-6-phosphate aminotransferase	c199535_g1_i2	19.25	late secretory pathway protein avl9 homolog
c203257_g2_i1	60	hypothetical protein KGM_03537				c205384_g4_i2	40.91	wd repeat-containing protein 37-like	c199398_g2_i1	156.16	ras-related protein rab-14-like	c203001_g1_i3	32.61	sec-23 interacting protein p125	c202420_g1_i2	33	fanconi-associated nuclease 1	c207642_g1_i4	29.4	tlc domain-containing protein 2	c184332_g1_i2	31.39	dna polymerase eta-like	c189066_g1_i2	107.05	scaffold attachment factor b2	c206627_g1_i5	9.32	retinol dehydrogenase 13-like	c190657_g1_i2	53.3	nuclear transcription factor y subunit alpha-like	c191478_g1_i5	19.24	hemk methyltransferase family member 1
c174578_g1_i2	59.77	ammecr1-like protein				c199573_g4_i2	40.73	versicolorin reductase-like	c199420_g1_i3	155.48	PREDICTED: similar to conserved hypothetical protein	c207652_g1_i2	32.6	von willebrand factor a domain-containing protein 7-like	c200049_g1_i7	32.98	intraflagellar transport protein 88 homolog	c203558_g1_i1	29.36	lim domain and actin-binding protein 1	c194544_g1_i3	31.21	hypothetical protein LOTGIDRAFT_230855	c207613_g2_i5	106.84	spermatogenesis-associated protein 13	c195172_g3_i1	9.26	phosphomannomutase 2-like	c198831_g1_i2	53.06	52 kda repressor of the inhibitor of the protein kinase-like	c207747_g2_i3	19.21	inositol -trisphosphate receptor
c191545_g1_i5	59.73	zinc finger				c200996_g3_i4	40.71	zinc finger protein xfin-like	c198950_g1_i1	155.34	cuticle protein 7	c184562_g1_i3	32.48	required for meiotic nuclear division protein 1 homolog	c206123_g3_i6	32.95	mucolipin-3-like	c203625_g2_i2	29.24	arrestin homolog	c200805_g2_i5	31.17	methyltransferase-like protein 16-like	c202302_g1_i3	106.22	mi-2	c202879_g1_i2	9.25	zinc finger protein 341 isoform x2	c199731_g5_i4	52.99	cg17192 cg17192-pa	c203229_g3_i8	19.04	proteasome assembly chaperone 4-like
c203769_g1_i4	59.48	peptidyl-prolyl cis-trans isomerase-like 2-like				c208311_g1_i5	40.7	hypothetical protein EAI_13890	c195108_g1_i2	155	conserved hypothetical protein	c191810_g1_i3	32.32	endonuclease exonuclease phosphatase family domain-containing protein 1	c180571_g1_i4	32.95	2-acylglycerol o-acyltransferase 2-a-like	c209109_g1_i6	29.07	cadherin- isoform c	c206112_g2_i1	31.14	u6 snrna-associated sm-like protein lsm2	c203781_g4_i4	106	biotin--protein ligase	c205146_g2_i2	9.2	metallophosphoesterase 1-like	c173720_g1_i2	52.97	glutamate--cysteine ligase catalytic subunit-like	c206701_g1_i1	19	hypothetical protein G5I_08504
c181658_g1_i3	59.36	broad-complex core protein isoform 6				c188046_g1_i2	40.61	soluble calcium-activated nucleotidase 1	c203006_g1_i1	154	fibrinogen-related protein	c189488_g2_i2	32.28	zinc finger protein 582	c208583_g1_i8	32.77	maltase 1	c192545_g2_i2	29	serine threonine-protein kinase pak 7-like	c207598_g1_i3	30.75	lamin dm0-like	c206472_g3_i1	105.96	mitochondrial rho gtpase-like isoform x4	c201077_g1_i5	9.19	btb poz domain-containing protein 10	c203800_g1_i5	52.9	fyve finger-containing phosphoinositide	c173212_g1_i1	19	transposable element tc3 transposase
c208742_g1_i2	59.24	protein o-linked-mannose beta- -n-acetylglucosaminyltransferase 1-like				c204637_g1_i7	40.44	band -like protein 5-like	c209327_g2_i1	152.8	sulfotransferase 1c4-like	c205127_g2_i3	32.23	arf gtpase-activating protein git2 isoform x3	c201552_g3_i3	32.76	relish	c161945_g1_i2	29	hemimethylated dna binding domain-containing protein	c205836_g1_i3	30.63	uncharacterized mfs-type transporter c19orf28 homolog	c180286_g1_i2	105.79	nad-dependent protein deacetylase sirt6-like	c208561_g3_i5	9.15	peptidase prolyl oligopeptidase active site region	c203324_g5_i2	52.76	f-box lrr-repeat protein 20-like isoform 1	c158044_g1_i1	19	membrane-associated transporter protein
c180063_g1_i4	59.24	endocuticle structural glycoprotein bd-1				c191886_g4_i2	40.25	sorting nexin-2-like	c206603_g1_i3	152.68	transcription factor castor	c193310_g2_i5	32.22	serine threonine-protein kinase wnk1	c196498_g2_i1	32.72	tho complex subunit 2	c192338_g1_i3	28.93	clock 1-7	c202156_g2_i2	30.47	zinc finger	c192252_g1_i5	105.74	serine threonine-protein kinase tousled-like 1-like	c208950_g1_i1	9.12	l _3-like	c197491_g1_i5	52.62	cugbp elav-like family member 4 isoform x1	c179479_g2_i3	18.94	methyltransferase-like protein 25
c209429_g3_i4	58.83	fukutin-related protein				c194847_g1_i5	40.21	protein fam117b-like isoform 1	c170522_g1_i1	152.4	thump domain-containing protein 3	c200909_g6_i1	32.19	speckle targeted pip5k1a-regulated poly polymerase-like	c27170_g1_i1	32.64	pet191 polypeptide	c195070_g1_i3	28.88	protein	c206989_g1_i7	30.35	serine threonine-protein	c187275_g1_i2	105.68	f-box lrr-repeat protein 7-like isoform 1	c161413_g1_i2	9.05	uncharacterized fam18-like protein cg5021-like	c202879_g1_i1	52.44	zinc finger protein 341 isoform x2	c208445_g2_i1	18.91	adenylate cyclase
c207239_g2_i1	58.83	thrombospondin-type laminin g domain and ear repeat-containing				c162784_g1_i1	40.2	metal-response element-binding transcription factor 2-like	c204880_g1_i1	152.34	zinc finger mym-type protein 1-like	c205954_g1_i1	32.07	microtubule-associated serine threonine-protein kinase 2	c199066_g4_i8	32.64	isoform i	c208369_g1_i10	28.8	3-hydroxyisobutyryl- mitochondrial-like	c195140_g1_i3	30.22	translocation associated membrane protein 1	c205838_g1_i5	105.45	partitioning defective 3 homolog isoform x3	c202030_g1_i2	9.05	ileal sodium bile acid cotransporter	c197549_g2_i3	52.39	muscle lim protein at isoform b	c179898_g1_i1	18.9	PREDICTED: hypothetical protein LOC100679039
c39968_g1_i2	58.35	isoform a				c209500_g1_i2	40	l _3-like	c205607_g1_i1	151.96	protein yif1b isoform 4	c188401_g1_i2	32.07	breast cancer anti-estrogen resistance protein 3-like	c142874_g1_i2	32.59	jmjc domain-containing histone demethylation protein 1-like	c177654_g1_i2	28.71	e3 ubiquitin-protein ligase hecw2-like	c207515_g1_i2	30.16	down syndrome cell adhesion molecule	c203291_g6_i8	105.25	sodium- and chloride-dependent glycine transporter 2	c202045_g2_i2	9	zinc finger protein 135-like	c202823_g2_i4	52.23	d-aspartate oxidase-like	c193763_g1_i3	18.69	ring finger protein 37-like
c199573_g4_i1	58.34	versicolorin reductase-like				c204323_g1_i3	39.97	zinc finger mym-type protein 1-like	c202319_g7_i2	151.88	poly(adp-ribose) glycohydrolase	c205788_g2_i1	32.01	hypothetical protein HELRODRAFT_183749	c192777_g1_i2	32.49	ufm1-conjugating enzyme 1	c203129_g1_i2	28.57	breast carcinoma-amplified sequence 3	c198606_g1_i2	30.12	leucine-rich transmembrane protein	c202883_g8_i5	105.2	differentially expressed in fdcp 6-like protein	c209263_g1_i3	9	adenylate cyclase type 5-like	c173212_g1_i2	52	transposable element tc3 transposase	c208124_g1_i1	18.63	mit domain-containing protein 1
c168968_g1_i1	58	hypothetical protein VOLCADRAFT_69961				c188256_g1_i2	39.77	acyl-coenzyme a synthetase mitochondrial	c205073_g1_i1	151.76	centrosomal protein of 135 kda	c188796_g1_i1	32	wd repeat-containing protein 46-like	c154439_g1_i1	32.48	hydroxyacid oxidase 1-like	c209065_g1_i3	28.54	oxidase peroxidase	c206226_g2_i3	30	ring finger protein 31	c202902_g1_i1	104.93	calmodulin-like	c199113_g1_i1	9	cuticle protein	c173383_g1_i2	52	ribonuclease p protein subunit p40	c209222_g1_i13	18.6	pcna-interacting partner
c198604_g2_i1	58	apolipoprotein d-like				c198859_g3_i2	39.53	unconventional myosin-ie-like isoform x2	c103226_g1_i1	150.44	tetraspanin 97e	c203190_g7_i1	32	zinc transporter 6	c179352_g1_i1	32.48	sh3 domain-containing ring finger protein 3	c161413_g1_i2	28.53	uncharacterized fam18-like protein cg5021-like	c162667_g1_i2	29.98	hypothetical protein Phum_PHUM011410	c201267_g1_i1	104.8	max-like protein x-like	c170353_g1_i1	9	cuticular protein rr-2 family member 23 precursor	c208965_g1_i1	51.91	protein c1orf9-like protein	c202167_g2_i4	18.58	solute carrier family 35 member f1
c206413_g1_i2	58	cyclin-o				c174482_g1_i3	39.4	tryptophan--trna cytoplasmic	c208192_g1_i2	148.91	protein	c206173_g1_i2	32	protein phosphatase 1 regulatory subunit 16a-like	c209319_g1_i6	32.47	protein szt2	c199707_g9_i4	28.38	cyclin h	c204685_g4_i4	29.9	probable phosphorylase b kinase regulatory subunit alpha-like isoform 1	c202027_g1_i2	104.78	vacuolar protein sorting-associated protein 35	c209157_g3_i1	9	calcium-activated chloride channel regulator 4-like	c203961_g5_i3	51.74	solute carrier family 35 member e2-like	c188198_g1_i5	18.49	phosphatidate phosphatase ppapdc1a-like
c205803_g2_i3	57.91	zinc transporter 9-like				c208000_g1_i3	39.18	unconventional myosin-xv-like	c209179_g1_i13	147.87	notch2 protein	c206369_g1_i5	31.71	lish domain and heat repeat-containing protein kiaa1468 homolog	c201959_g1_i3	32.35	bloom syndrome protein homolog	c205782_g1_i8	28.29	liprin alpha (lar-interacting protein alpha) (synapse defective protein 2)	c207263_g9_i3	29.88	carbonic anhydrase-related protein 10-like	c206603_g1_i5	104.44	transcription factor castor	c205935_g1_i8	9	slit-robo rho gtpase-activating protein 1	c198670_g2_i1	51.68	c-terminal pdz ligand of neuronal nitric oxide synthase	c209263_g1_i4	18.48	adenylate cyclase type 5-like
c204284_g1_i1	57	superoxide dismutase				c193810_g1_i1	39.09	low-density lipoprotein receptor-related protein 3	c208276_g6_i1	147.79	non-histone protein 10-like	c184332_g1_i1	31.45	dna polymerase eta-like	c209274_g1_i7	32.22	lish domain-containing protein armc9	c194063_g1_i2	28.24	predicted protein	c208161_g1_i1	29.88	protein suppressor of sable	c201573_g8_i9	104.11	arl14 effector protein	c201396_g1_i2	9	nicotinamide n-methyltransferase	c201059_g9_i3	51.57	low quality protein: protein still isoform sif type 1-like	c174466_g1_i3	18.46	nuclear migration protein nudc
c208298_g1_i3	57	low quality protein: relaxin receptor 1-like				c108272_g1_i2	39	beta- partial	c181356_g2_i2	147.54	smad nuclear-interacting protein 1	c199603_g1_i1	31.45	histone-lysine n-methyltransferase ehmt1-like isoform 1	c197870_g3_i1	32.13	gram domain-containing protein 1a-like	c177426_g1_i3	28.24	sorting nexin-19	c208779_g1_i5	29.83	myoferlin isoform 2	c186652_g3_i2	103.86	hairy enhancer-of-split related with yrpw motif protein 2	c208584_g1_i1	9	low-density lipoprotein receptor-related protein 4-like	c208988_g1_i1	51.55	vacuolar protein sorting	c207950_g3_i4	18.38	glycosyltransferase-like protein large1
c205883_g1_i1	57	ccr4-not transcription complex subunit 10-like				c203493_g1_i1	39	vascular endothelial growth factor receptor 1-like	c178390_g1_i1	147.37	protein boule	c203751_g1_i4	31.31	isoform a	c179272_g1_i6	32.11	akt-interacting protein isoform x1	c206789_g3_i3	28.21	hypothetical protein BRAFLDRAFT_282105	c203558_g1_i3	29.74	lim domain and actin-binding protein 1	c201836_g2_i7	103.47	isoform a	c201732_g1_i2	9	isoform c	c197065_g1_i5	51.53	catenin delta-2-like	c206705_g1_i1	18.37	btb poz domain-containing protein 2-like
c208750_g1_i5	56.69	palmitoyltransferase zdhhc2				c197933_g1_i6	38.9	activating molecule in becn1-regulated autophagy protein 1	c204899_g1_i1	147	cuticle protein	c207895_g1_i2	31.17	helicase-like protein	c202413_g2_i2	32.06	na	c201836_g2_i5	28.2	isoform a	c209241_g1_i2	29.68	dynein heavy chain	c194767_g1_i2	103.38	histone-lysine n-methyltransferase setd2	c209442_g1_i3	9	tigger transposable element-derived protein 1-like	c205735_g1_i4	51.49	pms1 protein homolog 1 isoform x1	c198194_g1_i3	18.17	kinase suppressor of ras 2-like
c208889_g1_i4	56.46	neuronal pas domain-containing				c208476_g3_i3	38.86	rab6-interacting golgin	c138084_g1_i1	146.7	olfactory ionotropic receptor ir93a	c206769_g4_i1	31.11	peroxisomal n -acetyl-spermine spermidine oxidase-like	c184951_g1_i1	32	beta- -galactosyltransferase 6	c195543_g1_i2	28.14	protein-associating with the carboxyl-terminal domain of ezrin-like	c181634_g1_i1	29.47	alpha-aspartyl dipeptidase-like	c206641_g1_i3	102.82	gtpase-activating rap ran-gap domain-like protein 3-like	c203876_g3_i2	9	gtp-binding protein 1-like	c205439_g5_i5	51.37	fch and double sh3 domains protein 2-like	c157562_g1_i2	18.17	trna-dihydrouridine synthase
c206627_g1_i9	56.42	retinol dehydrogenase 13-like				c203736_g2_i1	38.6	organic solute transporter subunit alpha	c202063_g6_i2	146.28	lola protein isoform a	c156546_g1_i2	31	cyclin-dependent kinase 11b-like isoform x4	c208691_g1_i4	31.91	alsin	c192746_g1_i4	28.11	sphingomyelin phosphodiesterase 3-like isoform x2	c204307_g4_i2	29.36	spaetzle 3	c199996_g1_i1	102.65	adenomatous polyposis coli protein	c196871_g2_i6	9	ectonucleotide pyrophosphatase phosphodiesterase family member 3	c197635_g1_i4	51.37	meiotically up-regulated gene 71	c193403_g1_i4	18.14	adenylate cyclase
c201194_g1_i1	56.02	alpha- -mannosyl-glycoprotein 2-beta-n-acetylglucosaminyltransferase				c175310_g1_i2	38.51	e3 ubiquitin-protein ligase smurf2-like	c202353_g2_i1	146	cyclin-j-like isoform x1	c139435_g1_i2	31	PREDICTED: similar to AGAP000245-PA	c197933_g1_i1	31.87	activating molecule in becn1-regulated autophagy protein 1	c205598_g2_i2	28	gastrula zinc finger protein - partial	c198906_g2_i5	29.3	protein chiffon	c132846_g1_i2	102.3	low quality protein: papilin-like	c207239_g1_i4	9	isoform a	c192761_g1_i3	51.09	g patch domain-containing protein 2-like	c203878_g1_i4	18	pg1 homology to homo sapiens
c207444_g1_i2	56	e3 ubiquitin-protein ligase ubr2-like				c202911_g3_i9	38.14	tripartite motif-containing 32	c198859_g3_i3	145.92	unconventional myosin-ie-like isoform x2	c188578_g1_i1	31	histone h2a deubiquitinase mysm1-like	c190657_g1_i3	31.87	nuclear transcription factor y subunit alpha-like	c209513_g2_i1	27.97	hepatoma-derived growth factor-related protein 2-like isoform x1	c207573_g1_i1	29.29	tigger transposable element-derived protein 1-like	c198025_g1_i1	102.05	hypothetical protein, partial	c204241_g1_i1	9	protein 5	c175582_g2_i2	51.06	optn protein	c208999_g1_i7	18	dipeptidyl aminopeptidase-like protein 6-like isoform 2
c208811_g3_i4	55.95	wd repeat-containing protein 22				c198700_g2_i2	38.1	eri1 exoribonuclease 3	c205378_g1_i2	145.68	zinc finger protein on ecdysone puffs	c183847_g1_i3	31	tm2 domain-containing protein almondex-like	c195514_g1_i4	31.84	epidermal growth factor receptor kinase substrate 8-like	c206715_g1_i6	27.92	ribosome biogenesis protein bms1 homolog	c197140_g1_i4	29.24	dynamin-like 120 kda mitochondrial	c75504_g1_i2	101.82	programmed cell death 6-interacting protein	c187393_g1_i1	9	chondroitin 4-sulfotransferase	c207009_g1_i3	50.92	isoform f	c160652_g1_i1	18	rhomboid family member 1
c204308_g1_i2	55.79	isoform c				c177484_g1_i2	38	isoform e	c202308_g1_i3	145.37	transmembrane protein 77	c206276_g1_i2	31	eukaryotic translation initiation factor 2-alpha kinase-like	c208913_g3_i3	31.73	gem-associated protein 2-like	c207367_g2_i4	27.89	carbonic anhydrase-related protein 10-like	c206291_g1_i4	29.18	nuclease harbi1-like	c197099_g1_i4	101.54	hypothetical protein LOTGIDRAFT_167837	c209143_g2_i1	9	protocadherin-like wing polarity protein stan-like	c208717_g2_i3	50.67	ef-hand domain-containing family member c2	c192545_g2_i2	18	serine threonine-protein kinase pak 7-like
c171766_g1_i3	55.31	conserved hypothetical protein				c203119_g1_i2	38	upf0577 protein kiaa1324-like homolog	c203376_g5_i4	145.35	phosphatidylinositol 3-kinase catalytic subunit type 3	c207558_g1_i3	30.57	tyrosine-protein phosphatase auxilin isoform x1	c161383_g1_i1	31.7	isoform a	c206835_g1_i1	27.82	sodium-coupled monocarboxylate transporter 2	c196502_g1_i5	29.17	protein mdm4 isoform x4	c205838_g1_i6	101.45	partitioning defective par-3	c199242_g1_i3	9	serine hydrolase-like	c137942_g1_i1	50.63	dnaj homolog subfamily c member 16-like	c202701_g1_i2	18	hypothetical protein DAPPUDRAFT_300112
c202260_g2_i1	55.19	phosphorylase b kinase gamma catalytic skeletal muscle isoform				c209115_g2_i3	38	lethal isoform k	c180066_g2_i2	144.67	rna binding protein fox-1 homolog 2-like	c207318_g1_i1	30.56	protein fam188b	c208582_g1_i1	31.55	organic cation transporter	c207355_g1_i6	27.79	isoform a	c195989_g1_i1	29.12	williams-beuren syndrome chromosomal region 27	c207283_g1_i4	101.32	laminin subunit alpha-like	c200109_g1_i2	8.98	elmo domain-containing protein 3-like	c205558_g2_i8	50.61	hypothetical protein CAPTEDRAFT_201264	c202779_g1_i3	17.97	isoform i
c197510_g3_i2	55.14	loc100145131 protein				c199696_g1_i6	37.94	pdz and lim domain protein 4	c208959_g2_i11	144.17	transmembrane protein 183-like	c203059_g1_i4	30.55	isoform a	c202809_g1_i2	31.47	suppressor of cytokine signaling 7	c204050_g1_i4	27.75	collagen alpha-1 chain	c202116_g2_i3	29.01	inactive phospholipase c-like protein 2	c201949_g1_i1	101.18	septin-1-like isoform 1	c194305_g6_i1	8.97	rbm25 protein	c204302_g3_i2	50.43	nck-associated protein 5	c207112_g1_i2	17.87	abc subfamily abcc
c209265_g1_i5	55.11	star-related lipid transfer protein 9				c208569_g1_i1	37.79	lysyl oxidase-like protein 4	c174234_g1_i3	143.45	protein phosphatase pp2a 55 kda regulatory subunit-like isoform 1	c209117_g1_i4	30.39	fk506-binding protein 15	c205690_g1_i1	31.44	isoform a	c204280_g1_i1	27.54	probable cationic amino acid transporter-like	c206302_g12_i1	28.96	g-protein-signaling modulator 2	c203638_g1_i6	101.09	aryl hydrocarbon receptor nuclear translocator homolog	c207301_g1_i6	8.93	synaptic vesicle 2-related protein	c208031_g1_i3	50.38	pas kinase	c143155_g1_i2	17.82	PREDICTED: hypothetical protein
c208718_g1_i3	55.03	gag-pol polyprotein				c186554_g1_i1	37.76	protein mon2 homolog	c191345_g2_i1	143	regulator of g-protein signaling 7-like	c208569_g1_i13	30.15	lysyl oxidase-like protein 4	c187881_g2_i3	31.38	membrane metallo-endopeptidase-like 1-like	c197359_g1_i3	27.54	ubiquitin carboxyl-terminal hydrolase 16	c204654_g1_i10	28.61	dna repair protein rad51 homolog 3 isoform x1	c201634_g1_i4	100.95	tyrosine-protein phosphatase corkscrew-like	c206914_g2_i2	8.92	serine threonine-protein kinase tnni3k	c205855_g4_i1	50.36	nuclear export mediator factor nemf-like	c206878_g1_i1	17.78	nitrogen permease regulator 3-like isoform x3
c186750_g1_i1	55	protein star				c194560_g3_i1	37.74	hypoxia-inducible factor 1 alpha	c201970_g1_i1	143	nuclear receptor subfamily 2 group e member 1	c167763_g1_i4	30.08	multiple inositol polyphosphate phosphatase 1-like	c188860_g1_i1	31.3	pantothenate kinase mitochondrial-like	c176971_g1_i2	27.31	glycine n-methyltransferase-like	c199758_g1_i1	28.61	bardet-biedl syndrome 4 protein	c199471_g3_i2	100.9	sulfotransferase 4a1-like	c208407_g1_i1	8.85	vitellogenin	c208826_g5_i1	50.33	mitochondrial ribosomal protein l2	c192443_g1_i13	17.77	swi snf-related matrix-associated actin-dependent regulator chromatin subfamily e member 1
c120891_g2_i3	55	chorion peroxidase-like				c206406_g2_i2	37.64	mitogen-activated protein kinase kinase kinase kinase 5	c192215_g2_i4	142.26	ankyrin repeat and sam domain-containing protein 3	c205194_g4_i5	30.07	m7 diphosphatase-like	c208003_g1_i3	31.2	c-myc promoter-binding protein	c206683_g1_i3	27.27	carbohydrate sulfotransferase 4-like	c208178_g1_i2	28.57	zinc finger mym-type protein 1-like	c171723_g1_i1	100.48	4-trimethylaminobutyraldehyde dehydrogenase	c205486_g2_i8	8.82	cuticle protein 19	c145062_g1_i1	50.26	zinc finger ccch domain-containing protein 10	c205595_g1_i2	17.77	microtubule-associated protein futsch-like isoform x1
c185466_g1_i1	54.95	camp-dependent protein kinase type i regulatory subunit-like				c195005_g1_i3	37.61	membrane-associated guanylate ww and pdz domain-containing protein 2	c197454_g1_i1	142	zinc metalloprotease	c202420_g1_i1	30	fanconi-associated nuclease 1	c197445_g1_i10	31.16	ankyrin unc44	c208369_g1_i4	27.27	3-hydroxyisobutyryl- mitochondrial	c173047_g1_i1	28.49	ring canal kelch homolog	c207901_g4_i1	100.19	smith-magenis syndrome chromosomal region candidate gene 8 protein	c209222_g1_i13	8.8	pcna-interacting partner	c207618_g2_i13	50.18	map-kinase activating death domain	c199607_g3_i1	17.76	ubiquitin-conjugating enzyme e2 t
c208120_g1_i4	54.77	formin cappuccino				c202944_g1_i3	37.2	aael005189- partial	c199674_g1_i1	142	venom carboxylesterase-6-like	c175487_g1_i3	30	calmodulin-binding transcription activator	c206606_g1_i6	31	centrosomal protein of 89 kda-like	c206773_g2_i4	27.16	kn motif and ankyrin repeat domain-containing protein 1	c175571_g1_i6	28.45	insulin-like growth factor 2 mrna-binding protein 1	c207950_g2_i1	100.08	retinoid-inducible serine carboxypeptidase	c206087_g3_i5	8.77	glutathione synthetase	c206867_g1_i1	50	gamma-glutamyl hydrolase-like	c193510_g1_i3	17.69	multiple epidermal growth factor-like domains protein 11-like
c203382_g2_i1	54.2	uhrf1-binding protein 1-like				c206921_g3_i8	37.19	dedicator of cytokinesis protein 7-like	c203201_g1_i1	141.92	calcium-binding mitochondrial carrier protein aralar1-like	c188925_g1_i1	30	low quality protein: semaphorin-1a-like	c194847_g1_i2	30.88	protein fam117b-like isoform 1	c199390_g1_i4	27.14	oxysterol-binding protein 1a	c186826_g1_i4	28.41	hormone receptor 4	c204685_g4_i2	99.89	probable phosphorylase b kinase regulatory subunit alpha-like isoform 1	c189839_g1_i3	8.75	dna-directed rna polymerase iii subunit rpc7-like	c179479_g2_i4	50	methyltransferase-like protein 25	c209109_g1_i3	17.63	cadherin- isoform c
c207180_g1_i3	54	serine protease				c206789_g4_i6	37.18	ribosomal protein mitochondrial-like	c207374_g1_i2	141	prostaglandin e2 receptor ep4 subtype	c145281_g2_i2	30	alpha-taxilin isoform x1	c195837_g1_i3	30.86	isoform o	c193236_g2_i1	27.08	dynamin-like isoform 1	c202692_g1_i1	28.37	protein nrde2 homolog	c207384_g1_i2	99.72	sodium-dependent neutral amino acid transporter b at2-like	c204132_g5_i1	8.71	matrix metalloproteinase	c203946_g1_i3	50	sodium-dependent nutrient amino acid transporter 1-like	c192019_g2_i1	17.59	ctcf-like protein
c200223_g1_i3	53.97	lachesin-like isoform 2				c191152_g2_i4	37.16	neuron navigator 2	c205871_g3_i1	140.64	secreted protein isthmin	c160815_g1_i1	30	phosphorylated ctd-interacting factor 1-like	c208336_g1_i2	30.84	solute carrier organic anion transporter family member 5a1-like	c179168_g1_i1	26.98	isoform b	c197065_g1_i5	28.33	catenin delta-2-like	c195372_g8_i4	99.64	stomatin-like protein 1-like	c208677_g1_i11	8.69	monocarboxylate transporter	c206627_g1_i9	49.92	retinol dehydrogenase 13-like	c207153_g1_i1	17.53	exonuclease 1
c206940_g1_i1	53.82	nitric oxide synthase				c207757_g1_i4	37.09	laminin subunit alpha-1-like	c203717_g2_i1	140	gamma-interferon-inducible lysosomal thiol reductase	c209460_g1_i1	29.81	pol polyprotein	c205833_g1_i6	30.72	dynamin-1-like protein	c202876_g1_i2	26.98	domon domain-containing protein cg14681-like	c195514_g1_i5	28.33	epidermal growth factor receptor kinase substrate 8-like	c209248_g1_i1	99.52	zinc finger mym-type protein 1	c208569_g1_i7	8.66	lysyl oxidase-like protein 4	c186452_g1_i2	49.9	p53 regulated pa26 nuclear protein	c205191_g1_i7	17.53	#NAME?
c136230_g1_i1	53.28	pre-mrna-splicing factor atp-dependent rna helicase dhx15-like				c194157_g1_i3	37	atp-binding cassette sub-family a member 2-like	c207707_g3_i2	140	cgmp-dependent 3 -cyclic phosphodiesterase	c208434_g1_i5	29.75	piggybac transposable element-derived protein 3-like	c207639_g1_i6	30.69	niemann-pick c1	c206241_g1_i7	26.95	spermidine synthase	c202549_g1_i2	28.18	protein cbg04106	c161413_g2_i1	99.38	uncharacterized fam18-like protein cg5021-like	c199821_g1_i11	8.63	ecdysone receptor	c196902_g1_i1	49.75	protein kinase related to protein kinase isoform e	c206211_g3_i3	17.5	rho guanine nucleotide exchange factor 7 isoform x1
c157443_g1_i2	53	hemicentin-1- partial				c206236_g1_i2	37	mitochondrial sodium hydrogen exchanger nha2	c197211_g1_i7	139.94	nucleolar protein 10-like	c199979_g2_i1	29.72	mediator of rna polymerase ii transcription subunit 1	c207188_g3_i2	30.46	organic cation transporter	c206710_g1_i1	26.85	small optic isoform c	c206749_g1_i1	28	btb poz domain-containing protein 2-like	c205216_g1_i2	99.05	leucine-rich repeat-containing protein 16a	c205358_g1_i8	8.58	tmc6 protein	c202242_g1_i1	49.71	phd finger	c208826_g4_i12	17.39	purine nucleoside phosphorylase-like
c202366_g1_i3	52.97	hypothetical protein				c207011_g1_i3	37	pre-mrna cleavage complex 2 protein pcf11	c158947_g1_i1	139.78	b9 domain-containing protein 1	c208726_g1_i4	29.72	isoform a	c205670_g1_i1	30.36	exostosin-2	c202980_g1_i4	26.8	latrophilin cirl-like isoform 1	c179168_g1_i3	27.85	isoform b	c181978_g1_i2	99	rhomboid family member 1	c205084_g2_i2	8.58	transformer-2 protein	c208161_g1_i2	49.62	protein suppressor of sable	c207601_g1_i4	17.37	protein notum-like protein
c208361_g1_i2	52.84	low quality protein: tuberin-like				c204590_g2_i7	36.97	mitogen-activated protein kinase-binding protein 1	c196853_g2_i1	139.62	esf1 homolog	c207562_g1_i3	29.47	gamma-tubulin complex component 6	c204203_g1_i4	30.03	sodium-bile acid	c208820_g1_i4	26.7	dna polymerase kappa-like	c206726_g1_i6	27.81	mirror-image polydactyly gene 1 protein	c164006_g1_i2	98.77	sorting nexin-6	c194612_g7_i3	8.56	ubiquitin carboxyl-terminal hydrolase 8 isoform x2	c199928_g1_i1	49.56	calcium channel voltage-dependent alpha1c subunit	c203091_g2_i3	17.37	glutathione s-transferase c-terminal domain-containing protein homolog
c194971_g1_i2	52.83	heparan sulfate 2-o-sulfotransferase				c204329_g4_i7	36.86	cationic amino acid transporter	c160609_g1_i4	139.61	cation transport regulator-like protein 2	c200981_g2_i1	29.45	rna exonuclease 1 homolog	c197952_g1_i12	30.01	growth arrest-specific protein 2-like	c203111_g1_i2	26.69	anillin rhotekin	c197001_g1_i1	27.6	probable phenylalanine--trna mitochondrial-like	c205399_g1_i1	98.7	calcineurin-binding protein cabin-1	c187341_g1_i1	8.56	maguk p55 subfamily member 6-like	c182277_g1_i2	49.45	luc7-like protein 3-like	c197849_g2_i8	17.35	lpxtg-motif cell wall anchor domain protein
c202179_g1_i1	52	anti-lipopolysaccharide factor				c203961_g5_i1	36.76	solute carrier family 35 member e2-like	c195875_g5_i2	139.55	upf0586 protein c9orf41 homolog	c205127_g2_i2	29.43	arf gtpase-activating protein git2 isoform x3	c207182_g1_i1	30.01	alkylglycerol monooxygenase	c192746_g1_i6	26.65	sphingomyelin phosphodiesterase 3-like	c205578_g2_i3	27.49	potassium channel subfamily k member 9	c177995_g1_i2	98.69	rna polymerase-associated protein leo1-like	c196990_g1_i1	8.54	secreted frizzled-related protein 3	c185410_g1_i2	49.37	dual specificity mitogen-activated protein kinase kinase 6	c203834_g2_i4	17.22	zinc finger protein 271
c206276_g1_i3	51.74	eukaryotic translation initiation factor 2-alpha kinase-like				c208607_g2_i6	36.69	solute carrier family 12 member 9-like	c193022_g3_i3	139.02	zinc finger mym-type protein 4-like	c208402_g3_i6	29.33	selenium-binding protein 1	c199183_g1_i2	30.01	programmed cell death protein 6-like isoform 1	c204221_g1_i7	26.58	tigger transposable element-derived protein 1-like	c206344_g2_i3	27.19	cg14521 cg14521-pa	c204289_g2_i2	98.33	tyrosine-protein phosphatase non-receptor type 14-like	c191044_g1_i6	8.53	protein lap4	c208338_g1_i4	49.08	transient receptor potential cation channel trpm-like	c200247_g1_i3	17.07	uncharacterized oxidoreductase -like
c168766_g1_i3	51.61	inosine triphosphate pyrophosphatase				c207919_g1_i1	36.66	viral a-type inclusion	c96792_g1_i1	139	thap domain-containing protein 2	c201260_g2_i3	29.12	tyrosine-protein kinase	c203490_g1_i2	30	e3 ubiquitin-protein ligase march6	c206767_g1_i2	26.54	endonuclease-reverse transcriptase -e01- partial	c199979_g2_i3	27.18	mediator of rna polymerase ii transcription subunit 1	c199851_g1_i2	98.32	organic cation transporter	c206683_g1_i1	8.52	carbohydrate sulfotransferase 4-like	c207191_g1_i5	49.03	glucose transporter type 1-like	c209353_g3_i2	17.04	synaptotagmin x
c189488_g2_i2	51.57	zinc finger protein 582				c207283_g1_i1	36.61	laminin subunit alpha-like	c207812_g1_i5	138.69	glutamine-dependent nad(+) synthetase	c182353_g1_i2	29.04	calpain b	c202302_g1_i3	29.97	mi-2	c206974_g2_i2	26.47	ankyrin repeat protein	c205375_g5_i2	27	low quality protein: neural-cadherin-like	c195923_g3_i4	98.08	serine threonine-protein kinase genghis khan-like	c203420_g1_i7	8.52	zinc finger protein partial	c202597_g2_i2	48.93	muscle m-line assembly protein unc-89	c192857_g1_i3	17.02	alpha beta hydrolase
c208878_g1_i8	51.37	glutamate receptor				c160815_g1_i2	36.31	phosphorylated ctd-interacting factor 1-like	c201753_g1_i1	138.23	transcription factor elk	c208495_g1_i8	29.03	syntaxin-16-like isoform x4	c203983_g1_i2	29.92	proline-rich protein prcc	c206405_g2_i3	26.39	wd repeat-containing protein 35 isoform x2	c184264_g1_i1	27	allatostatin-a receptor-like	c205540_g1_i1	97.93	histidine--trna cytoplasmic-like isoform x1	c209117_g1_i4	8.46	fk506-binding protein 15	c170201_g1_i2	48.77	protein nlrc5	c205084_g2_i5	17.01	transformer-2 protein
c206835_g1_i1	51.1	sodium-coupled monocarboxylate transporter 2				c208054_g1_i1	36.19	organic cation transporter	c206845_g3_i2	137.35	1-phosphatidylinositol- -bisphosphate phosphodiesterase classes i and ii-like isoform 2	c203818_g3_i3	29	protein fam135a	c205607_g1_i3	29.85	protein yif1b-like	c204878_g1_i1	26.33	kynurenine alpha-aminoadipate mitochondrial-like	c189770_g3_i4	26.98	serine threonine-protein kinase dclk1 isoform x1	c203609_g1_i2	97.02	kinesin-like protein kif13b-like	c207833_g2_i8	8.44	protein mrvi1-like	c201573_g8_i5	48.6	arl14 effector protein	c206512_g1_i3	17	defective proboscis extension response
c197140_g1_i8	50.65	dynamin-like 120 kda mitochondrial				c195172_g3_i1	36.08	phosphomannomutase 2-like	c203746_g1_i6	137.17	glycoprotein-n-acetylgalactosamine 3-beta-galactosyltransferase 1-like	c173212_g1_i2	29	transposable element tc3 transposase	c197952_g1_i3	29.82	growth arrest-specific protein 2-like	c205935_g1_i2	26.33	slit-robo rho gtpase-activating protein 1	c205836_g1_i1	26.8	uncharacterized mfs-type transporter c19orf28 homolog	c195005_g1_i3	96.79	membrane-associated guanylate ww and pdz domain-containing protein 2	c199066_g4_i1	8.37	cg17816 cg17816-pg	c207763_g4_i14	48.53	protein unc-13 homolog b-like	c207318_g1_i1	17	protein fam188b
c191202_g2_i2	50.57	camp-specific -cyclic				c203967_g1_i3	36.04	epidermal cell surface receptor-like	c148971_g1_i1	137	tigger transposable element-derived protein 2	c201216_g1_i2	29	probable cytochrome p450 49a1-like	c193606_g2_i3	29.7	next to brca1 gene 1 protein isoform x1	c207529_g1_i2	26.31	sodium glucose cotransporter	c206690_g1_i5	26.74	general transcription factor ii-i repeat domain-containing protein 2-like	c199712_g2_i1	96.75	one cut domain family member 2	c208633_g2_i9	8.29	homeodomain transcription factor-like	c206541_g1_i4	48.5	serotonin receptor 7	c195989_g1_i1	16.98	williams-beuren syndrome chromosomal region 27
c209241_g1_i2	50.34	dynein heavy chain				c191922_g1_i2	36	chitinase	c191922_g1_i1	137	chitinase	c208597_g1_i1	29	orf	c198573_g1_i2	29.65	protein jtb	c205483_g1_i1	26.25	ring finger protein 207-like	c202025_g1_i2	26.66	cg8315-like protein	c205808_g1_i1	96.42	fucose-1-phosphate guanylyltransferase-like	c204328_g1_i2	8.29	probable peroxisomal acyl-coenzyme a oxidase 1-like	c203779_g1_i2	48.34	cysteine string	c203558_g1_i3	16.93	lim domain and actin-binding protein 1
c207463_g2_i1	50	PREDICTED: uncharacterized protein LOC100878977				c198815_g3_i3	36	probable rna-binding protein 18	c196810_g2_i1	137	lachesin	c209040_g1_i2	28.8	ribosomal protein s6 kinase beta-1-like	c203111_g1_i3	29.64	anillin rhotekin	c206992_g5_i1	26.18	muskelin isoform 1	c209391_g1_i2	26.65	protein jagged-1	c199928_g1_i9	96.15	voltage-dependent calcium channel type d subunit alpha-1-like	c208686_g1_i1	8.22	glycoside hydrolase family 15	c201247_g1_i1	48.17	hypothetical protein LOTGIDRAFT_229984	c203760_g1_i5	16.87	transmembrane protein 41a
c208952_g1_i1	50	cubilin				c208285_g2_i4	35.99	myosin light chain	c138084_g1_i2	136.3	olfactory ionotropic receptor ir93a	c194519_g1_i1	28.79	zinc finger	c197065_g1_i2	29.61	catenin delta-2-like	c205948_g1_i7	26.16	voltage-dependent calcium channel subunit alpha-2 delta-3-like	c207083_g1_i1	26.63	somatostatin receptor type 2-like	c109589_g1_i1	96	poly	c177413_g1_i1	8.2	phc2 protein	c204932_g1_i6	48.12	serine threonine-protein kinase 3-like	c194069_g1_i7	16.86	isoform a
c203788_g1_i2	49.84	protein shq1 homolog				c189817_g1_i4	35.79	fasciclin-3-like isoform 2	c192751_g1_i2	136	hypothetical protein Phum_PHUM431290	c203630_g3_i3	28.61	tubulin-specific chaperone a	c209167_g2_i1	29.57	chromodomain-helicase-dna-binding protein mi-2 homolog	c205584_g1_i3	26.06	u3 small nucleolar rna-associated protein 14 homolog a-like	c197140_g1_i1	26.6	dynamin-like 120 kda mitochondrial	c195490_g1_i1	96	calcified cuticle protein	c206690_g1_i6	8.19	general transcription factor ii-i repeat domain-containing protein 2-like	c202902_g1_i1	48.09	calmodulin-like	c200158_g6_i2	16.86	ankyrin repeat and lem domain-containing protein 1
c208611_g1_i4	49.84	glutamate receptor				c194259_g2_i3	35.76	gpi ethanolamine phosphate transferase 3	c204323_g1_i1	135.86	zinc finger mym-type protein 1-like	c189266_g1_i1	28.54	ring and phd-finger domain-containing protein kiaa1542	c209372_g7_i2	29.48	mitotic-spindle organizing protein 1	c203691_g1_i2	26.06	cg32432 cg32432-pa	c206456_g1_i1	26.57	zinc finger c2hc domain-containing protein 1a	c174081_g3_i1	96	mdm2-binding protein	c202319_g7_i4	8.18	poly(adp-ribose) glycohydrolase	c205060_g3_i2	48.04	hypothetical protein BRAFLDRAFT_76362	c197140_g1_i4	16.78	dynamin-like 120 kda mitochondrial
c186736_g2_i7	49.65	smoothelin-like protein 2				c192836_g1_i3	35.64	shc sh2 domain-binding protein 1 homolog b-like	c201407_g1_i1	135	malonyl -acyl carrier protein transacylase	c192871_g1_i2	28.33	btb poz domain-containing protein 2-like	c201731_g1_i1	29.47	snrna-activating protein complex subunit 4	c6158_g1_i1	26	sodium-coupled monocarboxylate transporter 2	c206616_g2_i2	26.56	isoform b	c201324_g1_i1	96	atm interactor	c205872_g5_i3	8.18	endophilin isoform a	c191239_g1_i2	47.95	metal transporter cnnm2-like	c191810_g1_i2	16.78	endonuclease exonuclease phosphatase family domain-containing protein 1
c208161_g1_i5	49.62	protein suppressor of sable				c209412_g1_i3	35.61	hypothetical protein BRAFLDRAFT_106667	c191810_g1_i1	134.7	endonuclease exonuclease phosphatase family domain-containing protein 1	c207683_g1_i6	28.29	echinoderm microtubule-associated 6	c208935_g1_i1	29.38	serine--pyruvate mitochondrial-like	c201982_g2_i1	26	tigger transposable element-derived protein 1-like	c209299_g1_i3	26.53	syntaxin-binding protein 5 isoform x4	c201816_g1_i2	95.97	sacsin-like isoform x2	c202055_g5_i2	8.16	PREDICTED: uncharacterized protein LOC756056	c207950_g3_i5	47.94	glycosyltransferase-like protein large1	c209182_g1_i1	16.7	poly partial
c187506_g2_i3	49.45	ubiquitin-like-conjugating enzyme atg10				c201148_g1_i3	35.21	60 kda ss-a ro ribonucleoprotein	c160407_g1_i2	134.6	probable splicing arginine serine-rich 7-like	c208254_g1_i3	28.21	ubiquitin-like modifier-activating enzyme 1 isoform 1	c207623_g1_i5	29.27	disks large homolog 5-like	c205544_g1_i1	26	PREDICTED: hypothetical protein LOC100165165	c187458_g1_i2	26.48	follistatin isoform x3	c201552_g2_i1	95.62	nuclear factor nf-kappa-b p100 subunit	c208334_g6_i2	8	histone h4 transcription factor	c205720_g2_i6	47.88	probable phosphorylase b kinase regulatory subunit beta-like	c189398_g1_i1	16.62	leucine-rich repeat neuronal protein 2-like
c206666_g2_i1	49.44	cytochrome p450				c182183_g1_i5	35.2	isoform c	c168615_g1_i2	134.29	protein kibra-like	c208991_g1_i7	28.02	mariner mos1 transposase	c120698_g1_i3	29.19	choline transporter-like protein 2	c202879_g1_i2	25.88	zinc finger protein 341 isoform x2	c209117_g1_i5	26.43	fk506-binding protein 15	c195005_g1_i1	95.33	membrane-associated guanylate ww and pdz domain-containing protein 2	c203146_g1_i3	8	zinc metalloproteinase -like	c192443_g1_i6	47.76	swi snf-related matrix-associated actin-dependent regulator chromatin subfamily e member 1	c207978_g1_i5	16.6	neuroligin- x-linked-like
c193378_g1_i2	49.14	fez family zinc finger protein 2				c200953_g1_i4	35.1	galactosylceramide sulfotransferase-like	c202980_g1_i2	133.38	latrophilin cirl-like isoform 1	c202394_g3_i2	28	condensin complex subunit 3	c193018_g1_i1	29.01	probable rna-binding protein orb2-like	c203229_g3_i6	25.82	proteasome assembly chaperone 4-like	c206406_g2_i2	26.39	mitogen-activated protein kinase kinase kinase kinase 5	c188401_g1_i1	95.27	breast cancer anti-estrogen resistance protein 3-like	c209173_g2_i1	8	sialin-like	c204621_g3_i2	47.73	amyloid beta a4 precursor protein -binding	c199707_g9_i1	16.6	cyclin h
c207893_g2_i2	49.11	protein				c195070_g1_i3	35	protein	c206617_g1_i1	133	e3 ubiquitin-protein ligase trim71	c208336_g1_i1	28	solute carrier organic anion transporter family member 5a1-like	c164392_g1_i1	29	c-type lectin receptor protein	c208082_g1_i6	25.75	ankyrin repeat-containing	c172204_g1_i1	26.37	ferm domain-containing protein 4b isoform x2	c201935_g1_i2	95.2	organic cation transporter 1	c191738_g2_i1	8	pancreatic triacylglycerol lipase-like	c185656_g1_i3	47.52	duplex-specific nuclease	c205034_g1_i1	16.6	tc1-like transposase
c190785_g1_i1	49.09	nucleolar protein at isoform a				c206266_g1_i1	35	roundabout homolog 2-like	c194847_g1_i1	132.94	protein fam117b-like isoform 1	c197148_g1_i2	27.88	peroxisomal carnitine o-octanoyltransferase	c208935_g1_i4	28.99	serine--pyruvate mitochondrial-like	c198637_g7_i15	25.62	sodium calcium exchanger 3-like	c192943_g1_i2	26.25	trna pseudouridine synthase 3	c164207_g1_i2	95	gastrula zinc finger	c194369_g1_i2	8	gastrula zinc finger protein - partial	c204887_g2_i2	47.47	atrial natriuretic peptide-converting enzyme-like	c200667_g1_i1	16.57	angiopoietin-2 isoform 4
c208058_g3_i6	49.08	isoform j				c193403_g1_i4	34.68	adenylate cyclase	c206424_g3_i4	131.76	acidic mammalian chitinase-like	c202151_g1_i4	27.88	alpha-( )-fucosyltransferase c-like	c206863_g4_i1	28.87	isoform a	c200351_g1_i4	25.61	wd repeat-containing and planar cell polarity effector protein fritz-like	c198495_g1_i1	26.22	intraflagellar transport protein 122 homolog	c209220_g1_i2	94.94	cyclophilin a	c180330_g1_i1	8	ubiquitin carboxyl-terminal hydrolase 32	c184030_g2_i2	47.45	amp deaminase 2	c204033_g8_i3	16.54	amino acid kinase
c198604_g1_i1	49	apolipoprotein d-like				c203475_g3_i2	34.43	glycylpeptide n-tetradecanoyltransferase 1-like	c200730_g1_i1	131.28	uncharacterized mfs-type transporter c6orf192	c202413_g2_i1	27.85	na	c175056_g1_i3	28.79	metastasis-associated protein mta1	c208816_g1_i1	25.6	furin-1-like isoform x1	c203685_g4_i17	26.07	low quality protein: jnk-interacting protein 3-like	c205568_g4_i1	94.79	lkb1 interacting protein	c204359_g1_i1	8	inositol polyphosphate 5-phosphatase ocrl-1-like isoform 2	c160410_g1_i1	47.43	serine threonine-protein kinase osr1-like	c209406_g1_i1	16.52	lysosomal acid phosphatase
c204631_g1_i4	48.87	anoctamin-7-like				c208217_g2_i3	34.38	isoform e	c162136_g1_i2	131.05	e3 ubiquitin	c139348_g1_i3	27.56	zinc-binding dehydrogenase family protein	c202530_g3_i4	28.77	pppde peptidase domain-containing protein 1-like	c196495_g1_i1	25.59	btb poz domain-containing protein 2-like	c207374_g1_i6	26	prostaglandin e2 receptor ep4 subtype	c208161_g1_i2	94.62	protein suppressor of sable	c199925_g1_i2	8	coagulation factor xi	c208633_g2_i10	47.4	homeodomain transcription factor-like	c207744_g1_i3	16.51	dna repair and recombination protein rad54-like
c208546_g1_i2	48.05	protein isoform a				c198609_g1_i1	34.31	tyrosine phosphatase	c209392_g1_i2	131.01	ubiquitin carboxyl-terminal hydrolase 35	c202581_g2_i4	27.54	gaf and 3 5 -cyclic nucleotide phosphodiesterase domain containing protein	c201260_g2_i4	28.66	tyrosine-protein kinase	c184969_g1_i1	25.58	brain-enriched guanylate kinase-associated protein	c188968_g1_i7	25.83	calpain-a-like isoform 2	c196971_g6_i2	94.61	ubiquitin-conjugating enzyme e2 s-like	c206400_g1_i2	8	tectonin beta-propeller repeat-containing	c209106_g3_i3	47.38	transposase	c197555_g2_i2	16.51	solute carrier family 12 member 6
c194947_g3_i1	48	AGAP002973-PA				c204491_g4_i1	34.07	protein outspread	c187352_g2_i3	131	denn domain-containing protein 5a	c194168_g1_i1	27.41	ran-binding protein 3-like	c209036_g2_i4	28.56	dna polymerase zeta catalytic subunit	c205785_g2_i1	25.51	connective tissue growth factor	c207833_g2_i8	25.78	protein mrvi1-like	c199066_g4_i16	94.25	cg17816 cg17816-pg	c204023_g9_i2	8	oxidoreductase-like domain-containing protein 1-like isoform x2	c207471_g1_i1	47.27	hematopoietic prostaglandin d synthase	c208886_g2_i6	16.43	sucrase- intestinal-like
c207400_g7_i2	48	ferm domain-containing				c200383_g1_i2	34	protein lin-52 homolog	c192601_g1_i2	129.97	tryp_astfl ame: full=trypsin-1 ame: full=trypsin i	c203964_g1_i8	27.41	syntaxin-1a-like isoform x1	c205568_g4_i4	28.54	lkb1 interacting protein	c179479_g2_i3	25.39	methyltransferase-like protein 25	c170914_g1_i2	25.76	oxysterol-binding protein 9 isoform x5	c202809_g1_i5	94.03	suppressor of cytokine signaling 7	c207151_g3_i3	8	glycine rich secreted cement	c207623_g1_i2	47.17	disks large homolog 5-like	c188253_g1_i2	16.43	atp-dependent rna helicase dhx33
c180303_g1_i2	47.92	growth arrest-specific protein 8				c209146_g1_i1	34	isoform c	c161492_g1_i1	129.95	60s ribosomal export protein nmd3	c195005_g1_i6	27.38	membrane-associated guanylate ww and pdz domain-containing protein 2	c193636_g2_i1	28.51	cchc-type zinc finger protein cg3800-like	c170235_g3_i5	25.29	forkhead box protein p4	c194451_g1_i3	25.73	protein cbfa2t3	c197491_g1_i21	93.92	cugbp elav-like family member 4 isoform x1	c162085_g1_i4	8	docking protein 2	c205239_g1_i3	47.1	cwf19-like protein 2	c206030_g1_i1	16.43	isoform a
c205056_g2_i5	47.74	cg12950 cg12950-pa				c201177_g7_i2	33.95	rap1 gtpase-activating protein 1-like	c188087_g1_i2	129.72	serine proteinase stubble	c209424_g3_i1	27.3	reverse partial	c159788_g1_i1	28.47	hypothetical protein LOTGIDRAFT_230306	c208272_g1_i1	25	protein apcdd1	c208982_g1_i7	25.73	rap1 gtpase-activating protein 1	c168731_g1_i1	93.83	carboxypeptidase b-like	c197148_g1_i5	7.97	peroxisomal carnitine o-octanoyltransferase	c205773_g4_i8	47.05	protein transport protein sec16a	c208586_g3_i3	16.42	pest proteolytic signal-containing nuclear protein
c207273_g1_i7	47.71	polycystic kidney disease protein 1-like 2-like				c207273_g1_i15	33.9	polycystic kidney disease protein 1-like 2-like	c208883_g1_i1	129.68	cgmp-dependent protein kinase	c199625_g3_i2	27.28	katanin p80 wd40-containing subunit b1	c204270_g1_i4	28.46	restin homolog	c196938_g1_i1	25	udp-glucuronosyltransferase 2c1	c207071_g1_i3	25.72	glutaminase kidney mitochondrial	c200403_g1_i3	93.79	iq motif and sec7 domain-containing protein 1	c202490_g6_i7	7.93	ganglioside gm2 activator	c189188_g1_i2	47	choline ethanolamine kinase-like	c205831_g3_i8	16.39	additional sex isoform d
c193166_g1_i2	47.32	2-hydroxyacyl- lyase 1				c197088_g1_i2	33.89	serine threonine-protein kinase nek8	c204429_g3_i2	129.3	succinate dehydrogenase	c209089_g1_i3	27.27	beta-galactosidase-1-like protein	c203878_g1_i6	28.35	unknow protein	c195551_g1_i2	25	hypothetical protein DAPPUDRAFT_316561	c173383_g1_i2	25.64	ribonuclease p protein subunit p40	c194168_g1_i2	93.56	ran-binding protein 3-like	c197963_g3_i1	7.85	tetratricopeptide repeat protein 15-like	c193721_g1_i1	46.97	ubiquitin carboxyl-terminal hydrolase 2	c208693_g1_i6	16.38	gene model 996
c203091_g2_i3	47.25	glutathione s-transferase c-terminal domain-containing protein homolog				c207498_g1_i4	33.72	centromeric protein	c189690_g1_i1	128.99	bis(5 -nucleosyl)-tetraphosphatase	c209275_g1_i8	27.16	gag-pol polyprotein	c201655_g1_i3	28.29	hormone-sensitive lipase	c209524_g1_i1	24.94	retrotransposon-like family member (retr-1)-like	c206448_g1_i4	25.58	methyltransferase-like protein 9	c206921_g3_i1	93.53	dedicator of cytokinesis protein 7-like	c209513_g2_i5	7.85	hepatoma-derived growth factor-related protein 2-like isoform x1	c208090_g1_i2	46.95	udp-n-acetylhexosamine pyrophosphorylase	c200402_g1_i3	16.31	cdp-diacylglycerol--glycerol-3-phosphate 3- mitochondrial-like
c202994_g6_i1	47.24	hypothetical protein DAPPUDRAFT_223657				c199758_g1_i5	33.68	bardet-biedl syndrome 4 protein	c207772_g5_i1	128.51	protease inhibitor epi11	c206022_g1_i5	27.15	isoform c	c204590_g2_i9	28.18	mitogen-activated protein kinase-binding protein 1	c168867_g1_i3	24.9	wd repeat and hmg-box dna-binding protein 1	c209263_g1_i4	25.58	adenylate cyclase type 5-like	c175310_g1_i4	93.12	e3 ubiquitin-protein ligase smurf2-like	c207188_g3_i2	7.81	organic cation transporter	c200773_g3_i1	46.86	isoform a	c192943_g1_i1	16.16	trna pseudouridine synthase 3
c177231_g1_i3	47.18	oocyte zinc finger protein 6-like				c205105_g1_i6	33.6	lethal k05819 cg3054-pa	c206789_g4_i1	128.45	ribosomal protein mitochondrial-like	c193606_g2_i4	27.04	next to brca1 gene 1 protein isoform x1	c200465_g3_i2	28.17	serine threonine-protein kinase prp4 homolog	c204211_g5_i2	24.78	intrrupted phage associated	c194076_g5_i3	25.5	myosin heavy chain	c208649_g1_i3	93	neurotransmitter gated ion channel	c208855_g1_i3	7.75	#NAME?	c203779_g1_i5	46.75	cysteine string	c133262_g1_i1	16.15	a-agglutinin anchorage subunit-like isoform x1
c200845_g2_i4	47.15	epidermal retinol dehydrogenase 2-like				c202413_g2_i4	33.57	na	c207062_g6_i2	128.19	protein sidekick-like	c202530_g3_i2	27	pppde peptidase domain-containing protein 1-like	c206633_g1_i5	28.14	carbohydrate sulfotransferase 4-like	c187492_g1_i1	24.75	methionine--trna cytoplasmic	c199619_g2_i1	25.48	collectin sub-family member 12	c199716_g2_i1	92.98	autophagy-related protein 2 homolog b	c181274_g1_i2	7.67	phosphatidylinositol-glycan biosynthesis class w protein	c194757_g2_i1	46.72	gtp-binding protein di-ras2	c186789_g1_i6	16.15	lola protein isoform a
c200875_g1_i3	47.06	PREDICTED: hypothetical protein LOC100160815				c205378_g1_i1	33.56	zinc finger protein on ecdysone puffs	c139348_g1_i3	128.15	zinc-binding dehydrogenase family protein	c206010_g5_i4	27	hypothetical protein Ecym_6415	c184846_g3_i7	28.02	kinase d-interacting substrate of 220 kda-like	c192317_g1_i1	24.72	protein-cysteine n-palmitoyltransferase porcupine-like	c208972_g1_i1	25.43	signal cub and egf-like domain-containing protein 2	c203118_g1_i5	92.87	g patch domain and kow motifs-containing	c209299_g1_i3	7.63	syntaxin-binding protein 5 isoform x4	c205364_g1_i1	46.68	clip-associating protein 1-a-like isoform 1	c199956_g2_i2	16.09	tyrosyl-dna phosphodiesterase 2
c184196_g1_i1	47.05	tyrosine-protein kinase csk				c195511_g1_i5	33.46	e3 ubiquitin-protein ligase hectd1	c205840_g1_i1	128	serine threonine-protein kinase h1	c197039_g1_i2	27	gpi ethanolamine phosphate transferase 2 isoform 2	c202260_g2_i3	28.01	phosphorylase b kinase gamma catalytic skeletal muscle isoform	c202239_g1_i3	24.68	sparc-related modular calcium-binding protein 2-like	c201983_g1_i1	25.37	unkempt protein	c189218_g1_i2	92.8	sarcosine mitochondrial	c202686_g2_i2	7.58	cg16798 cg16798-pa	c204267_g1_i3	46.65	isoform a	c179479_g2_i1	16.06	methyltransferase-like protein 25 isoform x2
c208553_g1_i2	47.03	glutamate receptor delta-1-like isoform x3				c208495_g1_i8	33.43	syntaxin-16-like isoform x4	c190622_g1_i2	127.92	acyl- -binding domain-containing protein 5-like	c206209_g2_i3	26.99	alpha-( )-fucosyltransferase-like	c205057_g1_i1	28	aael014316- partial	c204526_g1_i5	24.59	pol protein	c200182_g1_i2	25.37	kif1-binding protein	c207933_g1_i3	92.3	sticks and isoform a	c141610_g1_i4	7.55	cg8929 cg8929-pc	c197014_g2_i1	46.59	phosphatidylethanolamine-binding protein	c205216_g1_i9	16.03	leucine-rich repeat-containing protein 16a
c199519_g1_i1	46.93	microtubule-associated tumor suppressor candidate 2				c208749_g1_i4	33.39	transcription factor 15-like	c132955_g1_i1	127	tpa: cuticle protein	c204336_g1_i1	26.96	nuclear transcription factor y subunit beta	c145281_g2_i1	28	alpha-taxilin isoform x1	c209495_g1_i2	24.56	isoform c	c205044_g2_i1	25.32	peptidase m28	c191605_g1_i3	92	tyrosine-protein phosphatase lar-like	c141249_g1_i2	7.52	structural constituent of	c206908_g1_i3	46.36	adp-dependent glucokinase-like	c188887_g3_i9	16	longitudinals lacking
c206464_g1_i1	46.91	predicted protein				c203152_g3_i12	33.13	mitochondrial uncoupling protein 4 isoform 2	c196851_g1_i2	126.51	protein fan	c191605_g1_i2	26.93	tyrosine-protein phosphatase lar	c208839_g2_i4	27.99	hypothetical protein IscW_ISCW013194	c204641_g5_i2	24.54	valacyclovir hydrolase	c206683_g1_i1	25.31	carbohydrate sulfotransferase 4-like	c186789_g1_i5	91.98	lola protein isoform a	c207432_g1_i1	7.5	protein smg8-like	c209109_g1_i6	46.31	cadherin- isoform c	c204255_g1_i2	16	gpi mannosyltransferase 4-like
c206032_g3_i4	46.54	glutamine--fructose-6-phosphate aminotransferase				c207831_g1_i5	33.12	adipokinetic hormone receptor	c206228_g1_i1	126	transcription elongation factor spt5	c200544_g1_i1	26.83	downstream of receptor kinase	c206942_g1_i3	27.87	serine threonine-protein kinase sik3-like	c194586_g1_i1	24.47	calcium-transporting atpase type 2c member 1-like	c208535_g1_i1	25.29	atp-dependent rna helicase dhx30	c204621_g2_i1	91.58	protein lin-10	c205578_g2_i4	7.44	potassium channel subfamily k member 9	c205872_g5_i2	46.17	endophilin b	c208978_g1_i2	16	neurotrimin-like
c172992_g1_i2	46.46	dna repair protein rad51 homolog 2				c195806_g5_i2	33.11	calcium-activated potassium channel slowpoke-like isoform 1	c208890_g3_i5	124.85	protein piccolo	c208891_g1_i4	26.83	retinoid x receptor	c201861_g1_i7	27.73	isoform i	c185727_g1_i3	24.46	2 -cyclic-nucleotide 3 -phosphodiesterase	c132446_g1_i3	25.25	n-acetylglucosaminyl-phosphatidylinositol biosynthetic	c203252_g1_i3	91.57	serine threonine protein kinase	c202369_g6_i1	7.4	sorting nexin-14-like	c205457_g1_i2	46	choline o-	c205216_g1_i13	15.98	leucine-rich repeat-containing protein 16a
c200643_g1_i2	46.46	patched domain-containing protein 3-like				c199469_g1_i1	33.11	PREDICTED: uncharacterized protein LOC100892504, partial	c197446_g1_i6	124.72	rna-binding protein fusilli-like	c205565_g2_i2	26.55	organic cation transporter	c207833_g2_i3	27.73	lymphoid-restricted membrane protein	c209138_g3_i1	24.44	isoform b	c209438_g1_i4	25.2	myeloid zinc finger 1	c185283_g1_i3	91.41	protein dopey-1 homolog	c203687_g1_i4	7.38	methyltransferase nsun4-like	c205819_g1_i3	45.96	uncharacterized aarf domain-containing protein kinase 2-like	c205056_g2_i1	15.92	nephrin-like
c209436_g2_i4	46.21	down syndrome cell adhesion molecule-like protein dscam2-like				c200394_g8_i1	33.09	cytosolic purine 5 -nucleotidase-like	c206212_g3_i3	124.64	pdz domain protein	c193350_g1_i1	26.43	wd repeat-containing protein 55 homolog	c206605_g1_i5	27.7	slowpoke-binding protein	c206369_g1_i3	24.38	lish domain and heat repeat-containing protein kiaa1468 homolog	c206302_g12_i3	25.19	g-protein-signaling modulator 2	c204041_g2_i6	91.02	mpn domain-containing protein	c189552_g3_i2	7.35	tumor protein d54	c199900_g1_i4	45.94	set domain protein	c201573_g8_i6	15.86	arl14 effector protein
c207189_g4_i2	46.11	glucosylceramidase-like				c203199_g1_i3	33.05	argininosuccinate lyase	c208003_g1_i3	124.31	c-myc promoter-binding protein	c192325_g1_i2	26.4	er degradation-enhancing alpha-mannosidase-like 2-like	c199092_g1_i6	27.68	transcriptional repressor p66	c206759_g1_i3	24.35	transcription factor	c207799_g1_i7	25.07	tpa: transposase domain-containing protein	c205607_g1_i3	90.54	protein yif1b-like	c160203_g1_i1	7.33	protein mef2bnb homolog	c194305_g6_i3	45.92	rbm25 protein	c201731_g1_i3	15.8	snrna-activating protein complex subunit 4
c205030_g1_i1	46.04	sideroflexin-2-like				c195365_g2_i10	33	elav-like protein 2-like	c203917_g2_i2	124.18	zinc finger protein	c171600_g1_i2	26.23	ddb1- and cul4-associated factor 8-like	c160125_g1_i1	27.59	anion exchange	c202862_g2_i3	24.3	phd finger protein 14-like	c192647_g1_i2	25.04	alkylated dna repair protein alkb homolog 1-like	c205645_g1_i1	90.33	kat8 regulatory nsl complex subunit 3	c183621_g1_i3	7.26	sodium nucleoside cotransporter 1	c206351_g3_i6	45.81	thiamine transporter 1 isoform x3	c207704_g1_i4	15.79	6-phosphofructo-2-kinase fructose- -bisphosphatase short form
c204902_g1_i1	46	nmda-type glutamate receptor 1				c202485_g1_i2	33	colorectal mutant cancer protein	c173183_g1_i1	124	PREDICTED: uncharacterized protein C3orf23 homolog	c202977_g3_i1	26.14	zinc finger protein 26	c196737_g2_i1	27.58	gc-rich sequence dna-binding factor 1-like	c195478_g4_i2	24.26	tubulin alpha-1d chain-like	c207352_g2_i2	25.02	serine proteinase inhibitor	c200312_g1_i3	89.82	e3 ubiquitin-protein ligase siah1	c207318_g1_i3	7.22	protein fam188b	c200116_g3_i8	45.75	broad-complex protein isoform 4	c207956_g1_i6	15.76	c-type lectin
c202449_g2_i2	46	ac transposable element-derived protein 4				c205004_g1_i1	33	rho-associated protein kinase 2	c282028_g1_i1	124	ENSANGP00000021035-like	c208935_g1_i2	26.09	serine--pyruvate mitochondrial-like	c206789_g4_i9	27.52	intraflagellar transport protein 140 partial	c203875_g2_i1	24.22	hypothetical protein LOTGIDRAFT_176440	c202365_g3_i3	25	blood vessel epicardial substance-like	c207623_g1_i2	89.71	disks large homolog 5-like	c208111_g1_i1	7.15	receptor-type tyrosine-protein phosphatase beta	c204340_g3_i8	45.75	isoform j	c194303_g1_i1	15.74	sodium-dependent nutrient amino acid transporter 1-like
c204029_g1_i4	46	protein cbg18017				c208464_g2_i2	33	tigger transposable element-derived protein 1-like	c194611_g1_i2	123.4	hypothetical protein TcasGA2_TC003182	c208709_g2_i2	26	spermatogenesis-associated protein 18-like protein	c202515_g1_i2	27.48	lanc-like protein 2	c201077_g1_i4	24.2	btb poz domain-containing protein 10	c206212_g3_i2	25	pdz domain protein	c205888_g1_i2	89.65	soluble guanylate cyclase 89da-like	c206369_g1_i5	7.13	lish domain and heat repeat-containing protein kiaa1468 homolog	c173047_g1_i1	45.65	ring canal kelch homolog	c208890_g3_i8	15.67	plant synaptotagmin
c202907_g2_i2	46	protein ric1 homolog				c206297_g2_i1	32.98	protein gooseberry-like	c207987_g1_i1	123.13	probable serine carboxypeptidase cpvl-like	c182620_g1_i4	26	regulator of g protein signaling	c194168_g1_i3	27.41	ran-binding protein 3	c206211_g3_i2	24.18	rho guanine nucleotide exchange factor 7 isoform x1	c206245_g1_i3	24.99	defective proboscis extension response	c204308_g1_i5	89.58	isoform b	c200953_g1_i7	7.13	galactosylceramide sulfotransferase-like	c208954_g1_i5	45.62	huntingtin-interacting protein 1	c207862_g1_i2	15.64	tbc1 domain family member 30
c204002_g3_i2	45.9	zinc finger mym-type protein 1-like				c205636_g5_i1	32.96	discoidin domain-containing receptor 2-like	c204187_g1_i5	122.97	tripartite motif-containing protein 2-like isoform x1	c205766_g1_i2	26	atypical protein kinase c	c192443_g1_i14	27.4	swi snf-related matrix-associated actin-dependent regulator of chromatin subfamily e member 1-like	c206690_g1_i6	24.18	general transcription factor ii-i repeat domain-containing protein 2-like	c208008_g1_i2	24.95	membrane-bound transcription factor site-1 protease	c188925_g1_i2	89.5	low quality protein: semaphorin-1a-like	c204619_g1_i4	7.03	heparin-binding growth factor 1	c120891_g2_i5	45.56	chorion peroxidase-like	c129621_g1_i2	15.6	4-hydroxybenzoate mitochondrial-like
c194531_g1_i2	45.67	tata box-binding protein-associated factor rna polymerase i subunit b-like				c202102_g1_i2	32.94	tyrosine phosphatase	c203124_g2_i11	122.58	phosphatidylinositol- -trisphosphate 3-phosphatase and dual-specificity protein phosphatase pten-like	c190657_g1_i2	25.77	nuclear transcription factor y subunit alpha-like	c207311_g2_i1	27.38	s-adenosylmethionine mitochondrial carrier protein	c207811_g1_i4	24.07	fmrfamide receptor-like	c202915_g4_i3	24.94	choline-phosphate cytidylyltransferase b	c202242_g1_i3	89.24	phd finger	c150109_g1_i1	7	heterogeneous nuclear ribonucleoprotein	c204540_g4_i5	45.45	intersectin-1-like isoform x3	c185526_g3_i6	15.54	cral-trio domain-containing protein mitochondrial-like
c205162_g1_i1	45.53	serotonin receptor				c205838_g1_i9	32.81	partitioning defective 3 homolog isoform x3	c207772_g5_i2	122.54	protease inhibitor epi11	c202991_g1_i4	25.72	solute carrier family 28 member 3-like	c170235_g3_i5	27.18	forkhead box protein p4	c205948_g1_i12	24.04	voltage-dependent calcium channel subunit alpha-2 delta-4-like	c203201_g1_i6	24.89	calcium-binding mitochondrial carrier protein aralar1-like	c209141_g3_i6	89.21	fat-like cadherin-related tumor suppressor homolog	c203937_g1_i5	7	PREDICTED: uncharacterized protein LOC101847791 isoform X1	c179571_g1_i4	45.34	defective proboscis extension response	c206112_g2_i4	15.53	u6 snrna-associated sm-like protein lsm2
c208361_g1_i3	45.38	low quality protein: tuberin-like				c206143_g1_i10	32.79	golgin subfamily a member 4	c191152_g2_i1	122.11	neuron navigator 2	c201333_g1_i3	25.59	dual specificity mitogen-activated protein kinase kinase 7	c200631_g1_i1	27.15	transcription factor mitochondrial-like	c204420_g2_i2	24	inverted formin-2-like	c200430_g4_i1	24.87	protein kinase c-binding protein 1	c209267_g1_i1	89.05	kinesin-like protein kif18a-like	c205818_g1_i3	7	btb poz domain-containing protein kctd3-like	c151441_g1_i2	45.33	dna-binding protein p3a2	c198163_g2_i2	15.46	x-linked retinitis pigmentosa gtpase regulator
c162365_g1_i1	45	antigen 5 precursor				c165941_g2_i1	32.78	protein smg5	c206931_g3_i2	121.97	location of vulva defective 1	c196451_g2_i1	25.57	alpha-galactosidase alpha-n-acetylgalactosaminidase	c198254_g1_i3	27.05	wd sam and u-box domain-containing protein 1	c207687_g1_i2	23.98	acidic fibroblast growth factor intracellular-binding	c207955_g3_i5	24.85	arf-gap with dual ph domain-containing protein 1-like	c204232_g1_i1	89	protein isoform a-like	c194800_g1_i1	7	defective proboscis extension response	c197597_g1_i4	45.25	dedicator of cytokinesis protein 3	c192317_g1_i1	15.4	protein-cysteine n-palmitoyltransferase porcupine-like
c200579_g1_i1	45	glutamine and serine-rich protein 1				c199716_g2_i2	32.77	autophagy-related protein 2 homolog b	c208402_g3_i8	121.93	selenium-binding protein 1	c197919_g1_i4	25.44	early endosome antigen 1	c205855_g2_i2	27	protein sgt1	c209266_g1_i3	23.85	protein argonaute-2-like	c194586_g1_i2	24.83	calcium-transporting atpase type 2c member 1-like	c181948_g2_i2	89	bric a brac isoform c	c207957_g1_i5	7	heat shock 70 kda protein 12b	c184306_g1_i1	45.06	isoform f	c203277_g6_i5	15.38	fad-linked sulfhydryl oxidase alr-like
c207052_g1_i1	45	ring finger protein unkempt homolog				c203719_g2_i2	32.62	ca-activated cl channel protein	c196714_g1_i1	121.75	male sterility domain-containing	c198682_g1_i6	25.34	nuclease harbi1-like	c108040_g1_i1	27	transcription factor	c202597_g2_i1	23.82	muscle m-line assembly protein unc-89	c188256_g1_i2	24.82	acyl-coenzyme a synthetase mitochondrial	c209187_g1_i4	88.94	isoform b	c189008_g1_i1	7	retinol dehydrogenase 14-like	c186955_g1_i3	45	ninjurin a	c199735_g1_i2	15.35	nuclear pore complex protein nup133-like
c207947_g2_i6	44.86	bis(5 -adenosyl)-triphosphatase enpp4				c205284_g1_i3	32.53	gmp synthase	c194344_g3_i2	120.77	brca1-a complex subunit abraxas	c198686_g1_i2	25.32	PREDICTED: hypothetical protein LOC100571480	c206012_g1_i1	27	oocyte-testis gene 1	c204590_g2_i11	23.79	mitogen-activated protein kinase-binding protein 1	c206527_g3_i8	24.82	cation-independent mannose-6-phosphate receptor	c198006_g1_i11	88.62	down syndrome cell adhesion molecule	c206616_g2_i5	7	isoform d	c206012_g1_i3	44.98	oocyte-testis gene 1	c201753_g1_i3	15.33	transcription factor elk
c201534_g2_i1	44.59	thap domain-containing protein 2				c208116_g1_i4	32.51	patj homolog	c189998_g1_i2	120.75	hypothetical protein LOTGIDRAFT_235292	c203961_g5_i1	25.27	solute carrier family 35 member e2-like	c202120_g1_i1	27	apolipoprotein d-like	c183621_g1_i1	23.77	sodium nucleoside cotransporter 1	c207279_g3_i8	24.8	bromodomain adjacent to zinc finger domain protein 2b-like	c186731_g1_i3	88.61	equilibrative nucleoside transporter 1-like isoform 1	c158044_g1_i1	7	membrane-associated transporter protein	c206143_g1_i6	44.78	golgin subfamily a member 4-like	c201732_g1_i2	15.2	isoform c
c194570_g1_i1	44.5	voltage-dependent calcium channel subunit alpha-2 delta-2-like isoform x3				c207831_g1_i1	32.49	adipokinetic hormone receptor	c188925_g1_i3	120.43	low quality protein: semaphorin-1a-like	c206132_g1_i5	25.24	niemann-pick c1	c204411_g1_i1	26.98	retinal protein	c197933_g1_i1	23.64	activating molecule in becn1-regulated autophagy protein 1	c187775_g1_i7	24.78	prkca-binding protein	c208535_g1_i5	88.54	atp-dependent rna helicase dhx30	c165030_g1_i1	7	apaf1 interacting protein	c183083_g1_i1	44.15	zinc transporter foi-like	c209497_g1_i3	15.2	rna-directed dna polymerase from mobile element jockey-like
c208894_g1_i5	44.25	microtubule-actin cross-linking factor 1-like				c203229_g3_i10	32.1	proteasome assembly chaperone 4-like	c202724_g2_i1	120.19	lachesin precursor	c207636_g1_i5	25.2	gpi ethanolamine phosphate transferase 1	c205883_g1_i2	26.83	ccr4-not transcription complex subunit 10-like	c190344_g2_i2	23.64	protein kinase c and casein kinase substrate in neurons protein 2-like isoform 1	c200879_g1_i1	24.77	plasminogen receptor -like	c204277_g1_i7	88.05	nicotinic acetylcholine receptor alpha4 subunit	c199221_g1_i6	7	sodium channel protein 60e	c206701_g1_i2	44	hypothetical protein G5I_08504	c209138_g3_i5	15.13	isoform b
c193073_g1_i1	44.12	85 kda calcium-independent phospholipase a2-like				c195719_g4_i5	32.01	phosphatidylinositol-binding clathrin assembly protein	c197143_g1_i1	120	membrane metallo-endopeptidase-like 1-like	c206263_g2_i2	25.17	hypothetical protein CAPTEDRAFT_225161	c198050_g1_i2	26.76	actin-binding protein ipp	c208082_g1_i7	23.5	ankyrin repeat-containing	c207899_g5_i2	24.68	histone-lysine n-methyltransferase setmar	c205819_g1_i3	88.01	uncharacterized aarf domain-containing protein kinase 2-like	c196367_g1_i1	7	multidrug resistance-associated protein 5 isoform x1	c188256_g1_i1	43.98	acyl-coenzyme a synthetase mitochondrial	c201859_g1_i8	15.1	low quality protein: myosin heavy chain 95f-like
c193895_g1_i3	44.01	glutathione s-transferase				c209075_g1_i2	32	probable e3 ubiquitin-protein ligase herc1	c207636_g1_i6	119.55	gpi ethanolamine phosphate transferase 1	c202401_g1_i2	25.16	apobec1 complementation factor isoform x2	c187422_g1_i1	26.73	ras-related gtp-binding protein a	c207498_g1_i5	23.5	centromeric protein	c207907_g1_i3	24.59	diacylglycerol kinase 1-like	c160203_g1_i4	87.86	protein mef2bnb homolog	c178334_g1_i2	7	synaptic vesicle glycoprotein 2c	c180330_g1_i2	43.91	ubiquitin carboxyl-terminal hydrolase 32	c205616_g1_i4	15.02	glucose-fructose oxidoreductase domain-containing protein 1-like
c207886_g2_i2	44	pancreatic triacylglycerol lipase-like				c200909_g6_i3	31.97	speckle targeted pip5k1a-regulated poly polymerase- partial	c204985_g1_i2	119.4	fyve and coiled-coil domain-containing protein 1 isoform x1	c196538_g2_i4	25.14	ferm domain-containing protein 5-like	c207598_g1_i2	26.71	lamin dm0-like	c207769_g1_i1	23.45	neurogenic locus	c202977_g3_i1	24.53	zinc finger protein 26	c209141_g2_i5	87.62	para sodium channel	c191655_g2_i1	7	beta- -mannosyl-glycoprotein 4-beta-n-acetylglucosaminyltransferase	c169464_g1_i8	43.66	phospholipid scramblase 1-like isoform x2	c184323_g1_i1	15.01	malate dehydrogenase
c204039_g1_i2	44	chloride channel protein 2-like				c200875_g1_i2	31.9	PREDICTED: hypothetical protein LOC100160815	c208066_g2_i1	119.39	hemocyanin subunit 1	c201141_g1_i1	25.01	ectonucleotide pyrophosphatase phosphodiesterase family member 6	c208797_g1_i4	26.61	ryanodine receptor	c189409_g1_i2	23.35	circadian locomoter output cycles protein kaput	c205216_g1_i8	24.5	leucine-rich repeat-containing protein 16a	c200835_g1_i6	87.36	nuclease harbi1-like	c188198_g1_i4	7	phosphatidate phosphatase ppapdc1b	c206909_g14_i4	43.63	splicing factor 1-like	c197480_g2_i1	15	chitinase
c201481_g1_i1	43.96	n-acetylgalactosamine-6-sulfatase-like				c197919_g1_i1	31.88	early endosome antigen 1	c208878_g1_i2	118.34	glutamate ionotropic kainate 2-like	c202664_g2_i2	25	zinc finger protein 850-like	c193133_g1_i2	26.6	vwfa and cache domain-containing protein 1	c198815_g3_i1	23.19	probable rna-binding protein 18	c208395_g4_i2	24.46	teneurin-3-like isoform 1	c200430_g9_i2	87.12	single ig il-1-related receptor-like	c187259_g1_i4	7	tigger transposable element-derived protein 1-like	c193941_g1_i3	43.62	pab-dependent poly -specific ribonuclease subunit 3-like	c201897_g1_i4	15	ras-related and estrogen-regulated growth inhibitor isoform x1
c200909_g6_i2	43.78	speckle targeted pip5k1a-regulated poly polymerase				c206143_g1_i2	31.87	golgin subfamily a member 4	c198924_g1_i3	118.31	phosphofurin acidic cluster sorting protein 2-like isoform 1	c202213_g1_i2	24.95	coiled-coil domain-containing protein 149	c206591_g2_i2	26.38	atpase family aaa domain-containing protein 5	c203420_g2_i1	23.15	zinc finger and scan domain-containing protein 25 isoform x3	c202560_g1_i5	24.43	achain structural determinants for improved thermal stability of designed ankyrin repeat proteins with a redesigned c- capping	c206827_g3_i7	87.09	polyribonucleotide nucleotidyltransferase mitochondrial-like	c197597_g1_i6	7	dedicator of cytokinesis protein 3	c190338_g1_i2	43.44	structural maintenance of chromosomes protein 6	c195326_g1_i1	15	rna-directed dna polymerase from mobile element jockey-like
c208827_g2_i3	43.71	udp-glucuronosyltransferase 2b31-like isoform 1				c209259_g1_i3	31.79	ecto-nox disulfide-thiol exchanger 1	c207119_g1_i2	118.17	zinc finger protein 260	c205340_g1_i2	24.94	phosphatidylethanolamine-binding protein 4	c208677_g1_i11	26.27	monocarboxylate transporter	c208890_g3_i1	23.13	protein piccolo	c189181_g1_i4	24.36	deoxyribonuclease tatdn2	c206264_g3_i1	87.06	prenylated rab acceptor protein 1	c207252_g2_i2	7	protein alpha isoform	c206100_g3_i1	43.36	1-phosphatidylinositol -bisphosphate phosphodiesterase delta-4	c207195_g1_i2	15	isoform a
c202239_g1_i2	43.66	sparc-related modular calcium-binding protein 2-like				c182575_g1_i1	31.63	glycogen synthase kinase 3 beta	c185539_g2_i2	118	protein disabled	c205340_g1_i1	24.94	phosphatidylethanolamine-binding protein 4	c204491_g3_i3	26.26	retinoic acid-induced protein 1	c205999_g1_i6	23.13	isoform s	c208082_g1_i5	24.36	ankyrin repeat-containing	c199223_g1_i1	87.05	protein c20orf112 like partial	c189023_g1_i2	7	flavin-containing monooxygenase fmo gs-ox-like 3-like	c203392_g11_i1	43.22	probable trna (uracil-o -)-methyltransferase	c180746_g1_i1	15	otu domain-containing protein 5
c188887_g3_i6	43.63	longitudinals lacking				c203604_g2_i2	31.55	rab11 family-interacting protein 4a-like	c195501_g2_i5	118	piggybac transposase	c179390_g1_i2	24.92	hypothetical protein BRAFLDRAFT_64352	c205833_g1_i4	26.1	dynamin-1-like protein	c202444_g1_i5	23.11	g-protein coupled receptor moody-like	c205398_g1_i3	24.35	queuine trna-ribosyltransferase subunit qtrtd1 isoform x1	c208915_g1_i1	87.01	nacht and wd repeat domain-containing protein 1-like isoform 1	c198584_g3_i1	7	protein	c200667_g1_i4	43.05	fibroleukin	c181960_g1_i1	15	protein hairless
c204127_g1_i1	43.56	ankyrin repeat domain-containing protein 13c-like				c202809_g1_i2	31.53	suppressor of cytokine signaling 7	c207793_g3_i1	118	eukaryotic translation initiation factor theta subunit	c209169_g3_i3	24.88	carbohydrate sulfotransferase 11-like	c197148_g1_i1	26.08	peroxisomal carnitine o-octanoyltransferase	c179847_g1_i2	23	mrna-decapping enzyme 2	c207799_g1_i3	24.26	tpa: transposase domain-containing protein	c206464_g1_i3	87	predicted protein	c191134_g1_i1	7	cg3655 cg3655-pb	c206520_g1_i2	43	niemann-pick c1	c201836_g2_i10	14.95	isoform a
c201259_g1_i3	43.34	c-type lectin				c204132_g5_i5	31.49	matrix metalloproteinase	c199433_g2_i1	117.84	histone-lysine n-methyltransferase setmar-like	c204803_g8_i3	24.86	tribbles homolog 2	c158355_g1_i1	26.03	glutamate receptor delta-2 subunit-like isoform 2	c201210_g1_i3	22.99	uncharacterized oxidoreductase dhs-27-like	c193941_g1_i1	24.24	pab-dependent poly -specific ribonuclease subunit 3-like	c175571_g1_i6	86.96	insulin-like growth factor 2 mrna-binding protein 1	c208044_g1_i4	7	crossover junction endonuclease eme1	c206767_g1_i2	43	endonuclease-reverse transcriptase -e01- partial	c206729_g1_i7	14.95	sorting nexin-25-like
c202911_g3_i10	43.24	tripartite motif-containing 32				c207636_g1_i3	31.46	gpi ethanolamine phosphate transferase 1	c206087_g3_i5	117.72	glutathione synthetase	c190897_g1_i3	24.84	predicted protein	c186452_g1_i4	26	p53 regulated pa26 nuclear protein	c207444_g1_i3	22.91	e3 ubiquitin-protein ligase ubr2-like	c206067_g1_i5	24.24	fast kinase domain-containing protein 1	c206811_g1_i2	86.48	hypothetical protein IscW_ISCW007833	c199707_g5_i1	6.97	hypothetical protein LOTGIDRAFT_168623	c201454_g1_i9	42.88	matrix metalloproteinase-17	c195923_g3_i7	14.88	serine threonine-protein kinase genghis khan-like
c193674_g1_i2	43.16	organic cation				c183846_g1_i2	31.38	round spermatid basic protein 1-like protein	c160226_g1_i1	117.66	zinc finger protein 729- partial	c183088_g1_i2	24.79	nuclear hormone receptor ftz-f1 beta	c175033_g1_i1	26	long-chain-fatty-acid-- ligase 1-like	c194599_g1_i3	22.85	protein roadkill	c192349_g1_i3	24.22	acetylcholine receptor subunit alpha-like	c203952_g4_i6	86.31	tight junction protein zo-1-like	c206351_g3_i2	6.97	thiamine transporter 2-like	c153683_g1_i1	42.88	hydroxymethylglutaryl- cytoplasmic-like isoform x1	c206406_g2_i1	14.83	mitogen-activated protein kinase kinase kinase kinase 5
c203952_g4_i1	43.08	tight junction protein zo-1-like				c198503_g2_i1	31.3	protein prrc1	c203867_g2_i1	117.4	monocarboxylate transporter 2-like	c204308_g1_i5	24.76	isoform b	c208318_g2_i2	26	ras-related and estrogen-regulated growth inhibitor-like	c208124_g1_i10	22.84	mit domain-containing protein 1	c201430_g1_i3	24.22	zinc finger x-linked protein zxdb- partial	c208392_g2_i9	86.03	peptidyl-prolyl cis-trans isomerase fkbp4	c206732_g1_i1	6.91	serine protease	c195365_g2_i9	42.73	elav-like protein 2-like	c201250_g1_i3	14.82	h(+) cl(-) exchange transporter 7-like
c204175_g1_i1	43	predicted protein				c209093_g2_i13	31.21	short isoform h	c205384_g5_i3	117.37	viral a-type inclusion	c208369_g1_i10	24.65	3-hydroxyisobutyryl- mitochondrial-like	c208913_g3_i2	25.99	gem-associated protein 2 isoform x2	c204589_g1_i1	22.82	transmembrane protein 211-like	c203694_g10_i4	24.04	e3 ubiquitin-protein ligase huwe1	c16923_g1_i1	86	upf0609 protein c4orf27 homolog	c203744_g1_i5	6.78	synaptotagmin partial	c206683_g1_i3	42.67	carbohydrate sulfotransferase 4-like	c205613_g4_i1	14.76	williams-beuren syndrome chromosomal region 16 protein homolog
c208933_g3_i2	43	carbohydrate sulfotransferase 11-like				c183847_g1_i1	31.19	tm2 domain-containing protein almondex-like	c194191_g1_i1	116.94	growth differentiation factor 8-like	c207397_g1_i8	24.65	transmembrane channel-like protein 7-like	c202447_g2_i15	25.94	alanyl-trna synthetase	c201287_g1_i2	22.74	probable cytochrome p450 49a1-like	c196817_g1_i1	24	death-associated protein kinase 2	c170137_g1_i2	85.5	isoform a	c205720_g2_i7	6.76	probable phosphorylase b kinase regulatory subunit beta-like	c201836_g2_i11	42.58	isoform a	c200044_g2_i3	14.76	glutamyl-trna amidotransferase subunit mitochondrial
c207549_g1_i8	42.97	aael005315- partial				c205833_g1_i7	31.1	dynamin-1-like protein	c200909_g3_i1	116.82	wd repeat domain-containing protein 83-like	c204590_g2_i7	24.63	mitogen-activated protein kinase-binding protein 1	c201836_g2_i1	25.93	isoform a	c198369_g1_i4	22.59	lim domain kinase 1	c75352_g1_i1	24	troponin c-like	c193841_g1_i5	85.48	scp-related protein	c208839_g2_i4	6.74	hypothetical protein IscW_ISCW013194	c204018_g2_i2	42.44	diphthine synthase	c194454_g1_i2	14.7	serotonin transporter
c209070_g2_i3	42.62	hypothetical protein EAI_16569				c206093_g6_i2	31.07	hypothetical protein IscW_ISCW003240	c203997_g1_i15	116.76	band -like protein 4a-like	c186686_g1_i3	24.62	myb sant-like dna-binding domain-containing protein 3	c197262_g3_i7	25.81	paraplegin	c206827_g3_i11	22.53	polyribonucleotide nucleotidyltransferase mitochondrial	c204420_g2_i1	24	inverted formin-2-like	c197635_g1_i1	85.36	meiotically up-regulated gene 71	c195973_g1_i3	6.71	wd repeat-containing protein 67-like	c209117_g1_i6	42.26	fk506-binding protein 15	c206979_g4_i3	14.66	monocarboxylate transporter
c192627_g1_i2	42.53	chromosome 21 open reading frame 59				c184953_g1_i2	31	major facilitator superfamily domain-containing protein 6-like	c139898_g1_i1	116.64	hypothetical protein LOTGIDRAFT_228691	c206902_g1_i1	24.51	threonine aldolase	c200247_g1_i4	25.77	glyoxal reductase	c206835_g1_i5	22.53	iodide transporter-like protein	c187445_g1_i3	23.98	serine threonine-protein kinase plk1	c208818_g1_i1	85.15	cyclin-dependent kinase-like 2-like	c200750_g1_i5	6.68	neuron navigator 2	c203593_g1_i2	42.26	protein neuralized-like	c206520_g1_i1	14.58	niemann-pick c1
c205646_g1_i3	42.44	hypothetical protein DAPPUDRAFT_60476				c173520_g1_i1	30.82	methylcrotonoyl- carboxylase beta mitochondrial-like	c200223_g1_i2	116.06	lachesin- partial	c118570_g1_i3	24.48	dolichyl-diphosphooligosaccharide--protein glycosyltransferase subunit stt3b-like	c206211_g3_i2	25.67	rho guanine nucleotide exchange factor 7 isoform x1	c200113_g1_i6	22.34	monocarboxylate transporter	c209161_g1_i3	23.94	bai1-associated protein 3-like	c207083_g1_i2	85	somatostatin receptor type 2-like	c196524_g1_i5	6.68	ankyrin repeat domain-containing protein 10	c195365_g2_i3	42.24	elav-like protein 2-like	c198924_g1_i8	14.58	phosphofurin acidic cluster sorting protein 2-like isoform 1
c205486_g2_i3	42.44	cuticle protein 19				c188169_g1_i2	30.67	mothers against decapentaplegic homolog 6	c196193_g2_i1	116	proton-coupled folate transporter-like	c208954_g1_i8	24.4	huntingtin-interacting protein 1	c199999_g1_i1	25.63	tyrosine-protein kinase abl-like	c130490_g1_i1	22.31	phenylalanine--trna ligase alpha subunit isoform 1	c195401_g1_i5	23.85	GA30127	c205531_g2_i3	84.87	voltage-gate calcium channel	c197680_g1_i6	6.68	high mobility group	c197873_g1_i2	42.18	cg16959 cg16959-pa	c208764_g1_i3	14.54	glucose dehydrogenase
c208632_g1_i8	42.42	cyclic amp-responsive element-binding protein 1				c192602_g2_i1	30.55	zinc finger homeobox protein 3-like	c204112_g1_i3	115.12	GH19372	c192715_g1_i1	24.22	sin3a-associated protein sap130	c208959_g2_i11	25.4	transmembrane protein 183-like	c199285_g1_i2	22.22	b9 domain-containing protein 2	c207492_g1_i1	23.83	dentin sialophospho	c200409_g2_i3	84.86	elongator complex protein 6	c184745_g1_i3	6.67	proteasomal atpase-associated factor 1	c207009_g1_i5	42.14	Uncharacterized protein	c154429_g2_i5	14.49	polyhomeotic-like protein 2
c208878_g1_i3	42.29	glutamate receptor 1				c196845_g1_i2	30.46	ninein-like protein	c192936_g1_i1	115	sorting nexin-18-like	c198553_g4_i2	24.2	structural maintenance of chromosomes protein 3-like	c206184_g1_i1	25.38	latrophilin-like protein 2	c201655_g1_i1	22.16	hormone-sensitive lipase	c172447_g1_i5	23.76	splicing factor u2af 38 kda subunit	c145786_g3_i2	84.78	lysophospholipid acyltransferase 5	c197840_g2_i2	6.62	cuticle protein	c208235_g3_i6	42.12	fasciclin-2-like isoform x4	c205838_g1_i11	14.35	partitioning defective 3 homolog isoform x3
c209211_g1_i2	42.2	fgl2 partial				c203183_g6_i5	30.32	copine-8	c209017_g1_i1	115	general transcription factor 3c polypeptide 1	c201385_g2_i1	24	protogenin precursor	c173383_g1_i2	25.32	ribonuclease p protein subunit p40	c186471_g1_i1	22.09	transmembrane protein 181-like	c203904_g1_i2	23.75	protein isoform a	c182385_g1_i8	84.71	chitin binding peritrophin-	c206406_g2_i11	6.6	mitogen-activated protein kinase kinase kinase kinase 5	c208476_g3_i5	42.09	rab6-interacting golgin	c208178_g1_i6	14.33	zinc finger mym-type protein 1-like
c206641_g1_i2	42.08	gtpase-activating rap ran-gap domain-like protein 3-like				c208068_g3_i4	30.22	major facilitator superfamily domain-containing protein 6-like	c208653_g4_i3	114.94	mitochondrial 2-oxoglutarate malate carrier protein	c186570_g1_i2	24	probable xaa-pro aminopeptidase 3-like	c196406_g1_i5	25.29	histone deacetylase	c199583_g1_i9	22.07	rho gtpase-activating protein 26-like	c189355_g1_i2	23.74	isoform a	c192731_g1_i8	84.7	tom1-like protein 2-like	c203815_g1_i1	6.58	tbc1 domain family member 22b	c179580_g1_i2	42	major facilitator superfamily domain-containing protein 5	c200150_g1_i6	14.2	trna pseudouridine synthase mitochondrial-like
c205251_g1_i4	42.06	ficolin-like protein 2				c207246_g4_i1	30.14	multiple epidermal growth factor-like domains protein 6-like isoform x1	c201454_g1_i3	114.75	matrix metalloproteinase-17	c202500_g1_i2	24	PREDICTED: uncharacterized protein LOC102419186	c204267_g1_i1	25.25	folliculin-interacting protein 2 isoform x2	c207342_g2_i6	22.01	probable g-protein coupled receptor 21-like	c153150_g1_i1	23.68	regulation of nuclear pre-mrna domain-containing protein 1b-like	c130863_g1_i1	84.34	membralin-like	c192715_g1_i2	6.58	sin3a-associated protein sap130	c208978_g1_i1	42	neurotrimin-like	c207222_g2_i4	14.18	isoform a
c205044_g2_i2	42.05	peptidase m28				c205226_g1_i1	30.1	afadin-like isoform x3	c202669_g1_i2	114.57	caspase 3c	c171980_g1_i2	24	pre-mrna-splicing factor 38a-like	c159959_g1_i2	25.18	trans-golgi network integral membrane protein 2	c200493_g1_i2	21.84	neuropeptide y receptor-like	c189883_g1_i1	23.57	probable helicase with zinc finger domain-like	c191922_g1_i2	84.16	chitinase	c208587_g4_i3	6.57	lutropin-choriogonadotropic hormone receptor	c194157_g1_i3	41.96	atp-binding cassette sub-family a member 2-like	c207872_g6_i1	14.17	suppressor of profilin 2
c199075_g7_i1	42	inositol polyphosphate 1-phosphatase				c195806_g5_i1	30.09	isoform p	c206714_g1_i1	114.11	bai1-associated protein 3-like	c206624_g2_i2	23.87	innexin 2	c206771_g2_i2	25.16	protein phosphatase 1 regulatory subunit 37-like	c189181_g1_i5	21.77	deoxyribonuclease tatdn2	c174578_g1_i4	23.43	ammecr1-like protein	c207372_g1_i7	84.01	rims-binding protein 2	c182465_g1_i2	6.56	gtp-binding protein ypt7-like	c199390_g1_i1	41.88	oxysterol-binding protein 1a	c207385_g1_i3	14.13	chloride channel protein 2-like
c179266_g1_i5	41.44	ap-1 complex subunit sigma-2-like				c195976_g3_i8	30.05	methionine aminopeptidase	c203010_g1_i1	113.57	annulin-like isoform 2	c209205_g1_i4	23.86	nucleotide-binding oligomerization domain containing 2-like	c198968_g1_i1	25.14	c3po protein	c209408_g1_i7	21.64	tigger transposable element-derived protein 1-like	c207516_g1_i1	23.41	ras-specific guanine nucleotide-releasing factor 1-like	c208584_g1_i2	84	low-density lipoprotein receptor-related protein 4-like	c193992_g1_i1	6.43	zinc finger protein 84-like	c192857_g1_i2	41.72	alpha beta hydrolase	c208947_g1_i7	14.12	isoform h
c207312_g1_i2	41.2	hexokinase				c204010_g2_i2	30.05	cyclic amp response element-binding protein a-like	c199515_g12_i5	113.31	zinc finger protein 226-like	c208785_g2_i5	23.8	gap-pol poly	c194403_g1_i1	25.13	n-acetylneuraminate lyase-like	c201324_g1_i2	21.58	atm interactor	c206338_g1_i3	23.41	peroxisomal n -acetyl-spermine spermidine oxidase	c199758_g1_i5	83.81	bardet-biedl syndrome 4 protein	c202374_g1_i3	6.41	protein rrnad1-like	c204039_g1_i5	41.66	chloride channel protein 2-like	c201865_g1_i3	14.05	leucine-rich repeat-containing protein 58-like
c192859_g2_i4	41.06	cg10527-like methyltransferase				c207062_g6_i5	30.05	protein sidekick-like	c168867_g1_i3	113.03	wd repeat and hmg-box dna-binding protein 1	c208785_g2_i2	23.69	gap-pol poly	c186824_g1_i1	25.07	e3 ubiquitin-protein ligase nrdp1-like	c208999_g1_i7	21.56	dipeptidyl aminopeptidase-like protein 6-like isoform 2	c209162_g2_i13	23.14	calcium-activated chloride channel regulator 4-like	c170204_g1_i2	83.66	dna methyltransferase 1-associated protein 1	c208363_g1_i1	6.4	inositol oxygenase-like	c207830_g2_i1	41.35	otoferlin	c200588_g1_i6	14.04	tripartite motif-containing protein 45 isoform x1
c203644_g1_i1	41	ectoine hydroxylase-like				c137942_g1_i1	30	dnaj homolog subfamily c member 16-like	c125970_g1_i1	112.5	carcinin-like protein	c208017_g3_i3	23.68	nuclear factor 1 x-type-like isoform 1	c187617_g1_i3	25.06	ankyrin repeat domain-containing protein 12	c204328_g1_i7	21.43	probable peroxisomal acyl-coenzyme a oxidase 1-like	c208551_g1_i5	23.14	receptor-type tyrosine-protein phosphatase r	c208797_g1_i5	83.65	ryanodine receptor	c209239_g1_i3	6.34	isoform f	c156546_g1_i2	41.3	cyclin-dependent kinase 11b-like isoform x4	c200173_g1_i2	14.03	f-box only protein 21-like
c194191_g1_i4	40.99	growth differentiation factor 8-like				c203201_g1_i3	30	calcium-binding mitochondrial carrier protein aralar1-like	c204398_g4_i2	112.34	calcium-transporting atpase sarcoplasmic endoplasmic reticulum type-like	c208969_g1_i2	23.59	f-box and leucine-rich repeat protein 18	c205030_g1_i3	25	sideroflexin-2-like	c209445_g1_i3	21.19	transient receptor potential cation channel subfamily m member 3 isoform x26	c204660_g1_i2	23.13	fibrinogen-like protein	c208871_g1_i5	83.51	zinc finger mym-type protein 1-like	c201019_g1_i1	6.34	inositol-tetrakisphosphate 1-kinase	c161407_g1_i2	40.97	isoform a	c208532_g1_i7	14.02	down syndrome cell adhesion molecule
c208707_g2_i6	40.63	large neutral amino acids transporter small subunit 2-like				c204897_g1_i2	30	leucine-rich repeat-containing protein 4b	c207312_g1_i3	111.8	hexokinase	c208525_g1_i5	23.53	cg3563 cg3563-pa	c207038_g2_i1	25	85 kda calcium-independent phospholipase a2-like	c198575_g1_i1	21.19	sex peptide receptor	c185430_g1_i2	23.09	irregular chiasm c-roughest	c196128_g1_i4	83.45	bcl2 adenovirus e1b 19-kd protein-interacting	c191545_g1_i4	6.34	zinc finger	c160226_g1_i1	40.92	zinc finger protein 729- partial	c188338_g1_i7	14	hr3 nuclear receptor
c201588_g1_i1	40.6	glycine receptor subunit alpha-2 isoform x1				c171600_g1_i5	29.97	ddb1- and cul4-associated factor 8-like	c201174_g5_i1	111.5	hypothetical protein TcasGA2_TC001636	c195511_g1_i1	23.52	e3 ubiquitin-protein ligase hectd1	c160815_g1_i2	25	phosphorylated ctd-interacting factor 1-like	c208982_g1_i3	21.07	rap1 gtpase-activating protein 1	c207062_g6_i4	23.07	protein sidekick-like	c197706_g3_i1	83.39	vascular endothelial growth factor receptor 1-like	c208178_g1_i7	6.28	zinc finger mym-type protein 1-like	c201578_g1_i2	40.82	fruitless	c198366_g1_i5	14	zinc finger protein 235-like
c180063_g2_i2	40.49	endocuticle structural glycoprotein bd-1				c196270_g9_i2	29.96	transmembrane protein 203	c196269_g4_i1	110.99	dna-directed rna polymerase ii subunit rpb4	c208633_g2_i9	23.5	homeodomain transcription factor-like	c192638_g1_i2	25	protein cbg18017	c184477_g1_i3	21.03	amino acid transporter	c204679_g1_i7	23.03	potassium voltage-gated channel protein shab-like	c206732_g1_i4	83.37	serine protease	c204621_g3_i3	6.27	protein lin-10	c194369_g1_i3	40.79	gastrula zinc finger protein - partial	c201825_g1_i1	14	ring finger and ccch-type zinc finger domain-containing protein 2-like
c125001_g1_i1	40.46	zinc finger protein 711-like				c199469_g1_i4	29.89	PREDICTED: uncharacterized protein LOC100892307	c181467_g1_i1	110.94	protein prenyltransferase alpha subunit repeat-containing protein 1-like	c208954_g1_i5	23.5	huntingtin-interacting protein 1	c197726_g1_i3	25	beadex dlmo protein	c203493_g1_i1	21.02	vascular endothelial growth factor receptor 1-like	c161492_g1_i1	23.03	60s ribosomal export protein nmd3	c168356_g1_i1	83.34	rer1 protein	c208059_g1_i3	6.27	organic cation transporter	c207191_g1_i10	40.68	glucose transporter type 1-like	c206767_g1_i1	14	endonuclease-reverse transcriptase -e01- partial
c191094_g1_i1	40.22	disintegrin and metalloproteinase domain-containing protein 10-like				c174213_g1_i2	29.8	zinc finger protein 76	c192904_g3_i4	110.92	isoform s	c200400_g1_i2	23.21	isoform a	c199855_g1_i2	24.93	protein gdap2 homolog	c202291_g1_i2	21	large neutral amino acids transporter small subunit 2-like	c201519_g1_i4	23	shaker cognate isoform b	c207562_g1_i1	83.24	gamma-tubulin complex component 6	c195401_g1_i5	6.23	GA30127	c207086_g1_i2	40.67	abnormal spindle-like microcephaly-associated protein homolog	c209036_g1_i1	14	gamma-aminobutyric acid receptor alpha-like
c161101_g1_i2	40.16	g2 mitotic-specific cyclin-f				c208082_g1_i6	29.73	ankyrin repeat-containing	c197835_g2_i1	110.88	apolipoprotein d-like	c208893_g3_i1	23.17	myotubularin-related protein 13	c201864_g2_i1	24.65	wash complex subunit fam21a-like	c197147_g1_i1	21	arrestin homolog	c206773_g2_i6	22.99	kn motif and ankyrin repeat domain-containing protein 1	c207845_g1_i1	83.17	pre-mrna-splicing factor	c200846_g1_i5	6.18	golgin subfamily a member 1	c203091_g2_i1	40.48	glutathione s-transferase c-terminal domain-containing protein homolog	c202059_g1_i1	14	peritrophin type-a domain protein 3
c203438_g1_i2	40.09	isoform e				c209141_g3_i4	29.67	fat-like cadherin-related tumor suppressor homolog	c208897_g2_i2	110.78	uncharacterized threonine-rich gpi-anchored glyco	c125947_g1_i2	23.08	px domain-containing protein kinase-like protein	c209017_g1_i3	24.6	general transcription factor 3c polypeptide 1	c188387_g1_i2	21	cuticular protein analogous to peritrophins 3-b precursor	c154528_g1_i3	22.8	rab-like protein 3-like	c180278_g2_i1	83.1	transport and golgi organization protein 11-like	c136046_g1_i1	6.16	ste20-related kinase adapter protein alpha isoform x2	c120891_g2_i3	40.41	chorion peroxidase-like	c199859_g3_i2	14	gastrula zinc finger protein - partial
c16923_g1_i2	39.99	upf0609 protein c4orf27 homolog				c197382_g2_i5	29.58	plexus cg4444-pa	c203129_g1_i4	110.72	breast carcinoma-amplified sequence 3	c203604_g2_i2	23.08	rab11 family-interacting protein 4a-like	c198254_g1_i5	24.53	uncharacterized wd repeat-containing protein alr3466-like	c207872_g6_i1	20.85	suppressor of profilin 2	c171669_g2_i1	22.79	peroxisomal acyl-coenzyme a oxidase 3	c208947_g1_i5	83.03	isoform h	c202259_g1_i2	6.15	cell surface protein	c202055_g2_i1	40.37	mog interacting and ectopic p-granules protein 1	c207422_g2_i4	13.95	lutropin-choriogonadotropic hormone receptor
c207649_g1_i1	39.87	type i inositol- -bisphosphate 4-phosphatase-like				c202286_g13_i1	29.43	inositol polyphosphate 1-phosphatase	c197963_g3_i2	110.21	tetratricopeptide repeat protein 15-like	c191304_g2_i3	23	caveolin 3	c207279_g3_i8	24.5	bromodomain adjacent to zinc finger domain protein 2b-like	c197554_g2_i1	20.84	protein n-terminal asparagine amidohydrolase-like	c203420_g2_i2	22.78	zinc finger protein partial	c207065_g3_i1	82.99	low density lipoprotein	c206591_g2_i3	6.13	pmp22 peroxisomal membrane protein	c205808_g1_i6	40.01	fucose-1-phosphate guanylyltransferase-like	c209234_g3_i8	13.94	ap-like endonuclease reverse transcriptase
c192694_g1_i1	39.83	tyrosine-protein kinase btk29a				c201193_g1_i2	29.38	sec14-like protein 1	c207303_g1_i2	110	gtpase-activating protein and vps9 domain-containing protein 1	c203490_g1_i1	23	e3 ubiquitin-protein ligase march6	c202747_g7_i13	24.48	protein retinal degeneration b-like	c209065_g1_i2	20.81	oxidase peroxidase	c203324_g5_i2	22.76	f-box lrr-repeat protein 20-like isoform 1	c208303_g2_i7	82.62	soluble nsf attachment	c201637_g2_i2	6.07	arfaptin-2-like	c200643_g1_i2	40	patched domain-containing protein 3-like	c208410_g1_i5	13.93	glutamate ionotropic kainate 2-like
c207512_g1_i3	39.76	histone-lysine n- h3 lysine-79 specific-like				c196902_g1_i1	29.37	protein kinase related to protein kinase isoform e	c206850_g1_i3	109.87	isoform a	c188256_g1_i2	23	acyl-coenzyme a synthetase mitochondrial	c208461_g2_i3	24.36	cytochrome p450	c198402_g1_i1	20.77	sodium-coupled neutral amino acid transporter 7-like	c206291_g2_i1	22.65	solute carrier family 35 member d3-like	c202349_g6_i1	82.57	ubiquitin thioesterase trabid-like	c200049_g1_i4	6.05	intraflagellar transport protein 88 homolog	c196851_g1_i1	40	protein fan	c204270_g1_i7	13.89	cap-gly domain-containing linker protein 1
c206545_g8_i6	39.68	proclotting enzyme				c209167_g2_i1	29.37	chromodomain-helicase-dna-binding protein mi-2 homolog	c193171_g1_i3	109.49	nad kinase-like	c191068_g1_i1	23	clusterin-associated protein 1 homolog	c194612_g7_i3	24.33	ubiquitin carboxyl-terminal hydrolase 8 isoform x2	c194625_g1_i3	20.73	btb-protein- isoform g	c192317_g1_i3	22.65	protein-cysteine n-palmitoyltransferase porcupine-like	c204302_g3_i4	82.56	nck-associated protein 5	c197123_g2_i4	6.04	fad synthase	c185778_g1_i2	40	condensin complex subunit 1	c195165_g1_i3	13.86	trehalose transporter 1
c196990_g1_i9	39.48	secreted frizzled-related protein 3				c187877_g1_i2	29.29	cysteine-rich secretory protein 2-like	c201816_g1_i2	109.46	sacsin-like isoform x2	c168616_g1_i2	23	carbon catabolite repressor protein	c206124_g4_i4	24.31	brca1-a complex subunit bre isoform 3	c192279_g1_i2	20.72	isoform c	c207453_g1_i2	22.63	patatin-like phospholipase domain-containing protein 2-like isoform x1	c193475_g1_i5	82.47	low quality protein: basement membrane-specific heparan sulfate proteoglycan core	c207683_g1_i10	6.04	echinoderm microtubule-associated 6	c209008_g1_i1	39.86	PREDICTED: uncharacterized protein K02A2.6-like	c201750_g4_i7	13.82	conserved hypothetical protein
c203378_g1_i1	39.47	member ras oncogene family				c202447_g2_i3	29.03	alanine--trna mitochondrial-like	c209177_g2_i5	109.45	gag-like protein	c164392_g1_i2	23	c-type lectin receptor protein	c180962_g1_i3	24.21	high mobility group protein 20a-like	c209328_g1_i6	20.69	glutamate receptor kainate 1	c205044_g2_i3	22.61	peptidase m28	c192633_g4_i4	82.3	isoform b	c202915_g4_i3	6.02	choline-phosphate cytidylyltransferase b	c200765_g1_i3	39.81	transposase	c199619_g2_i1	13.82	collectin sub-family member 12
c208237_g1_i2	39.37	eukaryotic translation initiation factor 6				c185126_g1_i1	29	trna-splicing endonuclease subunit sen54	c204993_g1_i1	109.12	septin-9 isoform x4	c203300_g2_i5	22.91	kinesin-like protein kif14-like	c182056_g1_i3	24.18	rala-binding protein 1	c194069_g1_i2	20.68	isoform a	c203382_g2_i4	22.56	uhrf1-binding protein 1-like	c201193_g1_i2	82.04	sec14-like protein 1	c192039_g1_i1	6	conserved hypothetical protein	c199603_g1_i4	39.73	histone-lysine n-methyltransferase ehmt1-like isoform 1	c176275_g2_i1	13.8	cell differentiation protein rcd1 homolog
c203238_g3_i1	39	homeobox protein otx2 isoform x1				c187352_g2_i1	29	denn domain-containing protein 5a isoform x2	c207584_g6_i3	109.11	hypothetical protein DAPPUDRAFT_307901	c202819_g1_i3	22.91	ileal sodium bile acid cotransporter	c209232_g2_i4	24.13	retrotransposon-like family member (retr-1)-like	c202157_g1_i1	20.66	exocyst complex component	c204679_g1_i2	22.55	potassium voltage-gated channel protein shab-like	c206707_g2_i1	81.99	gpn-loop gtpase 3-like	c201254_g1_i1	6	chorion peroxidase	c207929_g2_i2	39.71	mitochondrial ribonuclease p protein 3	c202444_g1_i3	13.77	g-protein coupled receptor moody-like
c208607_g2_i5	39	solute carrier family 12 member 9-like				c188225_g1_i3	29	coiled-coil domain-containing protein 12-like	c209038_g1_i1	109	ankyrin repeat containing protein	c193362_g1_i3	22.89	lola protein isoform a	c121883_g1_i1	24	alpha 2-macroglobulin	c208341_g1_i3	20.55	e3 ubiquitin ligase	c200545_g1_i1	22.33	neurotransmitter gated ion channel	c200572_g1_i2	81.87	pi-plc x domain-containing protein 1	c206622_g1_i4	6	organic cation transporter	c208947_g1_i3	39.7	isoform h	c197630_g1_i2	13.76	sarcoplasmic calcium-binding protein 2
c178264_g1_i1	39	carboxyl choline esterase cce017a				c195501_g2_i2	29	piggybac transposase	c219405_g1_i1	109	nadh dehydrogenase subunit 5	c209506_g1_i4	22.85	rna-directed dna polymerase from mobile element jockey-like	c203818_g3_i1	24	protein fam135a	c205973_g2_i6	20.52	glutamate-gated chloride channel-like isoform 1	c198299_g1_i1	22.29	dual specificity protein phosphatase partial	c202189_g1_i1	81.83	ebony	c205125_g2_i2	6	beat protein	c207682_g2_i7	39.65	regulating synaptic membrane exocytosis protein 2-like	c200953_g1_i7	13.69	galactosylceramide sulfotransferase-like
c186293_g1_i1	39	phospholipase d3				c197565_g1_i3	29	PREDICTED: uncharacterized protein LOC764337	c204328_g1_i9	108.93	probable peroxisomal acyl-coenzyme a oxidase 1-like	c202560_g1_i4	22.74	aael006122- partial	c179120_g2_i3	24	acyl-coenzyme a thioesterase 4-like isoform x1	c206505_g1_i2	20.52	lachesin- partial	c209344_g1_i1	22.23	voltage-dependent t-type calcium channel subunit alpha-1h-like	c198831_g1_i3	81.42	52 kda repressor of the inhibitor of the protein kinase-like	c208646_g1_i3	6	gamma-aminobutyric acid type b receptor subunit 2-like	c207763_g4_i11	39.59	protein unc-13 homolog b-like	c197148_g1_i4	13.66	peroxisomal carnitine o-octanoyltransferase
c208839_g2_i8	38.99	golgin subfamily a member 6c-like				c207835_g3_i2	28.94	kynurenine 3-monooxygenase	c206669_g1_i2	108.92	katanin p60 atpase-containing subunit a-like 1-like	c158234_g1_i4	22.74	innexin inx2-like	c171771_g1_i2	24	prolyl 3-hydroxylase 2-like	c208243_g1_i1	20.45	chitooligosaccharidolytic beta-n-acetylglucosaminidase-like	c207443_g1_i3	22.13	sucrase- intestinal-like	c172204_g1_i3	81.37	ferm domain-containing protein 4a	c205524_g1_i1	6	diacylglycerol kinase eta-like	c204187_g1_i2	39.44	tripartite motif-containing protein 2-like isoform x2	c184359_g1_i2	13.63	e3 ubiquitin-protein ligase march2
c206360_g1_i1	38.97	protein dpy-19 homolog 3				c207598_g1_i1	28.89	lamin dm0-like	c186993_g1_i1	108.78	dna repair protein xrcc1-like	c206508_g1_i2	22.72	calcium calmodulin-dependent protein kinase kinase 1-like isoform x1	c209294_g1_i2	24	general transcription factor iih subunit 2-like	c197458_g2_i9	20.43	hyperpolarization-activated ion channel	c200855_g1_i2	22	class a rhodopsin-like g-protein coupled receptor	c195488_g1_i2	81.24	homeodomain-interacting protein kinase 2	c208898_g1_i3	6	choline transporter-like protein 1-like	c209234_g3_i3	39.19	ap-like endonuclease reverse transcriptase	c202332_g1_i3	13.61	sodium- and chloride-dependent neutral and basic amino acid transporter b(0+)
c201994_g1_i1	38.82	leucine rich domain-containing				c209067_g1_i3	28.8	adenosine kinase	c208820_g1_i1	108.78	dna polymerase kappa-like	c203638_g1_i4	22.69	aryl hydrocarbon receptor nuclear translocator homolog	c203800_g1_i5	24	fyve finger-containing phosphoinositide	c208628_g1_i1	20.38	homeobox protein cut	c200465_g3_i3	21.96	serine threonine-protein kinase prp4 homolog	c205671_g1_i1	81.22	sulfate transporter	c191235_g1_i1	6	tigger transposable element-derived protein 1-like	c189218_g1_i3	39.16	sarcosine mitochondrial	c207587_g1_i2	13.57	probable phospholipid-transporting atpase vd-like
c198728_g6_i1	38.78	yeats domain containing protein 4				c137081_g1_i2	28.71	protein memo1-like	c195492_g1_i1	108.39	phosphoethanolamine methyltransferase	c206908_g1_i1	22.6	adp-dependent glucokinase-like	c186826_g1_i4	23.98	hormone receptor 4	c95698_g1_i1	20.36	peptidoglycan hydrolase	c134354_g1_i2	21.96	protein daughter of sevenless	c188926_g1_i1	81.16	endoplasmic reticulum-golgi intermediate compartment protein 2-like	c206360_g1_i1	6	protein dpy-19 homolog 3	c201099_g1_i1	39.15	oxnad1 protein	c203593_g1_i3	13.56	protein neuralized-like
c207778_g1_i2	38.7	hypothetical protein DAPPUDRAFT_305165				c206032_g3_i1	28.69	glutamine--fructose-6-phosphate aminotransferase	c192177_g1_i2	108.02	myb sant-like dna-binding domain-containing protein 3	c205462_g2_i1	22.59	formin 1,2/cappuccino, putative	c186022_g2_i2	23.93	ubiquinone biosynthesis protein mitochondrial-like	c203760_g1_i5	20.32	transmembrane protein 41a	c207769_g1_i4	21.95	neurogenic locus	c207248_g3_i1	81.14	dnaj homolog subfamily c member 11-like	c188572_g2_i1	6	hypothetical protein DAPPUDRAFT_113942	c193349_g1_i3	39.09	pc4 and sfrs1-interacting protein isoform x2	c199583_g1_i7	13.54	isoform a
c202161_g4_i1	38.68	zinc finger protein 532 isoform x2				c185574_g1_i1	28.66	set and mynd domain-containing protein 4-like	c155833_g1_i1	108	cuticle protein	c208550_g1_i8	22.54	kinesin-like protein klp6-like	c189082_g1_i1	23.84	nucleoporin nup53	c207897_g1_i2	20.2	guanylate cyclase 32e-like	c177310_g1_i2	21.93	cell division cycle 7-related protein kinase	c199999_g1_i1	81.01	tyrosine-protein kinase abl-like	c205699_g2_i3	6	xk-related protein 6-like	c185487_g1_i1	39	nhl repeat-containing	c200424_g1_i4	13.5	cardioacceleratory peptide receptor-like
c199105_g1_i3	38.59	inward rectifier potassium channel 2-like				c207191_g1_i1	28.56	glucose transporter type 1-like	c206960_g5_i5	107.81	ras-related protein rab-7l1 isoform x1	c206863_g10_i1	22.49	serine arginine repetitive matrix protein 5-like isoform x1	c198700_g2_i1	23.79	eri1 exoribonuclease 3	c200960_g1_i6	20.08	sodium-coupled monocarboxylate transporter 1	c206448_g1_i2	21.82	methyltransferase-like protein 9-like	c207209_g1_i1	80.92	kinesin light chain-like	c207083_g1_i1	6	somatostatin receptor type 2-like	c186786_g1_i3	39	sodium hydrogen exchanger 3	c208551_g1_i8	13.48	receptor-type tyrosine-protein phosphatase r
c204964_g1_i4	38.57	wd repeat-containing protein 17 isoform x2				c193230_g2_i3	28.55	tafazzin	c205679_g2_i1	107.77	cuticle protein	c208894_g1_i3	22.48	short isoform h	c180386_g1_i2	23.78	histone-lysine n-methyltransferase mll5	c200554_g1_i2	20.05	cpg binding protein	c198456_g5_i2	21.82	solute carrier family facilitated glucose transporter member 1-like	c167325_g1_i2	80.34	domain-containing protein 4	c202533_g1_i2	6	dentin sialophospho	c205948_g1_i7	38.89	voltage-dependent calcium channel subunit alpha-2 delta-3-like	c205808_g1_i2	13.46	tigger transposable element-derived protein 1-like
c205081_g3_i3	38.51	serine proteinase				c206789_g3_i6	28.53	eh domain-containing protein 3	c198924_g1_i4	107.55	phosphofurin acidic cluster sorting protein 1-like	c202490_g6_i3	22.45	ganglioside gm2 activator	c200696_g12_i2	23.78	collagen type iv alpha-3-binding	c185778_g1_i2	20.01	condensin complex subunit 1	c202447_g2_i12	21.8	alanine--trna mitochondrial-like	c208465_g2_i1	80.29	guanylate cyclase	c201099_g1_i2	6	oxnad1 protein	c208653_g1_i6	38.86	endonuclease and reverse transcriptase-like protein	c179168_g1_i3	13.44	isoform b
c209145_g1_i4	38.48	endo-beta- -glucanase				c207242_g1_i3	28.49	serine threonine-protein kinase lmtk1	c201965_g2_i2	107.37	chromodomain-helicase-dna-binding protein 6	c206108_g3_i6	22.43	integrase core domain protein	c204449_g4_i3	23.75	dna excision repair protein haywire-like	c208677_g1_i11	20	monocarboxylate transporter	c197421_g2_i5	21.77	cts telomere maintenance complex component 1	c177803_g1_i2	80	organic cation transporter	c209238_g2_i1	6	isoform b	c206312_g2_i7	38.79	nucleolysin tia-1 isoform p40-like isoform 1	c201859_g1_i5	13.37	low quality protein: myosin heavy chain 95f-like
c206942_g1_i1	38.42	serine threonine-protein kinase sik3-like				c206241_g1_i1	28.48	spermidine synthase	c207299_g2_i1	107	diuretic hormone receptor-like	c203124_g2_i12	22.41	phosphatidylinositol- -trisphosphate 3-phosphatase and dual-specificity protein phosphatase pten-like	c200683_g5_i9	23.71	lim domain-binding	c204287_g1_i1	20	origin recognition subunit 1-like	c209369_g1_i4	21.75	retrotransposon-like family member (retr-1)- partial	c209012_g1_i2	79.93	organic cation transporter	c187775_g1_i7	6	prkca-binding protein	c198303_g1_i3	38.57	nicotinamide riboside kinase 1	c209155_g3_i10	13.27	phospholipase d2
c136848_g1_i1	38.32	cyclin e				c189770_g3_i4	28.43	serine threonine-protein kinase dclk1 isoform x1	c199074_g1_i2	106.67	upf0047 protein yjbq-like	c180873_g1_i1	22.41	hypothetical protein DAPPUDRAFT_304136	c187709_g1_i1	23.66	transmembrane protein 104 homolog	c201641_g1_i1	20	chorion peroxidase	c201813_g2_i13	21.58	hypothetical protein DDB_G0288625	c200920_g1_i3	79.91	low quality protein: frizzled-5-like	c199219_g2_i2	6	zinc finger protein 70	c201148_g1_i4	38.52	60 kda ss-a ro ribonucleoprotein	c208550_g1_i8	13.27	kinesin-like protein klp6-like
c207385_g1_i4	38.3	chloride channel protein 2-like				c196858_g1_i2	28.41	rna exonuclease nef-sp-like	c201420_g1_i2	106.39	baculoviral iap repeat-containing protein 7-like	c200493_g1_i2	22.34	neuropeptide y receptor-like	c206406_g2_i8	23.63	mitogen-activated protein kinase kinase kinase kinase 5	c196756_g1_i1	20	female sterile m3	c184340_g1_i4	21.57	hypothetical protein KGM_15810	c203475_g3_i2	79.91	glycylpeptide n-tetradecanoyltransferase 1-like	c128271_g1_i1	6	hypothetical protein HELRODRAFT_151951, partial	c199182_g1_i3	38.31	ribonuclease mitochondrial	c193992_g1_i1	13.23	zinc finger protein 84-like
c206441_g3_i2	38.29	mediator of rna polymerase ii transcription subunit 15-like				c209367_g2_i1	28.31	protein	c171766_g1_i1	106.37	ccr4-not transcription complex	c194491_g1_i1	22.25	ammonium transporter 1	c200919_g1_i1	23.5	growth inhibition and differentiation-related protein 88-like protein	c207683_g1_i1	19.86	echinoderm microtubule-associated 6	c204637_g1_i7	21.45	band -like protein 5-like	c206086_g2_i1	79.64	lachesin-like isoform 1	c158325_g2_i3	6	at-rich interactive domain-containing protein 4b	c201910_g1_i2	38.27	udp-xylose and udp-n-acetylglucosamine transporter	c207432_g1_i1	13.19	protein smg8-like
c202205_g1_i4	38.21	graves disease carrier protein homolog				c120593_g1_i2	28.17	protein krtcap2 homolog	c203516_g1_i1	106.1	PREDICTED: hypothetical protein LOC100164298	c203493_g1_i4	22.21	vascular endothelial growth factor	c205283_g1_i2	23.41	rhomboid family protein	c209104_g1_i2	19.81	nascent polypeptide-associated complex subunit muscle-specific form-like	c199336_g1_i2	21.33	cdk5 and abl1 enzyme substrate 1-like	c185526_g3_i1	79.56	sec14 cytosolic	c207994_g1_i4	6	gamma-glutamyltranspeptidase 1-like	c206302_g12_i5	38.26	g-protein-signaling modulator 2	c207474_g1_i1	13.18	jerky protein homolog-like
c171932_g1_i3	38.12	endothelin-converting enzyme 2				c201459_g1_i1	28.12	aminoacylase-1	c199105_g1_i1	106.05	inward rectifier potassium channel 2-like	c187448_g1_i2	22	protein n-terminal glutamine amidohydrolase-like	c202705_g2_i2	23.39	high affinity camp-specific and ibmx-insensitive 3 -cyclic phosphodiesterase 8b isoform x7	c206768_g1_i3	19.58	sel1 repeat protein	c174444_g2_i4	21.33	methyltransferase-like protein 22-like	c209192_g1_i2	79.38	down syndrome cell adhesion molecule-like protein cg42256-like	c207037_g1_i4	6	conserved protein	c207633_g1_i2	38.26	39s ribosomal protein mitochondrial	c205226_g1_i6	13.18	afadin isoform x3
c207646_g1_i4	38	vascular endothelial growth factor receptor 1-like				c206143_g1_i3	28.08	golgin subfamily a member 4-like	c204418_g1_i1	106	arthrodial cuticle protein	c197516_g1_i1	22	hypothetical protein TcasGA2_TC016285	c170081_g1_i4	23.39	conserved Plasmodium protein, unknown function	c205996_g2_i2	19.57	dimethylglycine mitochondrial	c199488_g8_i2	21.3	isoform b	c198663_g1_i4	79.3	serine-arginine protein 55	c2580_g1_i1	6	ORF124	c201610_g1_i1	38.16	hypothetical protein TcasGA2_TC016285	c207580_g1_i1	13.14	glutaminase kidney mitochondrial-like
c209234_g3_i9	38	ap-like endonuclease reverse transcriptase				c205606_g2_i2	28.05	thump domain-containing protein 1	c180711_g2_i1	105.71	transcription factor rfx3-like	c207901_g5_i1	21.98	protein broad-minded isoform x1	c208632_g1_i10	23.38	cyclic amp-responsive element-binding protein 1	c205398_g1_i2	19.29	queuine trna-ribosyltransferase subunit qtrtd1 isoform x2	c205420_g1_i3	21.25	pecanex-like protein 4	c40738_g1_i1	79.04	isoform a	c205976_g1_i4	6	tyrosine-protein phosphatase lar	c208369_g1_i8	38.12	3-hydroxyisobutyryl- mitochondrial	c186026_g2_i3	13.1	ribosomal rna methyltransferase cg11447-like
c201260_g2_i3	37.51	tyrosine-protein kinase				c181787_g1_i2	28	chondroitin 4-sulfotransferase	c133986_g1_i1	105.08	protein arginine n-methyltransferase 6-like	c197120_g1_i6	21.98	lethal giant	c201753_g1_i2	23.38	transcription factor elk	c200044_g2_i5	19.23	glutamyl-trna amidotransferase subunit mitochondrial	c197141_g1_i2	21.23	sh3 domain-containing kinase-binding protein 1-like	c203190_g7_i1	79	zinc transporter 6	c205836_g1_i7	6	uncharacterized mfs-type transporter c19orf28 homolog	c205720_g2_i4	38.11	probable phosphorylase b kinase regulatory subunit beta-like	c171696_g1_i2	13.09	vam6 vps39-like protein isoform x2
c193031_g1_i1	37.35	rad52 motif-containing protein 1-like				c198906_g2_i4	27.99	protein chiffon	c206567_g1_i2	105.05	protocadherin fat 3-like	c209460_g1_i10	21.89	retrovirus polyprotein	c203300_g2_i2	23.38	kinesin-like protein kif14-like	c209121_g1_i4	19.16	centromere protein f	c205838_g1_i2	21.18	partitioning defective 3 homolog isoform x3	c185466_g1_i4	78.82	camp-dependent protein kinase type i regulatory subunit-like	c209246_g2_i5	6	vacuolar protein sorting-associated protein 13a-like	c95607_g1_i1	38.09	rhomboid-related protein 3	c161898_g1_i3	13.08	phosphatidylserine synthase
c154456_g1_i1	37.32	nef-associated protein 1				c193165_g1_i1	27.84	protein rrp5 homolog	c206827_g3_i7	104.6	polyribonucleotide nucleotidyltransferase mitochondrial-like	c207925_g2_i2	21.81	receptor-type tyrosine-protein phosphatase epsilon isoform x2	c200294_g2_i3	23.38	transposable element tc1	c207599_g1_i2	19.01	serine threonine-protein kinase haspin homolog	c208434_g1_i4	21.15	piggybac transposable element-derived protein 3-like	c205351_g4_i1	78.73	mitotic checkpoint protein bub3	c209413_g1_i3	6	phospholipase d-gamma	c205833_g1_i7	38.02	dynamin-1-like protein	c206472_g1_i2	13	rna-directed dna polymerase (reverse transcriptase) domain containing protein
c205808_g1_i2	37.29	tigger transposable element-derived protein 1-like				c207759_g2_i1	27.84	hypothetical protein EAI_13890	c196578_g1_i1	104.25	low quality protein: glycoprotein-n-acetylgalactosamine 3-beta-galactosyltransferase 1-like	c194549_g3_i1	21.8	interferon regulatory factor 2-binding protein 2-b-like	c203781_g4_i3	23.35	biotin--protein ligase	c195973_g1_i4	19.01	wd repeat-containing protein 67-like isoform x2	c209524_g1_i5	21.05	retrotransposon-like family member (retr-1)- partial	c201488_g1_i1	78.63	an1-type zinc finger protein 2b	c199603_g1_i7	5.95	histone-lysine n-methyltransferase ehmt1-like isoform 1	c202664_g2_i2	38	zinc finger protein 850-like	c205560_g1_i2	13	carboxypeptidase
c208653_g1_i1	37.2	protein fam86a				c206747_g1_i7	27.79	krab-a domain-containing protein 2-like	c204265_g1_i2	104	dac protein	c208161_g1_i6	21.79	protein suppressor of sable	c195091_g1_i2	23.21	hypothetical protein DAPPUDRAFT_308669	c205375_g5_i1	19	low quality protein: neural-cadherin-like	c206673_g1_i4	21.04	hypothetical protein DAPPUDRAFT_313799	c207763_g4_i8	78.62	protein unc-13 homolog b-like	c207151_g3_i2	5.93	hypothetical protein DAPPUDRAFT_62084	c205650_g1_i2	38	claspin-like isoform x2	c192818_g1_i1	13	oxidase peroxidase
c201123_g9_i2	37.17	upf0536 protein c12orf66 homolog				c206076_g1_i6	27.77	protein fam40a-like	c204046_g5_i2	103.58	ras gtpase-activating protein 1-like	c209281_g1_i5	21.77	protein fam200b	c191068_g1_i2	23	clusterin-associated protein 1 homolog	c192751_g1_i1	19	hypothetical protein Phum_PHUM431290	c178203_g1_i2	21	TNFRSF	c209062_g4_i1	78.59	protein alpha isoform	c209065_g1_i4	5.92	oxidase peroxidase	c205184_g2_i6	37.99	hypothetical protein Phum_PHUM228610	c206058_g1_i1	13	cg12950 cg12950-pa
c207043_g2_i2	37.07	PREDICTED: hypothetical protein LOC726021				c190344_g2_i4	27.54	protein kinase c and casein kinase substrate in neurons protein 2-like isoform 1	c201077_g1_i4	103.02	btb poz domain-containing protein 10	c203815_g1_i2	21.72	tbc1 domain family member 22b	c206503_g2_i1	23	PREDICTED: uncharacterized protein LOC100876451	c204503_g4_i1	18.97	transcription initiation factor tfiid subunit 2-like	c208775_g1_i3	21	enhancer of mrna-decapping protein 4	c196925_g1_i1	78.55	wd repeat-containing protein 59-like isoform 1	c207318_g1_i4	5.9	protein fam188b	c197680_g1_i6	37.83	high mobility group	c194403_g1_i3	13	n-acetylneuraminate lyase-like
c202371_g1_i1	37.03	transmembrane protein 98				c163558_g1_i3	27.49	pre-mrna-splicing factor atp-dependent rna helicase prp22	c200668_g1_i1	103.01	alpha-( )-fucosyltransferase c	c192619_g1_i4	21.6	alkylglycerol monooxygenase-like	c194560_g3_i2	22.92	hypoxia-inducible factor 1 alpha	c199391_g1_i3	18.82	udp- c:beta- -n-acetylgalactosaminyltransferase 2	c201252_g1_i1	21	e3 ubiquitin-protein ligase rnf152-like	c208855_g1_i4	78.43	#NAME?	c193469_g1_i2	5.9	coiled-coil-helix-coiled-coil-helix domain-containing protein mitochondrial-like	c181978_g1_i2	37.76	rhomboid family member 1	c200777_g1_i3	13	neurexin domain-containing protein
c184698_g1_i2	37	exportin-t				c179898_g1_i4	27.49	PREDICTED: hypothetical protein LOC100679039	c206087_g3_i3	102.83	glutathione synthetase	c202438_g1_i4	21.55	serine threonine-protein phosphatase 4 regulatory subunit 4	c202447_g2_i5	22.8	protein serac1 isoform x1	c198189_g1_i5	18.72	dual specificity protein phosphatase 12-like	c195091_g1_i1	21	hypothetical protein DAPPUDRAFT_308669	c208434_g1_i4	78.3	piggybac transposable element-derived protein 3-like	c197023_g5_i5	5.9	zinc finger protein and btb domain-containing	c189066_g1_i2	37.71	scaffold attachment factor b2	c205578_g2_i4	13	potassium channel subfamily k member 9
c205364_g1_i2	36.93	clip-associating protein 1-a-like isoform 1				c201410_g2_i7	27.33	fh1 fh2 domain-containing protein 3	c192733_g1_i1	102.04	probable atp-dependent rna helicase ddx56-like	c189023_g1_i4	21.49	flavin-containing monooxygenase fmo gs-ox-like 3-like	c205988_g1_i1	22.78	cg2950 cg2950-pb	c207205_g1_i1	18.56	protein fam107b-like	c206697_g1_i4	20.98	scan domain-containing protein 3-like	c206603_g1_i1	78.22	transcription factor castor	c198006_g1_i9	5.89	down syndrome cell adhesion molecule	c201011_g1_i4	37.69	nck-interacting protein with sh3 domain	c202305_g1_i2	12.98	low quality protein: de-cadherin-like
c207805_g1_i3	36.77	protein				c194565_g1_i3	27.24	tigger transposable element-derived protein 4	c209153_g2_i1	102	zinc finger and rna-directed dna polymerase (reverse transcriptase) domain containing protein	c195196_g1_i2	21.45	rna polymerase i-specific transcription initiation factor rrn3-like	c207209_g1_i2	22.71	kinesin light chain-like	c199454_g2_i3	18.47	isoform b	c208816_g1_i8	20.94	furin-1-like isoform x1	c203622_g3_i6	78.18	longitudinals lacking	c197319_g3_i4	5.86	oocyte zinc finger protein 6-like	c107921_g1_i2	37.62	dna polymerase alpha subunit b-like	c201484_g3_i4	12.95	splicing factor u2af 50 kda subunit-like
c207847_g1_i3	36.7	b4 cg9239-pa				c193743_g1_i1	27.21	intraflagellar transport protein 20 homolog	c206736_g1_i2	101.97	apolipophorin precursor	c194076_g5_i2	21.42	myosin heavy chain	c208002_g2_i7	22.65	nfat isoform e	c206321_g1_i10	18.36	collagen alpha-1 chain	c205184_g2_i5	20.94	hypothetical protein Phum_PHUM228610	c168617_g1_i2	78.13	leucine-rich ppr motif-containing mitochondrial-like	c164130_g1_i1	5.84	ethylmalonyl- decarboxylase	c208788_g2_i1	37.43	small g protein signaling modulator 1-like	c201148_g1_i1	12.88	60 kda ss-a ro ribonucleoprotein
c207593_g3_i3	36.29	mitochondrial dicarboxylate carrier				c208161_g1_i2	27.09	protein suppressor of sable	c208996_g5_i2	101.79	hypothetical protein DAPPUDRAFT_308200	c207201_g5_i6	21.35	organic cation transporter	c181634_g1_i1	22.52	alpha-aspartyl dipeptidase-like	c206225_g1_i3	18.34	serine threonine-protein phosphatase 5	c202669_g1_i2	20.88	caspase 3c	c136094_g1_i1	78	alpha-methylacyl- racemase	c205234_g1_i2	5.79	sptzle 2-like protein	c209143_g2_i1	37.43	protocadherin-like wing polarity protein stan-like	c168616_g1_i2	12.81	carbon catabolite repressor protein
c207778_g2_i2	36.27	aael008062- partial				c141552_g1_i2	27	ubinuclein-1	c205186_g1_i2	101.63	e3 ubiquitin-protein ligase march3	c175501_g1_i2	21.29	cyclic nucleotide-gated cation channel beta-1-like	c201124_g1_i1	22.51	abl interactor 2	c197140_g1_i5	18.3	dynamin-like 120 kda mitochondrial	c208913_g4_i1	20.83	g-protein coupled receptor mth2-like	c198777_g1_i1	77.98	atp synthase	c207068_g11_i3	5.79	otu domain-containing protein 4 isoform x2	c100550_g1_i2	37.41	solute carrier family 15 member 4	c201077_g1_i2	12.8	btb poz domain-containing protein 10
c204621_g2_i1	36.23	protein lin-10				c207875_g1_i1	27	thyroid adenoma-associated protein homolog	c204021_g1_i2	101.48	protein fam136a-like	c197053_g2_i2	21.26	xk-related protein 6-like	c193902_g2_i2	22.5	zinc transporter 5	c207273_g1_i8	18.22	polycystic kidney disease protein 1-like 2-like	c207782_g2_i5	20.74	low quality protein: tankyrase-2-like	c206921_g3_i8	77.92	dedicator of cytokinesis protein 7-like	c208929_g1_i7	5.74	amp dependent coa ligase	c208788_g2_i6	37.33	small g protein signaling modulator 1-like	c207486_g1_i2	12.77	glutamate
c202254_g1_i2	36.18	protein c9orf140-like				c206052_g1_i14	26.96	tyrosine-protein kinase src64b-like	c196086_g1_i2	101.24	guanine nucleotide exchange factor for rab-3a-like	c205833_g1_i12	21.22	dynamin-1-like protein	c194720_g1_i3	22.47	hypothetical protein LOTGIDRAFT_159916	c209115_g4_i1	18.09	l long form	c207587_g1_i2	20.72	probable phospholipid-transporting atpase vd-like	c197065_g1_i11	77.82	catenin delta-2-like	c199011_g1_i5	5.73	cre-odd-2 protein	c206985_g2_i3	37.09	mechanosensory protein 2-like	c203217_g1_i3	12.74	isoform b
c207247_g1_i8	36.12	short spindle protein 4-like isoform 1				c208000_g1_i1	26.91	unconventional myosin-xv-like	c177485_g1_i2	101.23	double-strand break repair protein mre11a	c209118_g1_i5	21.21	hypothetical protein TcasGA2_TC001241	c161492_g1_i1	22.46	60s ribosomal export protein nmd3	c202915_g4_i4	18.09	choline-phosphate cytidylyltransferase b	c201813_g2_i16	20.69	hypothetical protein DDB_G0288625	c198006_g1_i16	77.78	down syndrome cell adhesion molecule	c209408_g1_i5	5.73	tigger transposable element-derived protein 1-like	c179420_g1_i2	37.07	large neutral amino acids	c197039_g1_i4	12.73	gpi ethanolamine phosphate transferase 2 isoform 2
c186023_g1_i1	36	protein partial				c204041_g2_i4	26.83	mpn domain-containing protein	c193102_g1_i2	101.16	tyrosine-protein kinase shark-like	c201770_g1_i2	21.18	vitelline membrane outer layer protein 1 homolog	c109589_g1_i3	22.44	poly	c160226_g1_i2	18.01	zinc finger protein 729- partial	c208247_g1_i2	20.63	tudor domain-containing protein 5	c207778_g1_i2	77.68	hypothetical protein DAPPUDRAFT_305165	c202324_g1_i4	5.7	vegetative incompatibility protein het-e-1-like	c201897_g1_i2	37.03	ras-related and estrogen-regulated growth inhibitor	c205713_g3_i2	12.69	cytosolic carboxypeptidase 2
c185727_g1_i1	36	2 -cyclic-nucleotide 3 -phosphodiesterase				c208054_g1_i2	26.81	organic cation transporter	c201243_g1_i1	100.99	protein fam76a-like	c205107_g1_i1	21.15	membrane glycoprotein lig-	c204569_g2_i1	22.43	mitochondrial transcription factor isoform a	c178203_g1_i1	18	TNFRSF	c208607_g2_i3	20.62	solute carrier family 12 member 9-like	c201388_g2_i1	77.6	hydroxypyruvate isomerase	c205948_g1_i14	5.65	voltage-dependent calcium channel subunit alpha-2 delta-3-like	c141610_g1_i4	36.93	cg8929 cg8929-pc	c205524_g1_i3	12.63	diacylglycerol kinase eta-like
c204287_g1_i2	36	origin recognition subunit 1-like				c203392_g6_i2	26.54	fasciculation and elongation protein zeta-2-like	c191754_g2_i1	100.89	abhydrolase domain-containing protein 8	c189794_g1_i3	21.15	glycerol kinase	c182277_g1_i7	22.42	luc7-like protein 3-like	c208530_g1_i1	18	zinc finger protein 484-like	c201193_g1_i3	20.51	sec14-like protein 1-like	c206312_g2_i7	77.5	nucleolysin tia-1 isoform p40-like isoform 1	c200653_g1_i3	5.65	galactose-3-o-sulfotransferase 1-like	c208883_g1_i1	36.86	cgmp-dependent protein kinase	c191623_g1_i3	12.62	u2 small nuclear ribonucleoprotein auxiliary factor 35 kda subunit-related protein 2
c206511_g2_i1	35.96	fch domain only protein 2-like isoform 2				c203876_g1_i2	26.52	beta- -galactosyltransferase 5	c207153_g1_i2	100.63	exonuclease 1	c209341_g1_i4	21.13	PREDICTED: hypothetical protein LOC100641610, partial	c191736_g1_i2	22.36	double-stranded rna-binding protein staufen-like protein 2	c197857_g1_i5	17.99	nadph:adrenodoxin mitochondrial	c167448_g2_i1	20.49	death domain-associated protein 6	c187352_g2_i3	77.5	denn domain-containing protein 5a	c189639_g1_i3	5.63	protein dom3z-like	c209036_g2_i4	36.82	dna polymerase zeta catalytic subunit	c208044_g1_i1	12.61	crossover junction endonuclease eme1
c209241_g1_i1	35.66	dynein heavy chain axonemal				c209333_g1_i3	26.52	transposon ty3-i gap-pol polyprotein	c206370_g5_i2	100.32	nf-kappa-b-repressing factor	c126958_g1_i2	21	parkinson disease 7 domain-containing protein 1-like	c207867_g1_i7	22.33	isoform a	c199963_g2_i2	17.92	low quality protein: fanconi anemia group j protein	c201247_g1_i2	20.47	hypothetical protein LOTGIDRAFT_229984	c205084_g2_i6	77.37	splicing arginine serine-rich 10	c208965_g1_i1	5.61	protein c1orf9-like protein	c198670_g2_i4	36.73	carboxyl-terminal pdz ligand of neuronal nitric oxide synthase protein	c205782_g1_i5	12.6	liprin alpha (lar-interacting protein alpha) (synapse defective protein 2)
c170935_g1_i2	35.55	ethanolamine kinase 1				c204884_g3_i2	26.43	glutathione s-transferase	c204301_g1_i5	100.28	transposable element tc3 transposase	c208259_g1_i3	21	isoform a	c139271_g1_i2	22.31	y-box factor-like protein	c176025_g1_i2	17.92	chloride channel clic-like protein 1-like	c200100_g1_i2	20.41	clotting factor b-like	c206769_g4_i2	77.23	peroxisomal n -acetyl-spermine spermidine oxidase-like	c198701_g1_i1	5.59	udp-galactose transporter	c185236_g1_i2	36.6	e3 ubiquitin-protein ligase rnf185 isoform x1	c201983_g1_i1	12.54	unkempt protein
c164207_g1_i1	35.22	gastrula zinc finger				c197558_g1_i1	26.39	probable global transcription activator snf2l1-like	c207086_g1_i1	100.26	abnormal spindle-like	c157867_g1_i2	21	histone-lysine n-methyltransferase setdb1-like	c196858_g1_i1	22.31	rna exonuclease nef-sp-like	c184250_g1_i5	17.91	progestin and adipoq receptor family member 3-like	c208640_g2_i2	20.4	isoform c	c76651_g1_i1	77.1	39s ribosomal protein mitochondrial	c188365_g1_i3	5.59	probable chitinase 3-like	c199704_g1_i1	36.58	transmembrane protein 245	c197287_g2_i1	12.48	mediator of rna polymerase ii transcription subunit 11-like
c203366_g1_i4	35.18	brefeldin a-inhibited guanine nucleotide-exchange protein 1				c198921_g1_i2	26.28	isoform d	c206960_g5_i1	100.2	ras-related protein rab-7l1 isoform x1	c129621_g1_i2	21	4-hydroxybenzoate mitochondrial-like	c172447_g1_i4	22.3	splicing factor u2af 38 kda subunit	c207879_g1_i4	17.9	beat protein	c209280_g1_i3	20.3	trafficking protein particle complex subunit 10	c208891_g1_i5	77.09	retinoid x receptor	c209524_g1_i4	5.56	retrotransposon-like family member (retr-1)- partial	c206827_g3_i11	36.51	polyribonucleotide nucleotidyltransferase mitochondrial	c195280_g1_i4	12.46	pseudouridine-metabolizing bifunctional
c208439_g1_i4	35.14	chitooligosaccharidolytic beta-n-acetylglucosaminidase-like				c203059_g1_i1	26.23	isoform a	c200809_g1_i2	100.16	dna repair and recombination protein rad54b-like	c168605_g1_i2	21	replicase helicase endonuclease-like	c194586_g1_i5	22.29	calcium-transporting atpase type 2c member 1-like	c209190_g2_i1	17.73	metabotropic glutamate receptor 4-like	c208334_g6_i2	20.27	histone h4 transcription factor	c206276_g1_i2	77	eukaryotic translation initiation factor 2-alpha kinase-like	c194104_g2_i1	5.54	hypothetical protein DAPPUDRAFT_310268	c208997_g2_i1	36.4	tigger transposable element-derived protein 1-like	c196545_g2_i2	12.45	zinc finger protein 235-like
c206419_g5_i1	35.03	upf0361 protein c3orf37 homolog				c208661_g3_i1	26.23	mitochondrial chaperone bcs1-like	c203391_g2_i8	99.88	polyamine-modulated factor 1-like	c204945_g2_i4	21	chitin synthase partial	c194586_g1_i4	22.29	calcium-transporting atpase type 2c member 1-like	c192836_g1_i5	17.69	shc sh2 domain-binding protein 1 homolog b-like	c174098_g2_i3	20.21	vesicle transport protein sft2a-like	c162928_g1_i2	77	n-acetyllactosaminide beta- -n-acetylglucosaminyltransferase-like	c193841_g1_i2	5.52	scp-related protein	c207757_g1_i12	36.31	laminin subunit alpha-1-like	c193046_g1_i5	12.41	cyclin-dependent kinase 17-like isoform x1
c177127_g1_i2	35.01	rab-like protein 2a-like				c206600_g2_i7	26.15	haloacid dehalogenase-like hydrolase domain-containing protein 3	c200845_g2_i2	99.63	epidermal retinol dehydrogenase 2	c209389_g2_i1	20.98	histone-lysine n-methyltransferase prdm9-like	c180106_g1_i7	22.29	leucine rich repeat protein	c184969_g1_i3	17.64	brain-enriched guanylate kinase-associated protein	c205999_g1_i3	20.2	isoform s	c207384_g1_i3	76.82	sodium-dependent neutral amino acid transporter b at2-like	c205184_g2_i1	5.49	hypothetical protein Phum_PHUM228610	c204540_g4_i7	36.28	low quality protein: intersectin-1-like	c191623_g1_i2	12.4	u2 small nuclear ribonucleoprotein auxiliary factor 35 kda subunit-related protein 2-like
c205056_g2_i6	35	cg12950 cg12950-pa				c202083_g1_i7	26.05	pre-mrna-processing factor 39	c206364_g3_i5	99.31	seryl-trna synthetase	c207476_g3_i1	20.92	monocarboxylate transporter 12-like	c208174_g1_i2	22.22	toll-like receptor	c190375_g1_i1	17.56	cuticle proprotein	c192716_g1_i1	20.19	t family of potassium channels protein 7	c162233_g1_i1	76.68	usp6 n-terminal-like	c170755_g2_i3	5.45	protein stand still	c207191_g1_i11	36.03	glucose transporter type 1-like	c207759_g1_i1	12.27	predicted protein
c197565_g1_i2	35	PREDICTED: uncharacterized protein LOC763146				c191031_g1_i2	26	protein af-10	c207929_g2_i1	99.25	mitochondrial ribonuclease p protein 3	c156529_g1_i2	20.84	arginine-glutamic acid dipeptide repeats protein	c203964_g1_i10	22.06	syntaxin 1a	c206989_g1_i6	17.55	serine threonine-protein	c199003_g1_i1	20.18	activin receptor type-2b-like	c180600_g1_i1	76.57	poly -binding-splicing factor half pint-like	c205775_g5_i3	5.42	rna-directed dna polymerase from mobile element jockey-like	c196406_g1_i6	35.88	histone deacetylase	c199481_g1_i6	12.23	magnesium-dependent phosphatase 1-like
c146219_g1_i1	35	membrane protein				c208846_g1_i2	26	epidermal growth factor receptor	c206336_g1_i4	98.6	isoform u	c208969_g1_i9	20.78	f-box lrr-repeat protein 18	c203610_g1_i1	22	dna-3-methyladenine glycosylase	c200269_g1_i1	17.54	protein	c200044_g2_i3	20.15	glutamyl-trna amidotransferase subunit mitochondrial	c208886_g2_i7	76.47	sucrase- intestinal-like	c207727_g1_i5	5.4	protein slit-like	c199963_g2_i2	35.83	low quality protein: fanconi anemia group j protein	c167763_g1_i3	12.23	multiple inositol polyphosphate phosphatase 1-like
c207331_g2_i1	35	cp2l1_panar ame: full=cytochrome p450 2l1 ame: full=cypiil1				c193046_g1_i5	25.91	cyclin-dependent kinase 17-like isoform x1	c192943_g1_i2	98.19	trna pseudouridine synthase 3	c203800_g1_i1	20.71	fyve finger-containing phosphoinositide	c191235_g1_i1	22	tigger transposable element-derived protein 1-like	c207847_g1_i5	17.46	b4 cg9239-pa	c204010_g2_i2	20.13	cyclic amp response element-binding protein a-like	c121638_g1_i1	76.41	potassium channel subfamily k member 16-like	c189764_g1_i1	5.35	protein rcc2 homolog	c208495_g1_i7	35.78	syntaxin-16-like isoform x4	c201019_g1_i4	12.21	inositol-tetrakisphosphate 1-kinase
c209155_g3_i4	35	phospholipase d2				c208000_g2_i1	25.91	myosin isoform c	c205296_g4_i1	98	histamine-gated chloride channel subunit	c182650_g1_i1	20.71	beta-arrestin 1	c200579_g1_i1	22	glutamine and serine-rich protein 1	c194069_g1_i5	17.45	isoform a	c201385_g2_i3	20.05	protogenin precursor	c204085_g1_i3	76.32	gamma-tubulin complex component 5	c200778_g1_i1	5.33	transposase	c208655_g2_i3	35.76	agrin-like	c208354_g1_i1	12.16	isoform c
c208338_g1_i1	35	transient receptor potential cation channel trpm-like				c205032_g5_i1	25.82	synovial apoptosis inhibitor synoviolin	c195372_g4_i1	97.81	reticulon 4 interacting protein 1	c162784_g1_i1	20.71	metal-response element-binding transcription factor 2-like	c209395_g3_i3	21.97	plexin isoform a	c208124_g1_i6	17.42	mit domain-containing protein 1	c209362_g1_i2	20	metabotropic glutamate receptor 2	c200127_g1_i6	76.13	pre-mrna-splicing factor clf-	c200031_g2_i3	5.32	rna-directed dna polymerase from mobile element jockey-like	c208875_g3_i1	35.7	head-specific guanylate cyclase-like	c208105_g1_i2	12.14	protein clec16a-like
c187881_g2_i3	34.85	membrane metallo-endopeptidase-like 1-like				c207642_g1_i2	25.76	tlc domain-containing protein 2	c187341_g1_i4	97.03	maguk p55 subfamily member 6-like	c203898_g3_i3	20.68	vacuolar protein sorting-associated protein 33b	c200430_g4_i5	21.96	zinc finger and mynd domain-containing	c208859_g1_i2	17.34	hypothetical protein	c208395_g4_i3	19.94	teneurin-3-like isoform 1	c200400_g1_i1	76.1	isoform f	c202863_g1_i1	5.3	hypothetical protein Phum_PHUM601050	c208334_g3_i3	35.63	protein efr3-like protein cmp44e	c206588_g1_i2	12.14	zinc finger bed domain-containing protein 5 isoform x1
c203867_g2_i2	34.84	monocarboxylate transporter				c208969_g1_i3	25.71	f-box and leucine-rich repeat protein 18	c204493_g1_i3	96.96	ribosome-releasing factor mitochondrial	c208173_g1_i6	20.65	jerky protein homolog-like	c200400_g1_i5	21.88	isoform f	c186533_g1_i1	17.3	ccr4-not transcription complex subunit 7-like isoform 1	c206863_g10_i1	19.87	serine arginine repetitive matrix protein 5-like isoform x1	c209065_g1_i5	76.05	oxidase peroxidase	c175511_g2_i3	5.27	arginine serine-rich coiled-coil protein 2	c209413_g1_i1	35.54	phospholipase d-gamma	c208288_g1_i2	12.11	neuronal pentraxin-1
c204398_g4_i3	34.66	calcium-transporting atpase sarcoplasmic endoplasmic reticulum type-like				c194684_g1_i2	25.68	protein kiaa2026	c208859_g1_i9	96.9	hypothetical protein	c207933_g1_i3	20.6	sticks and isoform a	c184781_g1_i1	21.82	rrna methyltransferase mitochondrial	c207835_g3_i2	17.28	kynurenine 3-monooxygenase	c193869_g1_i1	19.86	zinc finger protein 227-like	c190198_g1_i4	75.99	oxalate:formate antiporter	c206093_g4_i2	5.27	serine-threonine kinase receptor-associated	c199031_g1_i3	35.53	cation channel family	c204225_g1_i1	12.06	probable rho gtpase-activating protein cg5521-like
c199535_g1_i4	34.65	late secretory pathway protein avl9 homolog				c207248_g3_i1	25.65	dnaj homolog subfamily c member 11-like	c176862_g1_i2	96.73	cg5274 cg5274-pa	c194519_g1_i2	20.55	zinc finger	c208737_g5_i2	21.8	vacuolar protein sorting-associated protein 41 homolog	c201528_g3_i3	17.27	paxillin-like isoform 2	c206442_g3_i1	19.8	peptide mitochondrial-like	c203638_g1_i4	75.87	aryl hydrocarbon receptor nuclear translocator homolog	c97206_g1_i3	5.26	low quality protein: heterogeneous nuclear ribonucleoprotein h-like	c206067_g1_i7	35.51	fast kinase domain-containing protein 1-like	c201077_g1_i3	12.05	btb poz domain-containing protein 10
c201247_g1_i5	34.58	hypothetical protein LOTGIDRAFT_229984				c182465_g1_i2	25.59	gtp-binding protein ypt7-like	c203957_g1_i2	96.46	protein melted-like	c206994_g1_i3	20.49	isoform h	c200683_g5_i13	21.75	lim domain-binding	c171058_g1_i2	17.22	probable atp-dependent rna helicase ddx43-like	c198947_g1_i2	19.73	dihydroxyacetone phosphate acyltransferase	c206176_g1_i2	75.87	protein	c197148_g1_i1	5.22	peroxisomal carnitine o-octanoyltransferase	c200960_g1_i5	35.45	sodium-coupled monocarboxylate transporter 2	c202533_g1_i2	12.05	dentin sialophospho
c194327_g1_i2	34.52	trna-splicing endonuclease subunit sen34-like				c208749_g1_i2	25.53	transcription factor 15-like	c203867_g2_i3	96.15	monocarboxylate transporter 12	c190734_g1_i1	20.45	trypsin	c207422_g1_i2	21.72	lutropin-choriogonadotropic hormone receptor	c202161_g4_i2	17.18	zinc finger protein 532 isoform x2	c196022_g1_i3	19.73	carbohydrate sulfotransferase 11-like	c208618_g2_i1	75.47	glutamate decarboxylase-like protein 1-like	c199928_g1_i8	5.21	voltage-dependent l-type ca channel alpha 1 subunit	c207242_g1_i4	35.37	serine threonine-protein kinase lmtk1	c204159_g4_i1	12	atpase aaa
c207121_g2_i2	34.5	transposase				c199928_g1_i18	25.44	ca	c142584_g1_i1	96	tubulin beta-1 chain	c208763_g1_i5	20.41	zinc finger bed domain-containing protein 5-like	c207684_g1_i3	21.69	hypothetical protein DAPPUDRAFT_303564	c206710_g1_i2	17.15	small optic isoform c	c194076_g5_i2	19.69	myosin heavy chain	c207919_g1_i2	75.13	viral a-type inclusion	c208816_g1_i3	5.21	furin-1-like isoform x1	c205356_g1_i1	35.33	e3 ubiquitin-protein ligase trim9-like	c206903_g1_i2	12	a-kinase anchor protein mitochondrial-like
c186789_g1_i1	34.44	lola protein isoform a				c200909_g3_i3	25.28	wd repeat domain-containing protein 83-like	c206793_g1_i2	96	runt-related transcription factor 3-like	c207963_g2_i7	20.32	phosphatase and actin regulator	c194168_g1_i2	21.68	ran-binding protein 3-like	c202748_g1_i2	17.13	alcohol zinc-containing	c205117_g1_i5	19.69	glutamate receptor kainate 2-like	c182385_g1_i4	75.12	control protein hctl029	c209274_g1_i8	5.12	lish domain-containing protein armc9	c208014_g4_i2	35.25	wd repeat-containing protein 34	c208772_g3_i1	12	neuroligin- x-linked-like
c197437_g2_i2	34.32	flocculation protein flo11-like isoform x1				c201959_g1_i4	25.24	bloom syndrome protein homolog	c193077_g1_i3	95.62	constitutive coactivator of ppar-gamma-like protein 1 homolog	c193445_g2_i8	20.22	serine threonine-protein kinase mig-15	c203792_g6_i1	21.66	hypothetical protein BRAFLDRAFT_84231	c203997_g1_i15	17.07	band -like protein 4a-like	c203461_g1_i4	19.65	glycosyltransferase-like domain-containing protein 1-like	c204884_g4_i2	75.06	transmembrane gtpase marf-like	c204679_g1_i5	5.08	potassium voltage-gated channel protein shab-like	c207422_g2_i2	35.23	leucine-rich transmembrane	c172047_g1_i1	12	protein
c200351_g1_i2	34.27	wd repeat-containing and planar cell polarity effector protein fritz-like				c200400_g1_i1	25.22	isoform f	c182202_g1_i1	95.6	isoform a	c199066_g4_i18	20.22	cg17816 cg17816-pg	c205105_g1_i4	21.64	lethal k05819 cg3054-pa	c198453_g1_i4	17.02	regulator of g-protein signaling 9-binding protein	c209155_g3_i2	19.6	phospholipase d2	c176862_g1_i1	75	cg5274 cg5274-pa	c209499_g1_i6	5.08	hypothetical protein CAPTEDRAFT_215477	c200625_g1_i1	35.2	caspase	c191669_g1_i2	12	zinc finger protein
c190366_g1_i4	34.26	spermatogenesis-associated protein 5-like protein 1				c201879_g2_i3	25.12	acyl-coenzyme a thioesterase mitochondrial-like	c199897_g3_i1	95.49	cue domain-containing protein 1-like	c187663_g1_i2	20.19	glutamate-gated chloride channel	c208750_g1_i2	21.57	palmitoyltransferase zdhhc2	c206848_g1_i1	17	kielin chordin-like protein	c191679_g1_i1	19.57	hypothetical protein DAPPUDRAFT_308669	c200127_g1_i5	74.72	pre-mrna-splicing factor clf-	c208124_g1_i10	5.04	mit domain-containing protein 1	c206017_g1_i4	35.14	g-protein coupled receptor mth2-like	c198298_g1_i2	12	calcyphosin-like protein
c188869_g1_i2	34.09	phospholipase d beta 1-like				c172348_g1_i1	25	histone-lysine n-methyltransferase setmar-like	c198254_g1_i3	95.41	wd sam and u-box domain-containing protein 1	c203687_g1_i3	20.09	methyltransferase nsun4-like	c186065_g1_i5	21.56	serine threonine-protein kinase endoribonuclease ire1-like	c191304_g2_i3	17	caveolin 3	c198369_g1_i5	19.4	lim domain kinase 1	c206052_g1_i4	74.61	tyrosine-protein kinase src64b-like	c205056_g2_i6	5.03	cg12950 cg12950-pa	c208491_g1_i4	35.08	heat shock protein	c194579_g1_i1	12	innexin shaking-b-like
c156876_g2_i2	34.09	gem-associated protein 6				c174968_g1_i1	25	isobutyryl- mitochondrial	c207991_g2_i4	95.09	striatin-3 isoform 2	c191655_g2_i1	20.06	beta- -mannosyl-glycoprotein 4-beta-n-acetylglucosaminyltransferase	c193761_g1_i3	21.45	tetraspanin-5-like isoform 2	c202576_g1_i2	17	myokinin receptor	c200383_g1_i1	19.39	protein lin-52 homolog	c208464_g1_i1	74.35	ribosome biogenesis protein tsr3 homolog	c177654_g1_i2	5	e3 ubiquitin-protein ligase hecw2-like	c207950_g3_i2	35.02	glycosyltransferase-like protein large1	c185036_g1_i2	12	PREDICTED: hypothetical protein
c207178_g7_i2	34	zinc finger				c198100_g1_i1	25	60 kda ss-a ro ribonucleo	c202944_g1_i2	95	aael005189- partial	c199928_g1_i16	20.03	voltage-dependent l-type ca channel alpha 1 subunit	c202166_g1_i5	21.36	cell cycle checkpoint control protein rad9a-like	c188741_g1_i2	17	geranylgeranyl transferase type-1 subunit beta	c206766_g1_i3	19.36	potassium voltage-gated channel protein eag-like	c203694_g10_i4	74.33	e3 ubiquitin-protein ligase huwe1	c204897_g1_i2	5	leucine-rich repeat-containing protein 4b	c207649_g1_i2	35.01	type i inositol- -bisphosphate 4-phosphatase-like	c199122_g1_i6	12	intraflagellar transport protein 80 homolog
c202526_g1_i4	33.99	e3 ubiquitin-protein ligase dtx4				c202907_g2_i1	25	protein ric1 homolog	c208014_g4_i2	95	wd repeat-containing protein 34	c206087_g3_i1	20.01	glutathione synthetase	c208384_g11_i4	21.35	isoform a	c195091_g1_i2	17	hypothetical protein DAPPUDRAFT_308669	c205973_g2_i3	19.36	glutamate-gated chloride channel-like isoform 1	c195365_g2_i5	74.09	elav-like protein 2-like	c208623_g1_i1	5	lactosylceramide 4-alpha-galactosyltransferase-like	c206011_g3_i1	35	lymphoid-specific helicase-like	c202574_g1_i1	12	neutral sphingomyelinase-like
c196740_g1_i4	33.95	lysine histidine transporter 1				c199855_g1_i2	24.99	protein gdap2 homolog	c203406_g1_i1	94.84	branched-chain-amino-acid cytosolic-like	c197726_g1_i1	20	beadex dlmo protein	c204491_g3_i7	21.33	retinoic acid-induced protein 1	c206212_g3_i1	17	pdz domain protein	c205099_g2_i4	19.35	enoyl- delta isomerase mitochondrial	c201573_g8_i5	73.9	arl14 effector protein	c209362_g1_i2	5	metabotropic glutamate receptor 2	c208891_g1_i5	34.97	retinoid x receptor	c206212_g3_i1	12	pdz domain protein
c209434_g1_i4	33.91	hypothetical protein TcasGA2_TC007131				c194586_g1_i2	24.87	calcium-transporting atpase type 2c member 1-like	c170484_g1_i3	94.77	cell cycle checkpoint protein rad1	c205618_g1_i2	20	anoctamin-8-like isoform 1	c191605_g1_i1	21.23	tyrosine-protein phosphatase lar-like	c200730_g1_i1	17	uncharacterized mfs-type transporter c6orf192	c179847_g1_i4	19.29	mrna-decapping enzyme 2	c182277_g1_i1	73.34	luc7-like protein 3-like	c205486_g6_i2	5	cuticle protein	c209144_g1_i2	34.92	zinc finger protein 236	c206011_g3_i2	12	lymphoid-specific helicase-like
c199218_g2_i3	33.85	spaetzle 4 precursor				c208653_g1_i3	24.78	probable inactive protein kinase-like protein 196-like	c206321_g1_i5	94.13	collagen alpha-1 chain	c206450_g1_i9	20	protease inhibitor epi11	c208362_g1_i2	21.21	cg16787 cg16787-pa	c197282_g2_i7	17	solute carrier family 43 member 3-like	c201491_g1_i1	19.08	3-hydroxyanthranilate -dioxygenase	c201550_g4_i2	73.33	ubiquitin-protein ligase	c204068_g1_i2	5	serine threonine-protein kinase nim1-like	c205831_g3_i3	34.9	additional sex isoform a	c208114_g2_i2	12	cub domain containing protein
c168731_g1_i1	33.69	carboxypeptidase b-like				c201638_g5_i2	24.75	p38 mapk	c162667_g1_i2	93.94	hypothetical protein Phum_PHUM011410	c204189_g1_i2	20	set and mynd domain-containing protein 5	c154242_g1_i2	21.18	dnaj homolog subfamily c member 7-like	c209106_g3_i5	16.99	transposase	c201075_g12_i2	19.07	liprin- isoform a	c208896_g1_i1	73.33	tectonin beta-propeller repeat-containing	c202814_g1_i1	5	prolyl 4-hydroxylase subunit alpha-2-like	c201952_g2_i3	34.85	actin	c195844_g1_i1	12	sodium- and chloride-dependent glycine transporter 2
c193362_g1_i1	33.66	lola protein isoform a				c202654_g1_i1	24.72	serine threonine protein kinase	c201673_g2_i1	93.85	transport and golgi organization isoform a	c208687_g2_i5	19.92	protein vav-like	c154579_g1_i3	21.17	proline- glutamic acid- and leucine-rich protein 1-like	c208364_g1_i3	16.97	solute carrier family 23 member 1	c203091_g2_i1	19.02	glutathione s-transferase c-terminal domain-containing protein homolog	c196655_g1_i4	73.3	dystrobrevin beta-like	c206356_g1_i3	5	cg12950 cg12950-pa	c207833_g2_i8	34.83	protein mrvi1-like	c162060_g1_i1	11.97	IP16026p
c140824_g1_i3	33.64	pancreatic lipase				c202033_g1_i4	24.7	receptor-transporting protein 3	c204491_g3_i1	93.74	retinoic acid-induced protein 1	c199758_g1_i4	19.82	bardet-biedl syndrome 4 protein	c198929_g1_i1	21.14	iodide transporter-like protein	c205831_g3_i7	16.96	asx	c204828_g2_i6	19.01	nucleolar pre-ribosomal-associated protein 1	c174122_g1_i2	72.58	sestrin-2	c192544_g1_i2	5	forkhead box protein n3	c202444_g1_i2	34.83	g-protein coupled receptor moody-like	c180067_g1_i1	11.97	galactosylgalactosylxylosylprotein 3-beta-glucuronosyltransferase 3-like
c203746_g1_i5	33.52	glycoprotein-n-acetylgalactosamine 3-beta-galactosyltransferase 1				c95607_g1_i1	24.67	rhomboid-related protein 3	c209269_g1_i5	93.67	probable 28s ribosomal protein mitochondrial-like	c180810_g1_i3	19.66	low-density lipoprotein receptor-related protein 2	c153652_g1_i4	21	exocyst complex component 8	c206269_g2_i2	16.86	isoform a	c201869_g1_i3	19.01	PREDICTED: uncharacterized protein LOC763787	c195501_g2_i5	72.56	piggybac transposase	c198114_g1_i1	5	sodium-bile acid cotransporter	c204189_g1_i2	34.8	set and mynd domain-containing protein 5	c193220_g1_i1	11.95	zinc finger protein 536
c198752_g1_i2	33.3	traf-interacting				c197254_g3_i2	24.5	electron-transfer- beta polypeptide	c203701_g4_i2	93.6	fumarate mitochondrial-like	c194720_g1_i2	19.63	hypothetical protein LOTGIDRAFT_159916	c206173_g1_i3	21	protein phosphatase 1 regulatory subunit 16a-like	c186736_g2_i8	16.84	smoothelin-like protein 2	c191235_g1_i2	19	tigger transposable element-derived protein 1-like	c190946_g1_i2	72.41	f-box only protein 30	c202530_g3_i2	5	pppde peptidase domain-containing protein 1-like	c207247_g1_i1	34.76	short spindle protein 4-like isoform 1	c204722_g3_i1	11.91	ribosomal protein s6 kinase alpha-2
c202447_g2_i15	33.26	alanyl-trna synthetase				c197262_g3_i4	24.48	isoform a	c184359_g1_i2	93.01	e3 ubiquitin-protein ligase march2	c206184_g1_i2	19.56	latrophilin-like protein 2	c183884_g2_i4	21	tigger transposable element-derived protein 1-like	c203876_g2_i2	16.78	zinc finger protein 394	c208615_g1_i1	18.82	zinc finger protein 92 homolog	c209327_g2_i1	72.13	sulfotransferase 1c4-like	c201175_g1_i2	5	hypothetical protein KGM_01053	c209203_g1_i4	34.74	neural-cadherin-like	c206985_g2_i1	11.87	mechanosensory protein 2-like
c206487_g1_i2	33.2	dna primase large subunit-like				c169464_g1_i5	24.23	phospholipid scramblase 1-like isoform x2	c194330_g1_i1	93	importin-13	c205474_g2_i2	19.55	probable phospholipid-transporting atpase if	c208160_g1_i1	21	cadherin- isoform g	c195401_g1_i10	16.71	GA30127	c203459_g1_i1	18.79	endoribonuclease dcr-1	c197141_g1_i4	72.03	sh3 domain-containing kinase-binding protein 1-like	c201011_g1_i1	5	nck-interacting protein with sh3 domain	c201148_g1_i3	34.65	60 kda ss-a ro ribonucleoprotein	c195618_g1_i6	11.8	gastrula zinc finger protein - partial
c204271_g1_i2	33.1	cuticular protein rr-1 motif 32				c198637_g7_i3	24.19	sodium calcium exchanger 3-like	c200981_g2_i1	93	rna exonuclease 1 homolog	c208970_g3_i2	19.54	neoverrucotoxin subunit beta-like	c177632_g1_i1	21	Uncharacterized protein C2orf42-like protein	c191623_g1_i4	16.68	u2 small nuclear ribonucleoprotein auxiliary factor 35 kda subunit-related protein 2	c202447_g2_i9	18.79	alanine--trna mitochondrial-like	c204491_g3_i7	72.02	retinoic acid-induced protein 1	c194599_g1_i3	5	protein roadkill	c195607_g1_i2	34.56	adenylate cyclase type ix	c206857_g1_i1	11.77	selenocysteine insertion sequence-binding protein 2-like
c200400_g1_i9	33.06	hypothetical protein DAPPUDRAFT_262500				c132446_g1_i1	24.03	n-acetylglucosaminyl-phosphatidylinositol biosynthetic	c207886_g1_i2	93	hypothetical protein CLF_107317, partial	c197141_g1_i9	19.51	sh3 domain-containing kinase-binding protein 1-like	c202176_g1_i4	21	isoform b	c185636_g1_i3	16.61	molybdenum cofactor sulfurase	c199420_g1_i1	18.78	PREDICTED: similar to conserved hypothetical protein	c209355_g1_i6	71.74	protein	c207815_g1_i1	5	kinesin-like calmodulin-binding	c198567_g1_i6	34.52	protein polybromo-1-like	c187699_g1_i6	11.75	diacylglycerol o-acyltransferase 1-like
c199390_g1_i2	33	oxysterol-binding protein 1a				c204340_g1_i1	24.03	lim domain and actin-binding protein 1	c207253_g1_i1	92.75	zinc finger protein kiaa0543	c205971_g5_i2	19.51	solute carrier organic anion transporter family member 3a1-like	c207201_g7_i1	20.95	organic cation transporter	c206406_g2_i11	16.58	mitogen-activated protein kinase kinase kinase kinase 5	c118570_g1_i1	18.77	dolichyl-diphosphooligosaccharide--protein glycosyltransferase subunit stt3b-like	c162085_g1_i1	71.65	docking protein 2	c195380_g1_i3	5	isoform b	c201385_g2_i1	34.47	protogenin precursor	c208077_g1_i2	11.67	beta-2 adrenergic receptor-like
c158067_g2_i1	33	ras-related protein rab-8a-like				c159900_g1_i1	24	segment polarity protein dishevelled-like protein dvl-3	c206747_g1_i1	92.72	krab-a domain-containing protein 2-like	c183863_g1_i3	19.42	peroxisomal targeting signal 2 receptor	c202236_g1_i4	20.91	ras-related protein rab-40c-like	c206757_g1_i1	16.56	ubiquitin carboxyl-terminal hydrolase 48-like	c203719_g2_i4	18.73	ca-activated cl channel protein	c208806_g3_i2	71.61	hcfc1 protein	c199390_g1_i2	5	oxysterol-binding protein 1a	c168394_g2_i2	34.45	s-phase kinase-associated protein 2	c169044_g1_i1	11.64	PREDICTED: hypothetical protein LOC100749894
c207933_g1_i3	33	sticks and isoform a				c192628_g1_i5	24	phosphatidate phosphatase	c209234_g3_i3	92.68	ap-like endonuclease reverse transcriptase	c190925_g1_i2	19.38	monocarboxylate transporter 13	c205675_g3_i1	20.89	protein pigeon	c198859_g3_i1	16.54	unconventional myosin-ie-like isoform x2	c207811_g1_i3	18.72	fmrfamide receptor-like	c193970_g1_i1	71.17	ace-orthologous acetylcholinesterase	c208082_g1_i5	5	ankyrin repeat-containing	c195365_g2_i8	34.41	elav-like protein 2-like	c187066_g2_i2	11.64	dr1-associated corepressor
c158229_g1_i7	32.74	yth domain-containing protein 1-like				c193136_g1_i2	24	low quality protein: transcription factor hamlet-like	c163558_g1_i2	92.53	pre-mrna-splicing factor atp-dependent rna helicase prp22	c201427_g4_i2	19.34	hermansky-pudlak syndrome 5	c157562_g1_i2	20.82	trna-dihydrouridine synthase	c201573_g8_i3	16.43	arl14 effector protein	c201099_g1_i2	18.71	oxnad1 protein	c205568_g4_i4	71.14	lkb1 interacting protein	c187519_g1_i3	5	kelch domain-containing protein 2	c192908_g3_i1	34.39	formin-like protein 3 isoform x2	c187341_g1_i1	11.61	maguk p55 subfamily member 6-like
c209444_g1_i1	32.63	integrase core domain protein				c202563_g3_i1	24	cysteine-rich secretory protein 2-like	c208890_g3_i11	92.25	protein piccolo	c207962_g2_i4	19.33	l-fucose kinase	c203392_g6_i3	20.81	fasciculation and elongation protein zeta-2-like	c194014_g1_i1	16.39	rna-directed dna polymerase from mobile element jockey-like	c209408_g1_i1	18.61	tigger transposable element-derived protein 1-like	c201753_g1_i5	71.11	transcription factor elk	c204673_g1_i2	5	bestrophin partial	c209402_g1_i5	34.36	protein piezo2-like	c185978_g1_i2	11.61	schwannomin interacting
c174482_g1_i4	32.62	tryptophan--trna cytoplasmic				c205137_g2_i1	24	gypsy retrotransposon integrase-like protein 1	c187422_g1_i1	92.16	ras-related gtp-binding protein a	c209132_g1_i1	19.29	hypothetical protein DAPPUDRAFT_319198	c169580_g1_i1	20.75	rna polymerase ii subunit b1 ctd phosphatase rpap2-like	c207963_g2_i6	16.37	phosphatase and actin regulator	c200217_g1_i2	18.6	dnaj homolog subfamily c member 4-like	c203438_g1_i3	71.01	isoform d	c199942_g2_i3	5	ankyrin repeat protein	c208003_g1_i5	34.36	c-myc promoter-binding protein	c207397_g1_i8	11.58	transmembrane channel-like protein 7-like
c203767_g1_i2	32.61	dna ligase 1-like				c206012_g1_i2	24	oocyte-testis gene 1	c198217_g1_i5	91.98	serine threonine-protein kinase nek1	c195965_g1_i3	19.27	ubiquitin thioesterase otulin	c197635_g1_i7	20.66	meiotically up-regulated gene 71	c192948_g1_i2	16.31	mediator of rna polymerase ii transcription subunit 20-like isoform 1	c204105_g2_i4	18.59	potassium voltage-gated channel subfamily h member 7	c209395_g3_i4	70.72	plexin isoform a	c205661_g1_i3	5	atp-binding cassette sub-family b member partial	c207242_g1_i1	34.36	serine threonine-protein kinase lmtk1	c196227_g2_i2	11.57	transcription factor sp3
c189389_g2_i1	32.57	bag family molecular chaperone regulator 3				c209017_g1_i3	24	general transcription factor 3c polypeptide 1	c204465_g1_i4	91.75	gamma-aminobutyric acid receptor alpha-like	c204911_g2_i4	19.24	tyrosine-protein kinase src42a-like isoform 1	c197491_g1_i6	20.57	cugbp elav-like family member 4-like	c199221_g1_i1	16.12	sodium channel protein 60e-like	c160106_g1_i3	18.5	inhibitor of growth	c195719_g4_i1	70.7	phosphatidylinositol-binding clathrin assembly protein	c205486_g7_i1	5	cuticle protein	c207601_g1_i2	34.3	protein notum-like protein	c205833_g1_i6	11.53	dynamin-1-like protein
c197568_g2_i2	32.57	udp-n-acetylglucosamine transporter isoform x1				c203956_g1_i1	23.77	hypothetical protein CAPTEDRAFT_195486	c207111_g1_i1	91.59	receptor protein-tyrosine phosphatase 10d	c200593_g2_i6	19.22	lipoma preferred partner lpp	c207962_g2_i2	20.55	l-fucose kinase-like	c208504_g3_i3	16.09	protein	c205046_g4_i2	18.41	lola protein isoform a	c208014_g4_i2	70.7	wd repeat-containing protein 34	c205179_g1_i1	5	g-protein coupled receptor 143-like	c204621_g2_i9	34.28	protein lin-10	c208407_g1_i3	11.53	vitellogenin
c195481_g1_i1	32.4	zinc finger				c207623_g1_i5	23.67	disks large homolog 5-like	c185615_g2_i2	91.4	probable exonuclease mut-7 partial	c199789_g2_i4	19.15	quinone oxidoreductase isoform x1	c209027_g2_i1	20.35	heat shock protein 70	c205261_g2_i5	16.09	upf0183 protein cg7083-like	c204035_g8_i3	18.33	lrr and pyd domains-containing protein 10	c204861_g1_i7	70.6	fad-dependent oxidoreductase domain-containing protein 1-like	c209121_g1_i3	5	centromere protein f	c183423_g1_i1	34.12	isoform b	c199553_g1_i1	11.51	oxidative stress-responsive serine-rich protein 1-like
c206736_g1_i1	32.4	apolipophorin precursor				c196896_g1_i1	23.66	hypothetical protein DAPPUDRAFT_327378	c193445_g2_i5	90.63	serine threonine-protein kinase mig-15	c188401_g1_i1	19.14	breast cancer anti-estrogen resistance protein 3-like	c188219_g1_i1	20.3	basic leucine zipper nuclear factor 1	c121680_g1_i2	16.04	cuticle proprotein	c206705_g1_i1	18.31	btb poz domain-containing protein 2-like	c158947_g1_i1	70	b9 domain-containing protein 1	c185727_g1_i2	5	2 -cyclic-nucleotide 3 -phosphodiesterase	c207498_g1_i5	34.11	centromeric protein	c207411_g1_i2	11.49	calcineurin-binding protein cabin-1-like
c208717_g2_i4	32.35	ef-hand domain-containing family member c2				c200269_g1_i1	23.6	protein	c175082_g1_i1	90	juvenile hormone esterase	c206707_g2_i1	19.13	gpn-loop gtpase 3-like	c200572_g2_i2	20.23	gata zinc finger domain-containing protein 1-like	c209121_g1_i6	16.01	centromere protein f	c202592_g1_i6	18.3	oxysterol-binding protein 8-like	c196902_g1_i1	69.99	protein kinase related to protein kinase isoform e	c186570_g1_i1	5	probable xaa-pro aminopeptidase 3-like	c206302_g12_i4	34.09	g-protein-signaling modulator 2	c200915_g2_i3	11.48	gamma-tubulin complex component 2
c202438_g1_i1	32.23	serine threonine-protein phosphatase 4 regulatory subunit 4				c128530_g1_i3	23.51	male reproductive-related protein b	c208211_g1_i1	89.53	retrovirus-related pol polyprotein from transposon 412	c206757_g1_i4	19.11	ubiquitin carboxyl-terminal hydrolase 48-like isoform x3	c200103_g1_i8	20.19	monocarboxylate transporter 13-like	c194403_g1_i1	16	n-acetylneuraminate lyase-like	c191607_g1_i3	18.28	wnt inhibitory factor 1 precursor	c207191_g1_i6	69.81	glucose transporter type 1-like	c169464_g1_i3	5	phospholipid scramblase 1-like isoform x2	c206424_g3_i4	34.09	acidic mammalian chitinase-like	c204211_g10_i2	11.47	pdz domain-containing
c197535_g2_i1	32.07	electron transfer flavoprotein-ubiquinone mitochondrial				c208871_g1_i4	23.44	zinc finger mym-type protein 1-like	c204631_g1_i2	89.13	anoctamin-7-like	c204055_g1_i1	19	heparan sulfate glucosamine 3-o-sulfotransferase 3b1-like	c168691_g1_i2	20.12	predicted protein	c206337_g1_i1	16	dna-binding protein d-ets-3-like	c198163_g2_i4	18.26	x-linked retinitis pigmentosa gtpase regulator	c203493_g1_i5	69.71	vascular endothelial growth factor receptor 1-like	c199925_g2_i1	5	AF405446_1protease	c197329_g2_i2	34.07	zinc transporter zip11-like	c193133_g1_i2	11.43	vwfa and cache domain-containing protein 1
c208476_g3_i5	32.05	rab6-interacting golgin				c198058_g6_i4	23.38	tigger transposable element-derived protein 1-like	c198256_g1_i4	88.79	serine-protein kinase atm	c205339_g2_i3	19	ras-related and estrogen-regulated growth inhibitor-like	c191043_g2_i2	20.08	uncharacterized oxidoreductase dhs-27-like	c195639_g2_i6	15.97	liquid facets	c201154_g1_i2	18.24	testis-expressed sequence 264	c206960_g5_i5	69.65	ras-related protein rab-7l1 isoform x1	c196754_g1_i4	5	aspartate aminotransferase	c195524_g1_i1	34.06	multidrug resistance-associated protein 1-like isoform 1	c208561_g1_i3	11.42	post-gpi attachment to proteins factor 2 isoform x2
c197790_g2_i1	32	extracellular copper zinc superoxide dismutase				c203430_g2_i7	23.37	sprt-like domain-containing protein spartan	c187910_g1_i2	88.56	a chain protein tyrosine phosphatase 1b with sulfamic acid inhibitors	c84295_g1_i1	19	inositol monophosphatase 3-like	c202236_g1_i3	20.05	ras-related protein rab-40c-like	c208884_g1_i3	15.93	mannose-binding protein	c207683_g1_i9	18.2	echinoderm microtubule-associated 6	c180429_g1_i1	69.63	cerebellar degeneration-related protein 2-like	c200517_g2_i2	5	rrna intron-encoded homing endonuclease	c203229_g3_i10	34.05	proteasome assembly chaperone 4-like	c208120_g1_i5	11.41	formin cappuccino
c207529_g1_i2	32	sodium glucose cotransporter				c204267_g1_i1	23.3	folliculin-interacting protein 2 isoform x2	c198687_g2_i4	88.54	sodium-dependent noradrenaline transporter	c208991_g1_i12	18.99	mariner mos1 transposase	c207248_g3_i9	20.02	dnaj homolog subfamily c member 11-like	c186104_g1_i2	15.89	ph-interacting protein	c204206_g1_i6	18.11	ring domain containing protein	c202263_g3_i1	69.56	phosphatidylinositol-4-phosphate 5-kinase type i	c200776_g2_i2	5	tyrosine kinase receptor cad96ca	c208285_g2_i2	34.03	myosin light chain smooth muscle	c206902_g1_i1	11.41	threonine aldolase
c202053_g1_i1	32	nad-dependent protein deacetylase sirtuin-7				c205935_g1_i8	23.3	slit-robo rho gtpase-activating protein 1	c192197_g3_i1	88.13	zinc finger protein 184-like	c208628_g1_i5	18.93	homeobox protein cut	c209444_g1_i1	20	integrase core domain protein	c208032_g1_i3	15.88	isoform n	c195976_g3_i8	18.11	methionine aminopeptidase	c209482_g2_i1	69.45	thioredoxin-related transmembrane protein 1-like	c208562_g1_i3	5	neogenin isoform x2	c208147_g2_i2	34	isoform a	c206156_g1_i2	11.37	transforming growth factor beta receptor type 3 isoform x1
c200055_g1_i1	32	sodium bicarbonate transporter-like protein 11				c208082_g1_i7	23.27	ankyrin repeat-containing	c136006_g1_i1	88	transposable element tc3 transposase	c165030_g1_i3	18.9	apaf1 interacting protein	c202664_g2_i1	20	zinc finger protein 850-like	c200547_g2_i1	15.75	zinc finger protein 254 isoform a	c200440_g1_i4	18.1	sialin-like	c205735_g1_i4	69.43	pms1 protein homolog 1 isoform x1	c206876_g2_i1	5	prolyl 4-hydroxylase subunit alpha-3	c205767_g1_i1	34	protein lethal essential for life-like	c207593_g3_i3	11.31	mitochondrial dicarboxylate carrier
c205776_g2_i1	32	dep domain-containing protein 1b isoform x1				c208303_g2_i3	23.18	soluble nsf attachment	c202036_g3_i1	88	protein fam179b	c201194_g1_i1	18.84	alpha- -mannosyl-glycoprotein 2-beta-n-acetylglucosaminyltransferase	c205242_g8_i1	20	leucine rich protein	c205472_g1_i1	15.7	bone morphogenetic protein 3	c208011_g1_i7	18.06	nima-family kinase nercc1	c192498_g1_i1	69.02	serine threonine-protein kinase nek4 isoform x3	c194467_g1_i1	5	isoform a	c193018_g1_i4	33.98	cytoplasmic polyadenylation element binding	c209239_g1_i4	11.22	isoform k
c205735_g1_i5	31.95	pms1 protein homolog 1 isoform x1				c208938_g1_i5	23.11	5- cytosolic ia-like	c207239_g3_i1	88	thrombospondin-type laminin g domain and ear repeat-containing	c203382_g2_i1	18.8	uhrf1-binding protein 1-like	c202394_g3_i1	20	condensin complex subunit 3	c207580_g1_i4	15.69	glutaminase kidney mitochondrial-like	c192627_g1_i2	18.04	chromosome 21 open reading frame 59	c139435_g1_i2	69	PREDICTED: similar to AGAP000245-PA	c189961_g1_i1	5	transcription factor e2f7	c197359_g1_i3	33.96	ubiquitin carboxyl-terminal hydrolase 16	c208929_g1_i1	11.12	cg6178 cg6178-pa
c178564_g2_i3	31.9	peptidyl-prolyl cis-trans isomerase g				c200408_g2_i5	23.04	integrin-alpha fg-gap repeat-containing protein 2-like	c207786_g1_i1	88	isoform c	c185388_g1_i1	18.78	neurexin isoform f	c194330_g1_i1	20	importin-13	c205805_g1_i5	15.69	potassium voltage-gated channel subfamily h member 8-like	c207039_g1_i1	18	nephrin-like	c200996_g3_i2	68.99	zinc finger	c202793_g1_i1	5	hypothetical protein CGI_10024338	c201476_g1_i2	33.94	guanine nucleotide-binding protein subunit gamma-1-like	c201019_g1_i13	11.09	inositol-tetrakisphosphate 1-kinase
c201734_g2_i1	31.83	pre-mrna-processing factor 40 homolog a-like				c207704_g1_i1	23.02	6-phosphofructo-2-kinase fructose- -biphosphatase 1	c200846_g1_i4	87.86	golgin subfamily a member 1	c205806_g4_i2	18.78	uncharacterized mfs-type transporter c19orf28 homolog	c197039_g1_i4	20	gpi ethanolamine phosphate transferase 2 isoform 2	c207385_g1_i6	15.68	chloride channel protein 2-like	c191590_g1_i3	18	adp-ribosylation factor 4	c205187_g4_i3	68.94	arf-gap with coiled- ank repeat and ph domain-containing protein 2	c194630_g1_i1	5	ankyrin repeat and sam domain-containing protein 6	c208816_g1_i1	33.91	furin-1-like isoform x1	c177127_g1_i3	11.09	rab-like protein 2a-like
c203402_g1_i1	31.72	protein split ends				c161450_g1_i1	23	kinesin heavy chain	c208677_g1_i7	87.58	isoform a	c198189_g1_i5	18.53	dual specificity protein phosphatase 12-like	c197680_g1_i11	19.93	high mobility group	c206835_g1_i2	15.65	iodide transporter-like protein	c192545_g2_i1	18	serine threonine-protein kinase pak 7-like	c208212_g1_i2	68.77	d-3-phosphoglycerate dehydrogenase	c209104_g1_i4	5	nascent polypeptide-associated complex subunit muscle-specific form-like	c208127_g1_i2	33.9	otoferlin	c186955_g1_i1	11.05	ninjurin a
c203834_g2_i6	31.4	zinc finger protein 3				c192443_g1_i15	22.8	swi snf-related matrix-associated actin-dependent regulator chromatin subfamily e member 1	c171924_g1_i1	87.5	maternal embryonic leucine zipper kinase	c208533_g1_i5	18.5	predicted protein	c201909_g8_i3	19.92	isoform a	c165030_g1_i2	15.63	apaf1 interacting protein	c205598_g2_i3	18	gastrula zinc finger protein - partial	c198738_g1_i2	68.71	ribonucleoprotein ptb-binding 1	c203187_g1_i2	5	synaptotagmin-17	c181758_g1_i1	33.84	succinate dehydrogenase assembly factor mitochondrial-like	c204189_g1_i1	11.05	set and mynd domain-containing protein 5
c209159_g3_i1	31.37	sticks and isoform a				c206773_g2_i8	22.73	kn motif and ankyrin repeat domain-containing protein 1	c192412_g1_i2	87.45	sin3 histone deacetylase corepressor complex component sds3	c207189_g4_i2	18.47	glucosylceramidase-like	c192804_g1_i6	19.88	sjchgc04402 protein	c206726_g1_i5	15.56	mirror-image polydactyly gene 1 protein	c191382_g3_i1	17.99	structural maintenance of chromosomes protein 5	c202705_g2_i2	68.18	high affinity camp-specific and ibmx-insensitive 3 -cyclic phosphodiesterase 8b isoform x7	c179337_g1_i2	5	grb2-related adapter	c202911_g3_i6	33.83	tripartite motif-containing 32	c189100_g1_i2	11.05	disrupted in renal carcinoma protein 2 homolog
c202024_g1_i1	31.36	pdz domain protein				c190608_g1_i1	22.67	calcium calmodulin-dependent protein kinase type ii alpha chain	c200394_g4_i2	87.4	aldehyde dehydrogenase 16 member a1	c206944_g1_i3	18.39	ceramide synthase 6-like	c194942_g1_i4	19.88	phosphoglycolate phosphatase-like	c206940_g1_i1	15.5	nitric oxide synthase	c205004_g1_i1	17.98	rho-associated protein kinase 2	c203359_g4_i5	68.03	nicotinamide phosphoribosyltransferase-like	c206112_g2_i5	4.96	u6 snrna-associated sm-like protein lsm2	c207203_g3_i3	33.77	class b secretin-like g-protein coupled receptor	c206320_g1_i6	11	broad-complex core protein isoform 6
c208990_g5_i2	31.36	endo-b- -glucanase				c208653_g1_i6	22.67	endonuclease and reverse transcriptase-like protein	c205001_g1_i3	87.23	ethanolamine kinase 1	c197421_g2_i5	18.27	cts telomere maintenance complex component 1	c206241_g1_i12	19.83	protein timeless homolog	c207345_g1_i1	15.4	glutamate-rich wd repeat-containing protein 1	c205606_g3_i4	17.94	neuroblastoma-amplified sequence	c208663_g2_i1	68	stonustoxin subunit alpha	c183245_g1_i1	4.95	hypothetical protein DAPPUDRAFT_327649	c209062_g4_i2	33.76	protein alpha isoform	c207835_g3_i2	11	kynurenine 3-monooxygenase
c192019_g2_i2	31.32	zinc finger protein 64 isoforms 3 and 4-like				c159097_g1_i1	22.57	rna-directed dna polymerase from mobile element jockey-like	c166028_g1_i2	87.06	hypothetical protein CGI_10009678	c208894_g1_i2	18.22	bullous pemphigoid antigen isoforms 6 9 10	c200835_g1_i2	19.79	nuclease harbi1-like	c200953_g1_i3	15.35	galactosylceramide sulfotransferase-like	c207267_g2_i3	17.92	sticks and isoform a	c207332_g2_i2	67.94	dynactin subunit 6	c204679_g1_i4	4.94	potassium voltage-gated channel protein shab-like	c186826_g1_i2	33.71	hormone receptor 4	c208080_g2_i3	11	rna-directed dna polymerase from mobile element jockey-like
c205516_g1_i2	31	class b secretin-like g-protein coupled receptor				c205595_g1_i3	22.44	microtubule-associated protein futsch-like isoform x1	c204067_g1_i5	87	neuronal pas domain-containing	c207772_g5_i1	18.22	protease inhibitor epi11	c206081_g1_i5	19.75	pancreatic lipase-related protein 2-like	c209179_g1_i4	15.34	notch2 protein	c209125_g1_i3	17.92	reelin-like protein	c197120_g1_i5	67.93	lethal giant	c201588_g1_i2	4.92	glycine receptor subunit alpha-2-like	c209141_g3_i4	33.58	fat-like cadherin-related tumor suppressor homolog	c187506_g2_i1	11	ubiquitin-like-conjugating enzyme atg10
c167302_g1_i1	31	cuticle protein				c205414_g1_i1	22.31	nhl repeat-containing protein 2	c192715_g1_i2	86.98	sin3a-associated protein sap130	c203604_g2_i4	18.14	rab11 family-interacting protein 4a-like	c202106_g1_i1	19.48	heparan-alpha-glucosaminide n-acetyltransferase-like	c208082_g1_i10	15.34	ankyrin repeat-containing	c206918_g1_i1	17.91	gst-n-metaxin-like protein	c190324_g2_i2	67.84	sugar transporter	c209498_g1_i3	4.91	endonuclease and reverse transcriptase-like protein	c198755_g1_i3	33.58	neurofibromin isoform d	c193964_g1_i2	11	hypothetical protein CLF_109944
c178686_g3_i1	31	bm8 interacting protein 2d-2				c203593_g1_i3	22.29	protein neuralized-like	c185526_g4_i2	86.94	anaphase-promoting complex subunit 7	c203541_g1_i2	18.13	zgc:110355 protein	c207636_g1_i1	19.43	gpi ethanolamine phosphate transferase 1	c203558_g1_i4	15.31	lim domain and actin-binding protein 1	c191938_g3_i2	17.88	transcriptional repressor ctcfl	c201950_g1_i5	67.7	inactive serine threonine-protein kinase tex14	c129078_g1_i1	4.88	male-specific lethal 1 homolog isoform 2	c209243_g2_i10	33.55	protein unc-80 homolog	c208714_g1_i1	11	chondroitin sulfate n-acetylgalactosaminyltransferase 2
c201869_g1_i3	30.97	PREDICTED: uncharacterized protein LOC763787				c192295_g1_i3	22.27	pre-mrna-splicing factor 38b-like	c191031_g1_i3	86.74	protein af-10	c209116_g1_i4	18.09	PREDICTED: uncharacterized protein KIAA1586-like	c197382_g2_i3	19.41	plexus cg4444-pa	c204048_g1_i1	15.25	guanine deaminase	c198583_g1_i6	17.72	broad-complex core protein isoform 6-like	c132767_g1_i2	67.62	g protein-coupled receptor	c201464_g1_i5	4.87	piwi-like protein 2-like	c199758_g1_i5	33.52	bardet-biedl syndrome 4 protein	c206949_g1_i1	11	PREDICTED: uncharacterized protein LOC100908119
c209274_g1_i1	30.95	hypothetical protein, conserved				c119443_g1_i2	22.11	neurocalcin homolog	c202442_g1_i2	86.73	spermatogenesis-associated protein 5-like	c200097_g1_i1	18.01	ankyrin repeat and socs box protein 15-like isoform x2	c205295_g6_i2	19.4	transposable element tc3 transposase	c209427_g1_i4	15.25	lysosomal-trafficking regulator-like	c200960_g1_i4	17.66	sodium-coupled monocarboxylate transporter 2	c206508_g1_i3	67.55	calcium calmodulin-dependent protein kinase	c174482_g1_i4	4.87	tryptophan--trna cytoplasmic	c205607_g1_i3	33.47	protein yif1b-like	c197244_g2_i1	11	palmitoyltransferase zdhhc3
c209164_g1_i1	30.95	probable g-protein coupled receptor cg31760-like				c209121_g1_i6	22.1	centromere protein f	c168496_g1_i1	86.69	nuclear receptor coactivator 6	c194207_g2_i2	18	rna-directed dna polymerase from mobile element jockey-like	c196933_g1_i3	19.3	80 kda mcm3-associated	c184264_g1_i3	15.2	allatostatin-a receptor-like	c206631_g1_i4	17.59	organic cation transporter	c209187_g1_i6	67.38	isoform c	c197849_g2_i9	4.85	lpxtg-motif cell wall anchor domain protein	c153795_g1_i1	33.41	PREDICTED: hypothetical protein LOC100161596	c205623_g1_i1	11	glutamate receptor 4 isoform x1
c206835_g1_i5	30.9	iodide transporter-like protein				c192573_g1_i1	22.07	galactokinase 1	c207396_g1_i4	86.47	sulfotransferase 1c4	c192773_g1_i2	18	probable chitinase 2-like	c162104_g2_i2	19.24	dehydrogenase reductase sdr family member 12	c208869_g1_i1	15.13	isoform c	c196128_g1_i4	17.52	bcl2 adenovirus e1b 19-kd protein-interacting	c205364_g1_i1	67.36	clip-associating protein 1-a-like isoform 1	c201953_g2_i2	4.85	protein bric-a-brac 2	c202854_g3_i2	33.34	ran-binding protein	c206864_g1_i2	11	znf509 protein
c207626_g2_i2	30.87	protein				c121160_g1_i2	22	protein gawky-like	c181948_g2_i2	86	bric a brac isoform c	c203565_g1_i1	18	polyadenylation factor	c186789_g1_i3	19.24	lola protein isoform a	c190576_g1_i1	15.1	zinc finger protein 420-like	c207333_g1_i3	17.48	protein isoform	c206935_g2_i3	67.25	phosphatidate phosphatase lpin1-like	c202055_g2_i6	4.84	mog interacting and ectopic p-granules protein 1	c206108_g3_i6	33.2	integrase core domain protein	c208147_g2_i1	11	isoform a
c201464_g1_i1	30.86	piwi-like protein 2-like				c188095_g2_i1	22	protein xa-1-like isoform x1	c204062_g1_i1	86	synaptic vesicle membrane protein vat-1 homolog-like	c202574_g1_i1	18	neutral sphingomyelinase-like	c193349_g1_i3	19.09	pc4 and sfrs1-interacting protein isoform x2	c179390_g1_i2	15.03	hypothetical protein BRAFLDRAFT_64352	c200953_g1_i6	17.46	galactosylceramide sulfotransferase-like	c199858_g1_i2	67.11	isoform a	c208566_g2_i1	4.81	leucine-rich repeat-containing protein 24	c192884_g1_i2	33.12	monocarboxylate transporter 10	c204023_g9_i2	11	oxidoreductase-like domain-containing protein 1-like isoform x2
c203075_g3_i2	30.83	ficolin (collagen fibrinogen domain containing) 1				c201128_g1_i1	22	5 -nucleotidase domain-containing protein 1-like	c184359_g1_i3	85.99	e3 ubiquitin-protein ligase march2	c198689_g2_i2	17.98	dna-directed rna polymerase iii subunit rpc6	c207696_g1_i3	19.04	tyrosine-protein kinase frk	c208044_g1_i3	15.03	crossover junction endonuclease eme1	c207654_g3_i1	17.45	aminopeptidase n	c208750_g1_i2	67.03	palmitoyltransferase zdhhc2	c208011_g1_i10	4.78	nima-family kinase nercc1	c175310_g1_i3	33.08	e3 ubiquitin-protein ligase smurf2-like	c207606_g1_i1	11	alkaline phosphatase
c178564_g2_i7	30.7	peptidyl-prolyl cis-trans isomerase g-like				c202518_g6_i1	22	PREDICTED: hypothetical protein LOC100557975	c207837_g6_i1	85.94	wd repeat-containing protein wrap73	c195874_g1_i3	17.85	aael010828- partial	c188055_g3_i1	19.01	transcriptional adapter 3	c202473_g1_i4	15.03	dna polymerase lambda-like	c206385_g8_i3	17.38	pkhd domain-containing transmembrane protein c17orf101 homolog	c202911_g3_i4	66.98	tripartite motif-containing 32	c206669_g1_i3	4.76	katanin p60 atpase-containing subunit a-like 1-like	c206138_g1_i3	33.04	protein turtle homolog a-like	c209369_g1_i2	11	retrotransposon-like family member (retr-1)- partial
c193869_g1_i6	30.69	zinc finger protein 227-like				c203946_g1_i1	22	sodium-dependent nutrient amino acid transporter 1-like	c195163_g1_i1	85.93	pyruvate mitochondrial	c204654_g1_i2	17.72	dna repair protein rad51 homolog 3	c208259_g1_i1	19	isoform a	c207374_g1_i7	15.01	prostaglandin e2 receptor ep4 subtype	c207805_g1_i3	17.34	protein	c193445_g2_i8	66.89	serine threonine-protein kinase mig-15	c193674_g1_i2	4.74	organic cation	c156352_g1_i1	33	myosin heavy chain type 2	c192751_g1_i1	11	hypothetical protein Phum_PHUM431290
[truncated: 6,079 more rows]
[truncated: 22 more columns]
