# Supplementary material for: Sex and tissue specific gene expression patterns identified following de novo transcriptomic analysis of the Norway lobster, Nephrops norvegicus
Source: BMC Genomics. 2017 Aug 16;18:622. doi: 10.1186/s12864-017-3981-2 (PMC5559819; doi:10.1186/s12864-017-3981-2)
Supplement: Supplementary file 4 — Full list of differentially expressed transcripts between sexes. (XLSX 853 kb) [file 12864_2017_3981_MOESM4_ESM.xlsx]

## Sheet: Br
	logFC	logCPM	PValue	FDR
c207513_g1_i1	14.4359	6.66505	2.40997e-23	2.23899e-18	eukaryotic translation initiation factor 5-like	eukaryotic translation initiation factor 5-like
c209339_g1_i3	13.8482	6.07807	1.37853e-21	6.40363e-17	e3 ubiquitin-protein ligase ubr4	e3 ubiquitin-protein ligase ubr4
c207370_g1_i1	13.7801	6.01005	2.2027e-21	6.8214e-17	150 kda dynein-associated polypeptide	150 kda dynein-associated polypeptide
c208466_g1_i2	13.6816	5.91164	4.33587e-21	1.00706e-16	#N/A	0
c208466_g1_i1	13.5411	5.77137	1.13589e-20	2.11059e-16	#N/A	0
c198069_g1_i2	13.2458	5.47664	8.63293e-20	1.33674e-15	#N/A	0
c125791_g1_i2	-13.1847	5.41904	1.30847e-19	1.73663e-15	#N/A	0
c200664_g1_i3	-8.3569	6.98265	4.88384e-19	5.67167e-15	#N/A	0
c203575_g1_i3	12.8221	5.05404	1.56889e-18	1.61953e-14	probable ubiquitin carboxyl-terminal hydrolase faf-x isoform x2	probable ubiquitin carboxyl-terminal hydrolase faf-x isoform x2
c204887_g2_i2	-12.7828	5.01922	2.04447e-18	1.89941e-14	atrial natriuretic peptide-converting enzyme-like	atrial natriuretic peptide-converting enzyme-like
c199398_g2_i1	-12.7557	4.99223	2.44888e-18	2.0683e-14	ras-related protein rab-14-like	ras-related protein rab-14-like
c22635_g1_i1	12.5281	4.76091	1.15167e-17	8.91633e-14	arthrodial cuticle protein	arthrodial cuticle protein
c207963_g2_i7	-12.4478	4.68642	1.9886e-17	1.42116e-13	phosphatase and actin regulator	phosphatase and actin regulator
c207571_g2_i3	-12.1668	4.40762	1.3457e-16	8.93017e-13	prominin-like isoform 1	prominin-like isoform 1
c205284_g1_i2	12.1505	4.38481	1.49092e-16	9.23428e-13	gmp synthase	gmp synthase
c203604_g2_i3	-12.1299	4.37112	1.71205e-16	9.9411e-13	rab11 family-interacting protein 4a-like	rab11 family-interacting protein 4a-like
c199547_g1_i3	12.0182	4.25323	3.65787e-16	1.99903e-12	multidrug resistance protein 1	multidrug resistance protein 1
c207571_g2_i8	11.9198	4.15528	7.07591e-16	3.53011e-12	prominin-like isoform 2	prominin-like isoform 2
c209282_g2_i1	-11.9159	4.15912	7.21943e-16	3.53011e-12	#N/A	0
c208466_g2_i1	11.8948	4.13049	8.49003e-16	3.94383e-12	#N/A	0
c182320_g1_i2	11.8404	4.07637	1.20899e-15	5.34864e-12	ankyrin repeat domain-containing protein 50-like	ankyrin repeat domain-containing protein 50-like
c209282_g2_i2	11.8273	4.06333	1.31628e-15	5.55858e-12	#N/A	0
c209452_g1_i1	-11.783	4.0277	1.78283e-15	7.20146e-12	phospholipase d	phospholipase d
c204398_g4_i1	-11.7282	3.97353	2.55128e-15	9.70004e-12	calcium-transporting atpase sarcoplasmic endoplasmic reticulum type-like	calcium-transporting atpase sarcoplasmic endoplasmic reticulum type-like
c201195_g1_i6	11.725	3.96163	2.6102e-15	9.70004e-12	ficolin-like protein 2	ficolin-like protein 2
c207370_g1_i4	6.95057	6.06095	2.8601e-15	1.02199e-11	150 kda dynein-associated polypeptide	150 kda dynein-associated polypeptide
c137192_g1_i1	11.7072	3.94396	2.99675e-15	1.03116e-11	#N/A	0
c209452_g1_i8	11.6562	3.8933	4.16773e-15	1.38287e-11	phospholipase d	phospholipase d
c206310_g2_i1	-11.6471	3.89342	4.37275e-15	1.40086e-11	low quality protein: titin-like	low quality protein: titin-like
c205616_g1_i4	11.6224	3.85977	5.18261e-15	1.60497e-11	glucose-fructose oxidoreductase domain-containing protein 1-like	glucose-fructose oxidoreductase domain-containing protein 1-like
c203638_g1_i4	11.6148	3.85221	5.57907e-15	1.67201e-11	aryl hydrocarbon receptor nuclear translocator homolog	aryl hydrocarbon receptor nuclear translocator homolog
c208990_g2_i2	-11.6048	3.85164	5.86187e-15	1.70187e-11	long form-like	long form-like
c206965_g3_i1	11.5995	3.83697	6.16052e-15	1.72587e-11	dnaj homolog subfamily c member 24	dnaj homolog subfamily c member 24
c205690_g1_i6	-11.594	3.841	6.31609e-15	1.72587e-11	isoform a	isoform a
c189607_g1_i2	6.67655	6.46232	8.34626e-15	2.21546e-11	#N/A	0
c208099_g1_i4	11.4956	3.73381	1.23587e-14	3.18939e-11	cg12991 cg12991-pa isoform 1	cg12991 cg12991-pa isoform 1
c203707_g2_i5	11.4705	3.70892	1.45251e-14	3.64717e-11	PREDICTED: uncharacterized protein LOC100197081	PREDICTED: uncharacterized protein LOC100197081
c208460_g7_i3	11.4578	3.69631	1.57624e-14	3.8537e-11	PREDICTED: uncharacterized protein LOC100880697	PREDICTED: uncharacterized protein LOC100880697
c208058_g2_i4	11.4535	3.69208	1.62002e-14	3.85918e-11	#N/A	0
c205340_g1_i2	11.4233	3.66214	1.96671e-14	4.56794e-11	phosphatidylethanolamine-binding protein 4	phosphatidylethanolamine-binding protein 4
c206935_g2_i3	-11.3596	3.60986	3.01932e-14	6.8417e-11	phosphatidate phosphatase lpin1-like	phosphatidate phosphatase lpin1-like
c168598_g1_i1	-6.90816	5.04028	3.22858e-14	7.1417e-11	#N/A	0
c198883_g1_i1	11.3241	3.56377	3.82438e-14	8.26287e-11	leucine-rich repeat neuronal protein 1	leucine-rich repeat neuronal protein 1
c185627_g1_i1	-11.3034	3.55449	4.31331e-14	9.10746e-11	tripartite motif-containing protein 3-like isoform x2	tripartite motif-containing protein 3-like isoform x2
c195511_g1_i6	-11.2946	3.54578	4.58325e-14	9.46238e-11	e3 ubiquitin-protein ligase hectd1	e3 ubiquitin-protein ligase hectd1
c207234_g3_i1	11.2863	3.52627	4.87189e-14	9.83964e-11	voltage-dependent calcium channel type a subunit alpha-1-like	voltage-dependent calcium channel type a subunit alpha-1-like
c203604_g2_i2	11.267	3.50715	5.51108e-14	1.08938e-10	rab11 family-interacting protein 4a-like	rab11 family-interacting protein 4a-like
c156646_g1_i2	11.2425	3.48289	6.64972e-14	1.28707e-10	isoform c	isoform c
c174890_g1_i1	8.45475	3.82133	7.33391e-14	1.39053e-10	arthrodial cuticle protein	arthrodial cuticle protein
c204575_g5_i4	-11.1791	3.43221	9.78773e-14	1.80995e-10	#N/A	0
c196869_g1_i6	-6.66902	4.99313	9.93567e-14	1.80995e-10	tropomyosin	tropomyosin
c200919_g1_i2	-11.1695	3.42273	1.04545e-13	1.86784e-10	growth inhibition and differentiation-related protein 88-like protein	growth inhibition and differentiation-related protein 88-like protein
c193212_g1_i3	11.1665	3.40755	1.08065e-13	1.8943e-10	#N/A	0
c208797_g1_i8	-11.1303	3.38415	1.36683e-13	2.35158e-10	ryanodine receptor	ryanodine receptor
c194767_g1_i4	-11.1253	3.37926	1.41413e-13	2.38872e-10	histone-lysine n-methyltransferase setd2	histone-lysine n-methyltransferase setd2
c201952_g2_i1	-6.60416	4.92929	1.52269e-13	2.52616e-10	truncated actin-4	truncated actin-4
c205773_g4_i8	11.1026	3.34432	1.67926e-13	2.64427e-10	protein transport protein sec16a	protein transport protein sec16a
c206169_g4_i6	-11.1001	3.35453	1.67926e-13	2.64427e-10	#N/A	0
c206683_g1_i8	-11.1001	3.35453	1.67926e-13	2.64427e-10	carbohydrate sulfotransferase 4-like	carbohydrate sulfotransferase 4-like
c195450_g1_i3	11.0972	3.33892	1.7386e-13	2.69208e-10	anti-lipopolysaccharide factor	anti-lipopolysaccharide factor
c139226_g1_i1	-6.43105	5.21008	1.78265e-13	2.71503e-10	myosin light chain 2	myosin light chain 2
c172289_g1_i2	11.0751	3.31713	2.00011e-13	2.94953e-10	bromo adjacent homology domain-containing protein	bromo adjacent homology domain-containing protein
c205562_g1_i2	-11.0745	3.32937	2.00011e-13	2.94953e-10	#N/A	0
c200141_g1_i1	-11.0641	3.31918	2.07206e-13	3.00788e-10	probable atp-dependent rna helicase dhx34-like	probable atp-dependent rna helicase dhx34-like
c204270_g1_i8	-11.0379	3.29339	2.47722e-13	3.54071e-10	restin homolog	restin homolog
c193309_g3_i2	11.0128	3.25545	2.97124e-13	4.18247e-10	#N/A	0
c202055_g8_i1	11.007	3.24971	3.08252e-13	4.27435e-10	microsomal triglyceride transfer protein large subunit	microsomal triglyceride transfer protein large subunit
c208902_g4_i2	-10.9948	3.25115	3.3191e-13	4.53472e-10	#N/A	0
c208687_g2_i6	-10.9728	3.22955	3.85452e-13	5.18992e-10	protein vav-like	protein vav-like
c193736_g1_i1	-10.9561	3.21314	4.31846e-13	5.73152e-10	dorsal-ventral patterning protein sog-like	dorsal-ventral patterning protein sog-like
c206683_g1_i6	10.9355	3.179	5.03529e-13	6.58878e-10	carbohydrate sulfotransferase 4-like	carbohydrate sulfotransferase 4-like
c198738_g1_i2	10.9294	3.17294	5.23431e-13	6.75408e-10	ribonucleoprotein ptb-binding 1	ribonucleoprotein ptb-binding 1
c208871_g1_i5	10.9108	3.15463	5.88519e-13	7.48991e-10	zinc finger mym-type protein 1-like	zinc finger mym-type protein 1-like
c204768_g2_i5	10.9046	3.14848	6.12154e-13	7.68543e-10	isocitrate dehydrogenase	isocitrate dehydrogenase
c194845_g1_i1	10.8858	3.12985	6.89556e-13	8.54177e-10	protein dispatched-like	protein dispatched-like
c188869_g1_i1	10.8731	3.1173	7.47116e-13	9.01439e-10	phospholipase d beta 1-like	phospholipase d beta 1-like
c208235_g3_i13	-10.8693	3.12814	7.47116e-13	9.01439e-10	#N/A	0
c199066_g4_i17	10.8408	3.08544	9.15533e-13	1.09048e-09	cg17816 cg17816-pg	cg17816 cg17816-pg
c190332_g1_i3	-6.48882	4.41101	9.56978e-13	1.12542e-09	troponin t	troponin t
c167868_g1_i1	10.8211	3.06597	1.03638e-12	1.18871e-09	trna selenocysteine 1-associated protein 1-like	trna selenocysteine 1-associated protein 1-like
c208825_g5_i4	-10.8209	3.08067	1.03638e-12	1.18871e-09	beta- -galactosyltransferase 1-like	beta- -galactosyltransferase 1-like
c206312_g2_i7	-10.8147	3.07463	1.08049e-12	1.22418e-09	nucleolysin tia-1 isoform p40-like isoform 1	nucleolysin tia-1 isoform p40-like isoform 1
c192862_g1_i2	-10.8023	3.06246	1.17501e-12	1.31524e-09	#N/A	0
c186030_g1_i3	10.7944	3.03961	1.22566e-12	1.3556e-09	hypothetical protein LOTGIDRAFT_164025	hypothetical protein LOTGIDRAFT_164025
c207584_g6_i2	10.774	3.01952	1.45366e-12	1.58885e-09	hypothetical protein EAG_06707	hypothetical protein EAG_06707
c206219_g2_i1	-10.7643	3.02533	1.5177e-12	1.63956e-09	coronin-1b-like isoform x2	coronin-1b-like isoform x2
c202077_g5_i1	10.7534	2.99914	1.65529e-12	1.74756e-09	astakine	astakine
c207086_g1_i2	-10.7514	3.01274	1.65529e-12	1.74756e-09	abnormal spindle-like microcephaly-associated protein homolog	abnormal spindle-like microcephaly-associated protein homolog
c207960_g2_i7	10.7395	2.98539	1.80673e-12	1.86505e-09	hydroxysteroid dehydrogenase-like protein 2-like	hydroxysteroid dehydrogenase-like protein 2-like
c196902_g1_i1	-10.7319	2.99364	1.80673e-12	1.86505e-09	protein kinase related to protein kinase isoform e	protein kinase related to protein kinase isoform e
c185654_g1_i1	10.7324	2.97847	1.88812e-12	1.92764e-09	#N/A	0
c168074_g1_i1	7.29326	3.5816	2.13226e-12	2.15323e-09	hypothetical protein DAPPUDRAFT_308661	hypothetical protein DAPPUDRAFT_308661
c208655_g2_i3	-10.692	2.95467	2.36042e-12	2.35801e-09	agrin-like	agrin-like
c205542_g2_i2	-5.8163	5.71896	2.64112e-12	2.61035e-09	myosin heavy chain type 2	myosin heavy chain type 2
c197990_g7_i6	10.675	2.92187	2.70534e-12	2.64568e-09	#N/A	0
c205660_g1_i2	10.6677	2.91463	2.83236e-12	2.71278e-09	condensin-2 complex subunit g2	condensin-2 complex subunit g2
c204302_g3_i1	10.6677	2.91463	2.83236e-12	2.71278e-09	nck-associated protein 5	nck-associated protein 5
c196469_g1_i2	10.6529	2.90005	3.10652e-12	2.91527e-09	#N/A	0
c192718_g1_i2	10.6529	2.90005	3.10652e-12	2.91527e-09	#N/A	0
c206143_g1_i10	-10.6371	2.90101	3.41017e-12	3.16822e-09	golgin subfamily a member 4	golgin subfamily a member 4
c207782_g2_i1	10.6229	2.87045	3.74678e-12	3.44648e-09	low quality protein: tankyrase-2-like	low quality protein: tankyrase-2-like
c179301_g1_i2	-10.6088	2.87342	4.12031e-12	3.71648e-09	dolichol kinase-like	dolichol kinase-like
c206276_g1_i2	10.6076	2.85542	4.12031e-12	3.71648e-09	eukaryotic translation initiation factor 2-alpha kinase-like	eukaryotic translation initiation factor 2-alpha kinase-like
c205935_g1_i6	-10.5873	2.85237	4.75972e-12	4.25194e-09	slit-robo rho gtpase-activating protein 1	slit-robo rho gtpase-activating protein 1
c207008_g2_i7	-10.5654	2.831	5.50998e-12	4.87528e-09	dedicator of cytokinesis protein 1	dedicator of cytokinesis protein 1
c208002_g2_i7	-10.5431	2.80932	6.39239e-12	5.60269e-09	nfat isoform e	nfat isoform e
c204726_g4_i8	-10.5281	2.79468	6.72021e-12	5.83496e-09	#N/A	0
c204055_g1_i1	-10.5205	2.7873	7.06661e-12	6.07892e-09	heparan sulfate glucosamine 3-o-sulfotransferase 3b1-like	heparan sulfate glucosamine 3-o-sulfotransferase 3b1-like
c204302_g3_i5	-10.5129	2.77989	7.43276e-12	6.33523e-09	nck-associated protein 5	nck-associated protein 5
c206169_g4_i4	10.5125	2.76178	7.81988e-12	6.6046e-09	#N/A	0
c207597_g1_i3	10.5043	2.75369	8.2293e-12	6.88777e-09	#N/A	0
c203638_g1_i3	10.4877	2.73739	9.12075e-12	7.49879e-09	aryl hydrocarbon receptor nuclear translocator homolog	aryl hydrocarbon receptor nuclear translocator homolog
c200909_g3_i1	-10.4821	2.74984	9.12075e-12	7.49879e-09	wd repeat domain-containing protein 83-like	wd repeat domain-containing protein 83-like
c166578_g1_i1	10.4794	2.72917	9.60589e-12	7.76031e-09	#N/A	0
c200799_g3_i4	-10.4743	2.74223	9.60589e-12	7.76031e-09	cytoglobin-2-like isoform 1	cytoglobin-2-like isoform 1
c204055_g1_i2	10.4625	2.71258	1.06636e-11	8.46757e-09	heparan sulfate glucosamine 3-o-sulfotransferase 3b1-like	heparan sulfate glucosamine 3-o-sulfotransferase 3b1-like
c208632_g1_i11	-10.4585	2.72689	1.06636e-11	8.46757e-09	c-amp-responsive-element binding protein	c-amp-responsive-element binding protein
c206603_g1_i4	-10.4346	2.70356	1.24985e-11	9.84047e-09	transcription factor castor	transcription factor castor
c181622_g1_i1	-6.91711	3.31984	1.28784e-11	1.00544e-08	#N/A	0
c201177_g7_i3	10.4282	2.67883	1.31853e-11	1.02081e-08	rap1 gtpase-activating protein 1-like	rap1 gtpase-activating protein 1-like
c206921_g3_i8	10.4195	2.67027	1.39137e-11	1.06831e-08	dedicator of cytokinesis protein 7-like	dedicator of cytokinesis protein 7-like
c198700_g2_i1	10.4107	2.66165	1.46867e-11	1.10932e-08	eri1 exoribonuclease 3	eri1 exoribonuclease 3
c139348_g1_i3	10.4107	2.66165	1.46867e-11	1.10932e-08	zinc-binding dehydrogenase family protein	zinc-binding dehydrogenase family protein
c206143_g1_i7	-10.3937	2.66383	1.63784e-11	1.21731e-08	golgin subfamily a member 4	golgin subfamily a member 4
c202449_g2_i2	-10.3937	2.66383	1.63784e-11	1.21731e-08	ac transposable element-derived protein 4	ac transposable element-derived protein 4
c201753_g1_i3	-10.3854	2.65575	1.73037e-11	1.25594e-08	transcription factor elk	transcription factor elk
c204301_g1_i5	-10.3854	2.65575	1.73037e-11	1.25594e-08	transposable element tc3 transposase	transposable element tc3 transposase
c5125_g1_i1	10.3841	2.6355	1.73037e-11	1.25594e-08	phosphoethanolamine n-methyltransferase 3-like isoform x1	phosphoethanolamine n-methyltransferase 3-like isoform x1
c200919_g1_i3	10.3751	2.62668	1.82869e-11	1.31701e-08	growth inhibition and differentiation-related protein 88-like protein	growth inhibition and differentiation-related protein 88-like protein
c194845_g1_i3	-10.3687	2.63945	1.93318e-11	1.37101e-08	protein dispatched-like	protein dispatched-like
c209432_g2_i3	10.3661	2.6178	1.93318e-11	1.37101e-08	ankyrin repeat domain-containing protein 50	ankyrin repeat domain-containing protein 50
c189759_g2_i3	-10.3602	2.63123	2.04429e-11	1.428e-08	#N/A	0
c209319_g1_i8	-10.3602	2.63123	2.04429e-11	1.428e-08	protein szt2	protein szt2
c180386_g1_i1	-10.3517	2.62297	2.16245e-11	1.49927e-08	low quality protein: histone-lysine n-methyltransferase 2e	low quality protein: histone-lysine n-methyltransferase 2e
c204999_g2_i1	10.3478	2.59988	2.28818e-11	1.54046e-08	#N/A	0
c200996_g3_i4	10.3478	2.59988	2.28818e-11	1.54046e-08	zinc finger protein xfin-like	zinc finger protein xfin-like
c209012_g1_i5	10.3478	2.59988	2.28818e-11	1.54046e-08	organic cation transporter	organic cation transporter
c191152_g2_i4	-10.3431	2.61465	2.28818e-11	1.54046e-08	neuron navigator 2	neuron navigator 2
c169688_g1_i2	10.3294	2.58173	2.56446e-11	1.69674e-08	#N/A	0
c198736_g1_i1	10.3294	2.58173	2.56446e-11	1.69674e-08	phosphoethanolamine n-methyltransferase	phosphoethanolamine n-methyltransferase
c95672_g1_i1	-6.47074	3.43312	2.57511e-11	1.69674e-08	troponin c	troponin c
c208369_g1_i1	-10.3172	2.58942	2.7162e-11	1.7771e-08	3-hydroxyisobutyryl- mitochondrial-like	3-hydroxyisobutyryl- mitochondrial-like
c207242_g1_i4	10.3106	2.56335	2.87788e-11	1.86972e-08	serine threonine-protein kinase lmtk1	serine threonine-protein kinase lmtk1
c208776_g1_i3	10.3012	2.55408	3.05021e-11	1.94096e-08	#N/A	0
c203313_g2_i4	-10.2996	2.57235	3.05021e-11	1.94096e-08	#N/A	0
c199583_g1_i3	-10.2996	2.57235	3.05021e-11	1.94096e-08	rho gtpase-activating protein 26-like	rho gtpase-activating protein 26-like
c169605_g1_i1	-10.2818	2.55508	3.23396e-11	2.04388e-08	abhydrolase domain-containing protein 3-like	abhydrolase domain-containing protein 3-like
c205838_g1_i10	-10.2728	2.54636	3.42995e-11	2.15311e-08	partitioning defective par-3	partitioning defective par-3
c208621_g3_i1	-10.2547	2.52877	3.86235e-11	2.39221e-08	#N/A	0
c200996_g3_i2	-10.2547	2.52877	3.86235e-11	2.39221e-08	zinc finger	zinc finger
c204375_g2_i2	-5.3086	6.02511	3.90511e-11	2.40267e-08	muscle actin	muscle actin
c180944_g1_i1	-10.2455	2.51989	4.10077e-11	2.50646e-08	#N/A	0
c195887_g2_i1	10.2431	2.49713	4.35548e-11	2.64474e-08	#N/A	0
c206757_g1_i4	10.2332	2.48742	4.6277e-11	2.79179e-08	ubiquitin carboxyl-terminal hydrolase 48-like isoform x3	ubiquitin carboxyl-terminal hydrolase 48-like isoform x3
c202167_g2_i7	-10.1989	2.47466	5.56318e-11	3.3345e-08	solute carrier family 35 member f1	solute carrier family 35 member f1
c206052_g1_i1	10.1929	2.4479	5.9198e-11	3.48088e-08	tyrosine-protein kinase src64b-like	tyrosine-protein kinase src64b-like
c207875_g1_i1	-10.1893	2.46544	5.9198e-11	3.48088e-08	thyroid adenoma-associated protein homolog	thyroid adenoma-associated protein homolog
c198413_g2_i1	-10.1893	2.46544	5.9198e-11	3.48088e-08	nuclear nucleic acid-binding protein c1d-like	nuclear nucleic acid-binding protein c1d-like
c198924_g1_i7	-10.1798	2.45616	6.30172e-11	3.68215e-08	phosphofurin acidic cluster sorting protein 1-like	phosphofurin acidic cluster sorting protein 1-like
c205469_g1_i2	-10.1701	2.44682	6.71092e-11	3.89674e-08	myosin va	myosin va
c202854_g3_i4	-10.1604	2.43742	7.14954e-11	4.12564e-08	ran-binding protein	ran-binding protein
c199583_g1_i8	10.1409	2.39693	8.12454e-11	4.65932e-08	rho gtpase-activating protein 26-like	rho gtpase-activating protein 26-like
c208890_g3_i3	-10.1309	2.40885	8.66618e-11	4.87958e-08	protein piccolo	protein piccolo
c182202_g1_i4	-10.1309	2.40885	8.66618e-11	4.87958e-08	isoform a	isoform a
c209395_g3_i4	-10.1309	2.40885	8.66618e-11	4.87958e-08	plexin isoform a	plexin isoform a
c203638_g1_i8	-10.1209	2.3992	9.2478e-11	5.1757e-08	aryl hydrocarbon receptor nuclear translocator homolog	aryl hydrocarbon receptor nuclear translocator homolog
c209243_g2_i3	10.1087	2.36547	9.87265e-11	5.49233e-08	protein unc-80 homolog	protein unc-80 homolog
c182183_g1_i4	-10.0906	2.36985	1.12665e-10	6.23042e-08	isoform c	isoform c
c189615_g1_i1	-10.0596	2.33989	1.37805e-10	7.57561e-08	probable atp-dependent rna helicase ddx23-like	probable atp-dependent rna helicase ddx23-like
c196712_g5_i3	10.0535	2.31146	1.4751e-10	7.96766e-08	pericentriolar material 1 isoform x3	pericentriolar material 1 isoform x3
c183892_g1_i1	-10.0491	2.32976	1.4751e-10	7.96766e-08	troponin isoform 1	troponin isoform 1
c170981_g1_i2	-10.0491	2.32976	1.4751e-10	7.96766e-08	gypsy retrotransposon integrase-like protein 1-like isoform x1	gypsy retrotransposon integrase-like protein 1-like isoform x1
c180749_g1_i2	10.0308	2.28928	1.69255e-10	9.03714e-08	es1 protein mitochondrial	es1 protein mitochondrial
c198337_g1_i2	-10.0279	2.30929	1.69255e-10	9.03714e-08	interleukin-1 receptor-associated kinase 4	interleukin-1 receptor-associated kinase 4
c205663_g1_i1	10.0193	2.27806	1.81432e-10	9.36439e-08	haloalkane dehalogenase	haloalkane dehalogenase
c206567_g1_i1	10.0193	2.27806	1.81432e-10	9.36439e-08	protocadherin fat 3-like	protocadherin fat 3-like
c206824_g7_i2	-10.0172	2.29894	1.81432e-10	9.36439e-08	#N/A	0
c207782_g2_i6	-10.0064	2.28852	1.81432e-10	9.36439e-08	low quality protein: tankyrase-2	low quality protein: tankyrase-2
c202952_g1_i1	-10.0064	2.28852	1.81432e-10	9.36439e-08	period	period
c196662_g2_i3	-10.0064	2.28852	1.81432e-10	9.36439e-08	muscle-specific protein 300	muscle-specific protein 300
c195501_g2_i2	10.0077	2.26676	1.94579e-10	9.87833e-08	piggybac transposase	piggybac transposase
c197509_g1_i1	-9.99551	2.27802	1.94579e-10	9.87833e-08	#N/A	0
c201036_g1_i12	-9.99551	2.27802	1.94579e-10	9.87833e-08	voltage-dependent calcium channel type a subunit alpha-1-like	voltage-dependent calcium channel type a subunit alpha-1-like
c120677_g1_i1	9.99604	2.25536	2.08782e-10	1.04848e-07	arthrodial cuticle protein	arthrodial cuticle protein
c154429_g2_i4	-9.98455	2.26745	2.08782e-10	1.04848e-07	polyhomeotic-like protein 2	polyhomeotic-like protein 2
c209220_g1_i2	9.98427	2.24387	2.24133e-10	1.11952e-07	cyclophilin a	cyclophilin a
c209495_g1_i1	-9.96238	2.24607	2.40736e-10	1.18966e-07	isoform c	isoform c
c202944_g1_i5	-9.96238	2.24607	2.40736e-10	1.18966e-07	aael005189- partial	aael005189- partial
c206489_g1_i3	-9.95116	2.23525	2.58701e-10	1.27167e-07	PREDICTED: hypothetical protein LOC100116875	PREDICTED: hypothetical protein LOC100116875
c202736_g1_i1	-9.93986	2.22436	2.78152e-10	1.35297e-07	collagen and calcium-binding egf domain-containing protein 1	collagen and calcium-binding egf domain-containing protein 1
c193309_g3_i3	-9.93986	2.22436	2.78152e-10	1.35297e-07	#N/A	0
c191495_g1_i2	9.93623	2.19699	2.99224e-10	1.44789e-07	#N/A	0
c182620_g1_i1	-5.10142	4.96247	3.12742e-10	1.50546e-07	regulator of g protein signaling	regulator of g protein signaling
c205838_g1_i6	9.92396	2.18503	3.22066e-10	1.51119e-07	partitioning defective par-3	partitioning defective par-3
c204277_g1_i2	-9.91698	2.20232	3.22066e-10	1.51119e-07	nicotinic acetylcholine receptor alpha4 subunit	nicotinic acetylcholine receptor alpha4 subunit
c192731_g1_i1	-9.91698	2.20232	3.22066e-10	1.51119e-07	tom1-like protein 2-like	tom1-like protein 2-like
c208235_g3_i3	-9.91698	2.20232	3.22066e-10	1.51119e-07	#N/A	0
c205001_g1_i1	-9.91698	2.20232	3.22066e-10	1.51119e-07	ethanolamine kinase 1	ethanolamine kinase 1
c206143_g1_i2	9.91159	2.17297	3.4684e-10	1.60314e-07	golgin subfamily a member 4	golgin subfamily a member 4
c200127_g1_i9	9.91159	2.17297	3.4684e-10	1.60314e-07	pre-mrna-splicing factor clf-	pre-mrna-splicing factor clf-
c203406_g2_i1	-9.90541	2.19117	3.4684e-10	1.60314e-07	#N/A	0
c174291_g1_i3	9.89911	2.16081	3.73727e-10	1.7104e-07	kh domain- rna- signal transduction-associated protein 3-like isoform 1	kh domain- rna- signal transduction-associated protein 3-like isoform 1
c209125_g1_i2	9.89911	2.16081	3.73727e-10	1.7104e-07	reelin isoform x1	reelin isoform x1
c208441_g2_i3	9.88653	2.14855	4.02924e-10	1.80839e-07	transcription initiation factor tfiid subunit 1- partial	transcription initiation factor tfiid subunit 1- partial
c199022_g1_i4	9.88653	2.14855	4.02924e-10	1.80839e-07	#N/A	0
c204921_g1_i3	9.88653	2.14855	4.02924e-10	1.80839e-07	#N/A	0
c191304_g2_i1	-9.88197	2.16861	4.02924e-10	1.80839e-07	caveolin 3	caveolin 3
c180330_g1_i1	9.87383	2.13618	4.34651e-10	1.90815e-07	ubiquitin carboxyl-terminal hydrolase 32	ubiquitin carboxyl-terminal hydrolase 32
c171932_g1_i1	9.87383	2.13618	4.34651e-10	1.90815e-07	endothelin-converting enzyme 2	endothelin-converting enzyme 2
c206052_g1_i17	9.87383	2.13618	4.34651e-10	1.90815e-07	tyrosine-protein kinase src64b-like	tyrosine-protein kinase src64b-like
c203638_g1_i2	-9.87011	2.1572	4.34651e-10	1.90815e-07	aryl hydrocarbon receptor nuclear translocator homolog	aryl hydrocarbon receptor nuclear translocator homolog
c208466_g1_i3	-4.83857	6.8304	4.35421e-10	1.90815e-07	#N/A	0
c199994_g1_i2	9.84809	2.11112	5.06679e-10	2.18944e-07	#N/A	0
c182183_g1_i3	-9.84609	2.13409	5.06679e-10	2.18944e-07	amphiphysin-like isoform 2	amphiphysin-like isoform 2
c206276_g1_i1	-9.84609	2.13409	5.06679e-10	2.18944e-07	eukaryotic translation initiation factor 2-alpha kinase-like	eukaryotic translation initiation factor 2-alpha kinase-like
c198256_g1_i1	9.83505	2.09842	5.4754e-10	2.3442e-07	serine-protein kinase atm	serine-protein kinase atm
c204301_g1_i4	9.83505	2.09842	5.4754e-10	2.3442e-07	transposable element tc3 transposase	transposable element tc3 transposase
c204107_g1_i3	9.82189	2.08561	5.92055e-10	2.51164e-07	beta- -n-acetylgalactosaminyltransferase bre-4	beta- -n-acetylgalactosaminyltransferase bre-4
c208891_g1_i1	9.82189	2.08561	5.92055e-10	2.51164e-07	retinoid x receptor	retinoid x receptor
c204148_g1_i2	9.80861	2.07269	6.40584e-10	2.70516e-07	#N/A	0
c205457_g1_i1	-9.79682	2.08674	6.93525e-10	2.87643e-07	choline o-	choline o-
c191495_g1_i1	-9.79682	2.08674	6.93525e-10	2.87643e-07	#N/A	0
c203077_g5_i3	-9.79682	2.08674	6.93525e-10	2.87643e-07	calcium-dependent secretion activator	calcium-dependent secretion activator
c209395_g3_i7	9.7952	2.05965	6.93525e-10	2.87643e-07	plexin isoform a	plexin isoform a
c171595_g3_i1	-9.78423	2.07466	7.51319e-10	3.06146e-07	#N/A	0
c182010_g1_i1	-9.78423	2.07466	7.51319e-10	3.06146e-07	#N/A	0
c192443_g1_i11	-9.78423	2.07466	7.51319e-10	3.06146e-07	swi snf-related matrix-associated actin-dependent regulator chromatin subfamily e member 1	swi snf-related matrix-associated actin-dependent regulator chromatin subfamily e member 1
c206960_g6_i6	9.78167	2.0465	7.51319e-10	3.06146e-07	thymosin-repeated protein 1	thymosin-repeated protein 1
c200298_g7_i1	-5.57543	3.26882	7.62909e-10	3.09511e-07	triple functional domain	triple functional domain
c180330_g1_i2	-9.77154	2.06247	8.14455e-10	3.26151e-07	ubiquitin carboxyl-terminal hydrolase 32	ubiquitin carboxyl-terminal hydrolase 32
c202167_g2_i2	9.76801	2.03322	8.14455e-10	3.26151e-07	#N/A	0
c206850_g1_i3	9.76801	2.03322	8.14455e-10	3.26151e-07	isoform a	isoform a
c203347_g1_i3	9.75422	2.01982	8.83477e-10	3.52272e-07	#N/A	0
c209246_g2_i3	-9.7458	2.03778	9.58988e-10	3.74348e-07	vacuolar protein sorting-associated protein 13c-like	vacuolar protein sorting-associated protein 13c-like
c205831_g3_i1	9.7403	2.0063	9.58988e-10	3.74348e-07	additional sex isoform d	additional sex isoform d
c189608_g5_i3	9.7403	2.0063	9.58988e-10	3.74348e-07	zinc finger protein 735	zinc finger protein 735
c208235_g3_i8	9.7403	2.0063	9.58988e-10	3.74348e-07	#N/A	0
c208161_g1_i2	9.7403	2.0063	9.58988e-10	3.74348e-07	protein suppressor of sable	protein suppressor of sable
c208748_g1_i5	-9.73276	2.02527	1.04166e-09	4.04918e-07	inter-alpha-trypsin inhibitor heavy chain h5	inter-alpha-trypsin inhibitor heavy chain h5
c204067_g1_i3	-9.7196	2.01265	1.13224e-09	4.38294e-07	neuronal pas domain-containing	neuronal pas domain-containing
c181572_g1_i4	-5.51358	3.20937	1.14407e-09	4.41035e-07	troponin i	troponin i
c209037_g3_i2	9.71204	1.97886	1.23156e-09	4.68925e-07	phosphoribosylformylglycinamidine synthase-like	phosphoribosylformylglycinamidine synthase-like
c177538_g1_i2	-9.70632	1.99993	1.23156e-09	4.68925e-07	zinc finger protein	zinc finger protein
c196588_g1_i2	-9.70632	1.99993	1.23156e-09	4.68925e-07	ubiquitin carboxyl-terminal hydrolase cyld-like	ubiquitin carboxyl-terminal hydrolase cyld-like
c200161_g1_i3	9.6977	1.96495	1.34054e-09	5.04224e-07	cdgsh iron-sulfur domain-containing protein mitochondrial	cdgsh iron-sulfur domain-containing protein mitochondrial
c191297_g1_i2	-9.69292	1.98709	1.34054e-09	5.04224e-07	sarcalumenin	sarcalumenin
c203952_g4_i5	-9.69292	1.98709	1.34054e-09	5.04224e-07	tight junction protein zo-1-like	tight junction protein zo-1-like
c201618_g1_i1	9.68322	1.9509	1.46024e-09	5.36218e-07	fmrfamide receptor-like	fmrfamide receptor-like
c208482_g4_i2	9.68322	1.9509	1.46024e-09	5.36218e-07	#N/A	0
c189023_g1_i1	9.68322	1.9509	1.46024e-09	5.36218e-07	flavin-containing monooxygenase fmo gs-ox-like 3-like	flavin-containing monooxygenase fmo gs-ox-like 3-like
c170299_g1_i1	9.68322	1.9509	1.46024e-09	5.36218e-07	#N/A	0
c177538_g1_i1	9.68322	1.9509	1.46024e-09	5.36218e-07	zinc finger protein	zinc finger protein
c194788_g1_i1	-9.67939	1.97413	1.46024e-09	5.36218e-07	at-rich interactive domain-containing protein 5b	at-rich interactive domain-containing protein 5b
c208893_g3_i5	9.66859	1.93671	1.59179e-09	5.62301e-07	#N/A	0
c190488_g1_i3	9.66859	1.93671	1.59179e-09	5.62301e-07	leucine-rich repeat serine threonine-protein kinase 1-like	leucine-rich repeat serine threonine-protein kinase 1-like
c205773_g4_i2	9.66859	1.93671	1.59179e-09	5.62301e-07	protein transport protein sec16a	protein transport protein sec16a
c202032_g1_i1	9.66859	1.93671	1.59179e-09	5.62301e-07	urocanate hydratase	urocanate hydratase
c197952_g1_i11	9.66859	1.93671	1.59179e-09	5.62301e-07	growth arrest-specific protein 2-like	growth arrest-specific protein 2-like
c206263_g2_i2	-9.66573	1.96105	1.59179e-09	5.62301e-07	hypothetical protein CAPTEDRAFT_225161	hypothetical protein CAPTEDRAFT_225161
c208482_g4_i1	-9.66573	1.96105	1.59179e-09	5.62301e-07	#N/A	0
c201959_g1_i4	-9.66573	1.96105	1.59179e-09	5.62301e-07	bloom syndrome protein homolog	bloom syndrome protein homolog
c206274_g9_i4	-9.65194	1.94786	1.59179e-09	5.62301e-07	#N/A	0
c207649_g1_i4	-9.65194	1.94786	1.59179e-09	5.62301e-07	type i inositol- -bisphosphate 4-phosphatase-like	type i inositol- -bisphosphate 4-phosphatase-like
c209452_g1_i6	9.65382	1.92238	1.7365e-09	5.97516e-07	phospholipase d	phospholipase d
c204046_g5_i2	9.65382	1.92238	1.7365e-09	5.97516e-07	ras gtpase-activating protein 1-like	ras gtpase-activating protein 1-like
c208938_g1_i3	-9.63802	1.93454	1.7365e-09	5.97516e-07	5- cytosolic ia-like	5- cytosolic ia-like
c203299_g1_i1	-9.63802	1.93454	1.7365e-09	5.97516e-07	rho rac guanine nucleotide exchange	rho rac guanine nucleotide exchange
c204715_g3_i3	-9.63802	1.93454	1.7365e-09	5.97516e-07	protein deadpan	protein deadpan
c207467_g2_i1	-9.63802	1.93454	1.7365e-09	5.97516e-07	hemolectin cg7002-pa	hemolectin cg7002-pa
c198986_g1_i3	-9.63802	1.93454	1.7365e-09	5.97516e-07	#N/A	0
c208441_g2_i8	-6.79005	2.29953	1.75221e-09	6.00699e-07	transcription initiation factor tfiid subunit 1- partial	transcription initiation factor tfiid subunit 1- partial
c194609_g1_i2	9.63888	1.90791	1.89581e-09	6.40473e-07	#N/A	0
c206627_g1_i9	9.63888	1.90791	1.89581e-09	6.40473e-07	retinol dehydrogenase 13-like	retinol dehydrogenase 13-like
c202167_g2_i12	-9.62396	1.9211	1.89581e-09	6.40473e-07	#N/A	0
c205838_g1_i3	-9.62396	1.9211	1.89581e-09	6.40473e-07	partitioning defective 3 homolog isoform x3	partitioning defective 3 homolog isoform x3
c208826_g2_i1	-9.60977	1.90753	2.07135e-09	6.92224e-07	#N/A	0
c195501_g2_i4	-9.60977	1.90753	2.07135e-09	6.92224e-07	piggybac transposase	piggybac transposase
c200569_g1_i2	-9.60977	1.90753	2.07135e-09	6.92224e-07	#N/A	0
c204828_g2_i4	-9.59543	1.89383	2.26493e-09	7.54205e-07	nucleolar pre-ribosomal-associated protein 1	nucleolar pre-ribosomal-associated protein 1
c208912_g1_i1	9.59314	1.86361	2.4786e-09	8.0235e-07	iodide transporter-like protein	iodide transporter-like protein
c158359_g1_i2	9.59314	1.86361	2.4786e-09	8.0235e-07	#N/A	0
c203785_g2_i2	9.59314	1.86361	2.4786e-09	8.0235e-07	#N/A	0
c204041_g2_i7	-9.58095	1.88	2.4786e-09	8.0235e-07	mpn domain-containing protein	mpn domain-containing protein
c209187_g1_i3	-9.58095	1.88	2.4786e-09	8.0235e-07	isoform c	isoform c
c209037_g3_i3	-9.58095	1.88	2.4786e-09	8.0235e-07	phosphoribosylformylglycinamidine synthase-like	phosphoribosylformylglycinamidine synthase-like
c207171_g1_i3	-9.58095	1.88	2.4786e-09	8.0235e-07	#N/A	0
c207820_g1_i1	-9.58095	1.88	2.4786e-09	8.0235e-07	#N/A	0
c205464_g2_i1	6.82308	2.22001	2.67065e-09	8.61517e-07	#N/A	0
c199928_g1_i16	-9.56632	1.86603	2.71466e-09	8.66685e-07	voltage-dependent l-type ca channel alpha 1 subunit	voltage-dependent l-type ca channel alpha 1 subunit
c205074_g2_i1	-9.56632	1.86603	2.71466e-09	8.66685e-07	fibroblast growth factor receptor homolog 1-like	fibroblast growth factor receptor homolog 1-like
c200340_g2_i5	-9.56632	1.86603	2.71466e-09	8.66685e-07	#N/A	0
c209402_g1_i1	-9.55154	1.85193	2.97568e-09	9.46767e-07	protein piezo2-like	protein piezo2-like
c199505_g1_i1	9.54589	1.81792	3.26459e-09	1.01437e-06	#N/A	0
c204826_g4_i1	9.54589	1.81792	3.26459e-09	1.01437e-06	aael002251- partial	aael002251- partial
c201310_g3_i3	9.54589	1.81792	3.26459e-09	1.01437e-06	#N/A	0
c198247_g1_i2	9.54589	1.81792	3.26459e-09	1.01437e-06	adenylate cyclase	adenylate cyclase
c192620_g1_i1	9.54589	1.81792	3.26459e-09	1.01437e-06	transmembrane protein 211-like	transmembrane protein 211-like
c208934_g2_i2	-9.53661	1.83769	3.26459e-09	1.01437e-06	intraflagellar transport protein 140 homolog	intraflagellar transport protein 140 homolog
c192620_g1_i2	-9.53661	1.83769	3.26459e-09	1.01437e-06	transmembrane protein 211-like	transmembrane protein 211-like
c209231_g1_i1	9.5298	1.80236	3.58464e-09	1.09911e-06	#N/A	0
c200297_g1_i1	9.5298	1.80236	3.58464e-09	1.09911e-06	nad h-hydrate epimerase-like	nad h-hydrate epimerase-like
c170914_g1_i1	9.5298	1.80236	3.58464e-09	1.09911e-06	oxysterol-binding protein 9 isoform x5	oxysterol-binding protein 9 isoform x5
c208495_g1_i8	9.5298	1.80236	3.58464e-09	1.09911e-06	syntaxin-16-like isoform x4	syntaxin-16-like isoform x4
c198013_g1_i4	-4.91899	3.97636	3.73404e-09	1.14115e-06	rho guanyl-nucleotide exchange factor	rho guanyl-nucleotide exchange factor
c201618_g1_i2	-9.50628	1.80877	3.93956e-09	1.19609e-06	fmrfamide receptor-like	fmrfamide receptor-like
c200287_g6_i1	-9.50628	1.80877	3.93956e-09	1.19609e-06	multidrug resistance-associated protein 1-like	multidrug resistance-associated protein 1-like
c208741_g1_i3	9.49705	1.77073	4.33351e-09	1.28628e-06	#N/A	0
c209187_g1_i2	9.49705	1.77073	4.33351e-09	1.28628e-06	isoform c	isoform c
c207263_g2_i1	9.49705	1.77073	4.33351e-09	1.28628e-06	male-specific transcription factor fru-mb	male-specific transcription factor fru-mb
c208988_g1_i2	-9.49087	1.79409	4.33351e-09	1.28628e-06	vacuolar protein sorting	vacuolar protein sorting
c202911_g3_i5	-9.49087	1.79409	4.33351e-09	1.28628e-06	tripartite motif-containing 32	tripartite motif-containing 32
c181356_g2_i2	-9.49087	1.79409	4.33351e-09	1.28628e-06	smad nuclear-interacting protein 1	smad nuclear-interacting protein 1
c196498_g2_i1	-9.49087	1.79409	4.33351e-09	1.28628e-06	tho complex subunit 2	tho complex subunit 2
c199603_g1_i1	9.4804	1.75466	4.77124e-09	1.40276e-06	histone-lysine n-methyltransferase ehmt1-like isoform 1	histone-lysine n-methyltransferase ehmt1-like isoform 1
c194259_g1_i5	-9.4753	1.77926	4.77124e-09	1.40276e-06	e3 ubiquitin-protein ligase ttc3-like isoform x2	e3 ubiquitin-protein ligase ttc3-like isoform x2
c208896_g1_i3	-9.4753	1.77926	4.77124e-09	1.40276e-06	tectonin beta-propeller repeat-containing	tectonin beta-propeller repeat-containing
c147041_g1_i3	9.4465	1.72196	5.80018e-09	1.6735e-06	#N/A	0
c209221_g3_i6	9.4465	1.72196	5.80018e-09	1.6735e-06	rna-directed dna polymerase from mobile element jockey-like	rna-directed dna polymerase from mobile element jockey-like
c207560_g2_i2	9.4465	1.72196	5.80018e-09	1.6735e-06	#N/A	0
c192906_g1_i1	9.4465	1.72196	5.80018e-09	1.6735e-06	hypothetical protein G5I_12743	hypothetical protein G5I_12743
c192470_g1_i2	-9.44363	1.74913	5.80018e-09	1.6735e-06	protein bicaudal c-like	protein bicaudal c-like
c174291_g1_i1	-9.44363	1.74913	5.80018e-09	1.6735e-06	kh domain- rna- signal transduction-associated protein 3-like isoform 1	kh domain- rna- signal transduction-associated protein 3-like isoform 1
c209263_g1_i3	9.42924	1.70533	6.40436e-09	1.81956e-06	adenylate cyclase type 5-like	adenylate cyclase type 5-like
c202084_g1_i5	9.42924	1.70533	6.40436e-09	1.81956e-06	#N/A	0
c189998_g1_i1	-9.42754	1.73383	6.40436e-09	1.81956e-06	#N/A	0
c202367_g3_i1	-9.42754	1.73383	6.40436e-09	1.81956e-06	#N/A	0
c208495_g1_i3	-9.42754	1.73383	6.40436e-09	1.81956e-06	syntaxin-16-like isoform x4	syntaxin-16-like isoform x4
c208646_g1_i3	9.41178	1.68851	7.07851e-09	1.98679e-06	gamma-aminobutyric acid type b receptor subunit 2-like	gamma-aminobutyric acid type b receptor subunit 2-like
c205460_g1_i3	9.41178	1.68851	7.07851e-09	1.98679e-06	heat shock protein	heat shock protein
c195108_g1_i1	9.41178	1.68851	7.07851e-09	1.98679e-06	conserved hypothetical protein	conserved hypothetical protein
c183888_g1_i1	-9.41126	1.71836	7.07851e-09	1.98679e-06	carboxypeptidase b	carboxypeptidase b
c195644_g1_i2	-9.39479	1.70272	7.83154e-09	2.17841e-06	male-specific lethal 1-like 1	male-specific lethal 1-like 1
c166578_g1_i2	-9.39479	1.70272	7.83154e-09	2.17841e-06	#N/A	0
c206921_g3_i10	9.39411	1.67149	7.83154e-09	2.17841e-06	dedicator of cytokinesis protein 7-like	dedicator of cytokinesis protein 7-like
c202911_g3_i8	-9.37814	1.68691	8.67364e-09	2.37706e-06	#N/A	0
c200683_g5_i15	-9.37814	1.68691	8.67364e-09	2.37706e-06	lim domain-binding	lim domain-binding
c208323_g2_i2	9.37621	1.65427	8.67364e-09	2.37706e-06	#N/A	0
c209113_g3_i2	9.37621	1.65427	8.67364e-09	2.37706e-06	ribosomal protein s6 kinase delta-1 isoform x4	ribosomal protein s6 kinase delta-1 isoform x4
c206489_g1_i4	9.37621	1.65427	8.67364e-09	2.37706e-06	PREDICTED: hypothetical protein LOC100116875	PREDICTED: hypothetical protein LOC100116875
c203792_g6_i1	-9.36129	1.67092	9.61643e-09	2.56728e-06	hypothetical protein BRAFLDRAFT_84231	hypothetical protein BRAFLDRAFT_84231
c203376_g5_i1	-9.36129	1.67092	9.61643e-09	2.56728e-06	phosphatidylinositol 3-kinase catalytic subunit type 3	phosphatidylinositol 3-kinase catalytic subunit type 3
c204067_g1_i1	9.35809	1.63684	9.61643e-09	2.56728e-06	neuronal pas domain-containing	neuronal pas domain-containing
c202447_g2_i2	9.35809	1.63684	9.61643e-09	2.56728e-06	alanine--trna mitochondrial-like	alanine--trna mitochondrial-like
c198056_g1_i1	9.35809	1.63684	9.61643e-09	2.56728e-06	arthrodial cuticle protein	arthrodial cuticle protein
c206757_g1_i6	9.35809	1.63684	9.61643e-09	2.56728e-06	ubiquitin carboxyl-terminal hydrolase 48-like isoform x3	ubiquitin carboxyl-terminal hydrolase 48-like isoform x3
c207763_g4_i4	9.35809	1.63684	9.61643e-09	2.56728e-06	protein unc-13 homolog b-like	protein unc-13 homolog b-like
c208824_g1_i3	9.35809	1.63684	9.61643e-09	2.56728e-06	beta 1-like 2	beta 1-like 2
c203229_g3_i5	9.35809	1.63684	9.61643e-09	2.56728e-06	proteasome assembly chaperone 4-like	proteasome assembly chaperone 4-like
c189389_g2_i1	-9.34425	1.65475	1.06732e-08	2.79322e-06	bag family molecular chaperone regulator 3	bag family molecular chaperone regulator 3
c194199_g8_i1	9.33974	1.6192	1.06732e-08	2.79322e-06	28s ribosomal protein mitochondrial-like	28s ribosomal protein mitochondrial-like
c192943_g1_i1	9.33974	1.6192	1.06732e-08	2.79322e-06	trna pseudouridine synthase 3	trna pseudouridine synthase 3
c198742_g1_i1	9.33974	1.6192	1.06732e-08	2.79322e-06	thimet oligopeptidase	thimet oligopeptidase
c208826_g3_i1	9.33974	1.6192	1.06732e-08	2.79322e-06	#N/A	0
c209319_g1_i3	9.33974	1.6192	1.06732e-08	2.79322e-06	protein szt2	protein szt2
c194675_g2_i2	9.33974	1.6192	1.06732e-08	2.79322e-06	#N/A	0
c206715_g1_i5	-9.32699	1.6384	1.18591e-08	3.06047e-06	ribosome biogenesis protein bms1 homolog	ribosome biogenesis protein bms1 homolog
c189023_g1_i2	-9.32699	1.6384	1.18591e-08	3.06047e-06	flavin-containing monooxygenase fmo gs-ox-like 3-like	flavin-containing monooxygenase fmo gs-ox-like 3-like
c207532_g5_i2	-9.32699	1.6384	1.18591e-08	3.06047e-06	#N/A	0
c194565_g1_i2	9.32115	1.60135	1.18591e-08	3.06047e-06	tigger transposable element-derived protein 4	tigger transposable element-derived protein 4
c190432_g1_i2	9.32115	1.60135	1.18591e-08	3.06047e-06	organic cation transporter	organic cation transporter
c207743_g8_i3	-5.49543	2.4945	1.19829e-08	3.08384e-06	argonaute 1	argonaute 1
c207052_g1_i1	-6.47658	2.00061	1.25662e-08	3.22505e-06	ring finger protein unkempt homolog	ring finger protein unkempt homolog
c208646_g1_i5	-9.30953	1.62186	1.31916e-08	3.3034e-06	gamma-aminobutyric acid type b receptor subunit 2-like	gamma-aminobutyric acid type b receptor subunit 2-like
c208583_g1_i6	-9.30953	1.62186	1.31916e-08	3.3034e-06	maltase 1	maltase 1
c201864_g2_i1	-9.30953	1.62186	1.31916e-08	3.3034e-06	wash complex subunit fam21a-like	wash complex subunit fam21a-like
c205587_g3_i7	-9.30953	1.62186	1.31916e-08	3.3034e-06	#N/A	0
c157867_g1_i2	9.30232	1.58327	1.31916e-08	3.3034e-06	histone-lysine n-methyltransferase setdb1-like	histone-lysine n-methyltransferase setdb1-like
c193782_g2_i1	9.30232	1.58327	1.31916e-08	3.3034e-06	#N/A	0
c204998_g1_i3	9.30232	1.58327	1.31916e-08	3.3034e-06	sideroflexin-1-like isoform x1	sideroflexin-1-like isoform x1
c200915_g2_i4	9.30232	1.58327	1.31916e-08	3.3034e-06	gamma-tubulin complex component 2	gamma-tubulin complex component 2
c193810_g1_i1	9.30232	1.58327	1.31916e-08	3.3034e-06	low-density lipoprotein receptor-related protein 3	low-density lipoprotein receptor-related protein 3
c206309_g2_i1	-9.29186	1.60513	1.46906e-08	3.60114e-06	hexosaminidase domain-containing	hexosaminidase domain-containing
c208562_g1_i3	-9.29186	1.60513	1.46906e-08	3.60114e-06	neogenin isoform x2	neogenin isoform x2
c206087_g3_i1	9.28325	1.56496	1.46906e-08	3.60114e-06	glutathione synthetase	glutathione synthetase
c173424_g1_i2	9.28325	1.56496	1.46906e-08	3.60114e-06	zinc finger protein 699-like	zinc finger protein 699-like
c204715_g3_i1	9.28325	1.56496	1.46906e-08	3.60114e-06	protein deadpan	protein deadpan
c202394_g3_i1	9.28325	1.56496	1.46906e-08	3.60114e-06	condensin complex subunit 3	condensin complex subunit 3
c182417_g1_i1	9.28325	1.56496	1.46906e-08	3.60114e-06	lachesin- partial	lachesin- partial
c205148_g3_i1	9.28325	1.56496	1.46906e-08	3.60114e-06	#N/A	0
c203380_g2_i2	-9.27397	1.5882	1.63792e-08	3.92193e-06	tata element modulatory factor	tata element modulatory factor
c205405_g1_i8	-9.27397	1.5882	1.63792e-08	3.92193e-06	adenylate cyclase	adenylate cyclase
c205782_g1_i6	-9.27397	1.5882	1.63792e-08	3.92193e-06	liprin alpha (lar-interacting protein alpha) (synapse defective protein 2)	liprin alpha (lar-interacting protein alpha) (synapse defective protein 2)
c197617_g1_i2	-9.27397	1.5882	1.63792e-08	3.92193e-06	#N/A	0
c196755_g1_i1	-9.27397	1.5882	1.63792e-08	3.92193e-06	#N/A	0
c204099_g1_i2	-9.27397	1.5882	1.63792e-08	3.92193e-06	#N/A	0
c209372_g3_i3	9.26391	1.54642	1.63792e-08	3.92193e-06	reverse transcriptase (rna-dependent dna polymerase)	reverse transcriptase (rna-dependent dna polymerase)
c206824_g7_i3	9.26391	1.54642	1.63792e-08	3.92193e-06	#N/A	0
c200805_g2_i6	9.26391	1.54642	1.63792e-08	3.92193e-06	methyltransferase-like protein 16-like	methyltransferase-like protein 16-like
c164207_g1_i1	-9.25585	1.57107	1.82837e-08	4.35552e-06	gastrula zinc finger	gastrula zinc finger
c206125_g1_i1	-9.25585	1.57107	1.82837e-08	4.35552e-06	transmembrane protein 200a	transmembrane protein 200a
c191234_g1_i1	9.24432	1.52764	2.04348e-08	4.7821e-06	cytochrome p450	cytochrome p450
c198108_g1_i4	9.24432	1.52764	2.04348e-08	4.7821e-06	#N/A	0
c204269_g1_i3	9.24432	1.52764	2.04348e-08	4.7821e-06	sarcosine oxidase	sarcosine oxidase
c206064_g10_i2	9.24432	1.52764	2.04348e-08	4.7821e-06	general transcription factor iie subunit 1-like	general transcription factor iie subunit 1-like
c186848_g2_i1	9.24432	1.52764	2.04348e-08	4.7821e-06	chromodomain y-like protein 2	chromodomain y-like protein 2
c176556_g1_i2	9.24432	1.52764	2.04348e-08	4.7821e-06	#N/A	0
c209065_g1_i1	9.24432	1.52764	2.04348e-08	4.7821e-06	oxidase peroxidase	oxidase peroxidase
c208758_g6_i6	-4.24942	5.89541	2.07519e-08	4.84412e-06	alpha-tubulin n-acetyltransferase isoform x3	alpha-tubulin n-acetyltransferase isoform x3
c199139_g1_i1	9.22445	1.50861	2.28675e-08	5.14408e-06	tyrosine-protein phosphatase non-receptor type 9	tyrosine-protein phosphatase non-receptor type 9
c206062_g5_i2	9.22445	1.50861	2.28675e-08	5.14408e-06	ruvb-like 2-like	ruvb-like 2-like
c208583_g1_i1	9.22445	1.50861	2.28675e-08	5.14408e-06	maltase 1	maltase 1
c208640_g2_i3	9.22445	1.50861	2.28675e-08	5.14408e-06	isoform c	isoform c
c203366_g1_i4	9.22445	1.50861	2.28675e-08	5.14408e-06	brefeldin a-inhibited guanine nucleotide-exchange protein 1	brefeldin a-inhibited guanine nucleotide-exchange protein 1
c208801_g4_i2	9.22445	1.50861	2.28675e-08	5.14408e-06	#N/A	0
c207598_g1_i4	9.22445	1.50861	2.28675e-08	5.14408e-06	lamin dm0-like	lamin dm0-like
c208264_g14_i2	9.22445	1.50861	2.28675e-08	5.14408e-06	coatomer subunit gamma-2	coatomer subunit gamma-2
c200877_g2_i1	9.22445	1.50861	2.28675e-08	5.14408e-06	#N/A	0
c199928_g1_i4	9.22445	1.50861	2.28675e-08	5.14408e-06	voltage-dependent l-type ca channel alpha 1 subunit	voltage-dependent l-type ca channel alpha 1 subunit
c197952_g1_i6	-9.21892	1.53618	2.28675e-08	5.14408e-06	growth arrest-specific protein 2-like	growth arrest-specific protein 2-like
c199035_g1_i6	-9.21892	1.53618	2.28675e-08	5.14408e-06	microtubule-associated proteins 1a 1b light chain 3c	microtubule-associated proteins 1a 1b light chain 3c
c205831_g3_i4	-9.21892	1.53618	2.28675e-08	5.14408e-06	additional sex isoform d	additional sex isoform d
c201057_g2_i2	-9.21892	1.53618	2.28675e-08	5.14408e-06	piggybac transposable element-derived protein 4-like	piggybac transposable element-derived protein 4-like
c203347_g1_i4	-9.21892	1.53618	2.28675e-08	5.14408e-06	#N/A	0
c207062_g6_i1	9.20431	1.48933	2.56226e-08	5.6011e-06	protein sidekick-like	protein sidekick-like
c208346_g2_i3	9.20431	1.48933	2.56226e-08	5.6011e-06	#N/A	0
c203863_g12_i2	9.20431	1.48933	2.56226e-08	5.6011e-06	#N/A	0
c198120_g7_i6	9.20431	1.48933	2.56226e-08	5.6011e-06	arf-gap with sh3 ank repeat and ph domain-containing protein 1-like	arf-gap with sh3 ank repeat and ph domain-containing protein 1-like
c205833_g2_i1	9.20431	1.48933	2.56226e-08	5.6011e-06	#N/A	0
c205051_g1_i2	9.20431	1.48933	2.56226e-08	5.6011e-06	pleckstrin homology domain-containing family m member 1-like	pleckstrin homology domain-containing family m member 1-like
c201597_g1_i5	-9.20009	1.51841	2.56226e-08	5.6011e-06	kinesin-like protein kif21a-like isoform 1	kinesin-like protein kif21a-like isoform 1
c189831_g1_i1	-9.20009	1.51841	2.56226e-08	5.6011e-06	cleavage and polyadenylation specificity factor subunit 3	cleavage and polyadenylation specificity factor subunit 3
c209295_g1_i4	-9.20009	1.51841	2.56226e-08	5.6011e-06	probable ras gtpase-activating	probable ras gtpase-activating
c187242_g1_i2	-9.18101	1.50041	2.56226e-08	5.6011e-06	gamma-aminobutyric acid type b receptor subunit 1	gamma-aminobutyric acid type b receptor subunit 1
c203119_g1_i6	-9.18101	1.50041	2.56226e-08	5.6011e-06	upf0577 protein kiaa1324-like homolog	upf0577 protein kiaa1324-like homolog
c200518_g3_i2	-9.18101	1.50041	2.56226e-08	5.6011e-06	#N/A	0
c206810_g1_i1	-4.21801	5.51287	2.78391e-08	6.07134e-06	tumor protein p53-inducible protein 13	tumor protein p53-inducible protein 13
c206263_g2_i4	9.18388	1.46979	2.87473e-08	6.18233e-06	#N/A	0
c206309_g2_i2	9.18388	1.46979	2.87473e-08	6.18233e-06	hexosaminidase domain-containing	hexosaminidase domain-containing
c204933_g1_i1	9.18388	1.46979	2.87473e-08	6.18233e-06	#N/A	0
c208371_g2_i3	-9.16168	1.48219	2.87473e-08	6.18233e-06	isoform d	isoform d
c207972_g6_i4	-9.16168	1.48219	2.87473e-08	6.18233e-06	broad-complex core protein isoforms 1 2 3 4 5	broad-complex core protein isoforms 1 2 3 4 5
c175487_g1_i2	-9.16168	1.48219	2.87473e-08	6.18233e-06	calmodulin-binding transcription activator	calmodulin-binding transcription activator
c205405_g1_i10	-9.14209	1.46374	3.22964e-08	6.88186e-06	adenylate cyclase	adenylate cyclase
c209403_g2_i1	-9.14209	1.46374	3.22964e-08	6.88186e-06	probable tubulin polyglutamylase ttll2-like	probable tubulin polyglutamylase ttll2-like
c195005_g1_i5	-9.14209	1.46374	3.22964e-08	6.88186e-06	membrane-associated guanylate ww and pdz domain-containing protein 2	membrane-associated guanylate ww and pdz domain-containing protein 2
c203496_g1_i1	-9.14209	1.46374	3.22964e-08	6.88186e-06	protein fam184a-like isoform 1	protein fam184a-like isoform 1
c164999_g1_i3	6.40449	1.81716	3.30299e-08	7.02207e-06	sodium- and chloride-dependent glycine transporter 2-like	sodium- and chloride-dependent glycine transporter 2-like
c205127_g2_i3	9.14213	1.4299	3.63334e-08	7.50123e-06	arf gtpase-activating protein git2 isoform x3	arf gtpase-activating protein git2 isoform x3
c208969_g1_i2	9.14213	1.4299	3.63334e-08	7.50123e-06	f-box and leucine-rich repeat protein 18	f-box and leucine-rich repeat protein 18
c196990_g1_i6	9.14213	1.4299	3.63334e-08	7.50123e-06	secreted frizzled-related protein 3	secreted frizzled-related protein 3
c194720_g1_i3	9.14213	1.4299	3.63334e-08	7.50123e-06	hypothetical protein LOTGIDRAFT_159916	hypothetical protein LOTGIDRAFT_159916
c193349_g1_i2	9.14213	1.4299	3.63334e-08	7.50123e-06	pc4 and sfrs1-interacting protein isoform x2	pc4 and sfrs1-interacting protein isoform x2
c209392_g1_i5	9.14213	1.4299	3.63334e-08	7.50123e-06	ubiquitin carboxyl-terminal hydrolase 38	ubiquitin carboxyl-terminal hydrolase 38
c206497_g2_i1	9.14213	1.4299	3.63334e-08	7.50123e-06	zinc finger protein	zinc finger protein
c206776_g4_i2	9.14213	1.4299	3.63334e-08	7.50123e-06	charged multivesicular body protein 5-like	charged multivesicular body protein 5-like
c198859_g3_i2	-9.12222	1.44504	3.63334e-08	7.50123e-06	unconventional myosin-ie-like isoform x2	unconventional myosin-ie-like isoform x2
c192859_g2_i3	-9.12222	1.44504	3.63334e-08	7.50123e-06	#N/A	0
c200588_g1_i5	-9.12222	1.44504	3.63334e-08	7.50123e-06	tripartite motif-containing protein 45 isoform x1	tripartite motif-containing protein 45 isoform x1
c208690_g1_i1	-9.12222	1.44504	3.63334e-08	7.50123e-06	#N/A	0
c193362_g1_i2	-9.12222	1.44504	3.63334e-08	7.50123e-06	lola protein isoform a	lola protein isoform a
c197140_g1_i9	9.12079	1.40954	4.09326e-08	8.24911e-06	dynamin-like 120 kda mitochondrial	dynamin-like 120 kda mitochondrial
c200340_g2_i1	9.12079	1.40954	4.09326e-08	8.24911e-06	#N/A	0
c206627_g1_i2	9.12079	1.40954	4.09326e-08	8.24911e-06	retinol dehydrogenase 13-like	retinol dehydrogenase 13-like
c209319_g1_i6	-9.10208	1.4261	4.09326e-08	8.24911e-06	protein szt2	protein szt2
c206241_g1_i10	-9.10208	1.4261	4.09326e-08	8.24911e-06	spermidine synthase	spermidine synthase
c209346_g2_i1	-9.10208	1.4261	4.09326e-08	8.24911e-06	#N/A	0
c202142_g1_i2	-9.10208	1.4261	4.09326e-08	8.24911e-06	serine proteinase stubble	serine proteinase stubble
c206952_g1_i2	-9.10208	1.4261	4.09326e-08	8.24911e-06	#N/A	0
c199928_g1_i3	-9.10208	1.4261	4.09326e-08	8.24911e-06	voltage-dependent calcium channel type d subunit alpha-1-like	voltage-dependent calcium channel type d subunit alpha-1-like
c193941_g1_i3	-9.10208	1.4261	4.09326e-08	8.24911e-06	pab-dependent poly -specific ribonuclease subunit 3-like	pab-dependent poly -specific ribonuclease subunit 3-like
c198815_g3_i2	-9.10208	1.4261	4.09326e-08	8.24911e-06	probable rna-binding protein 18	probable rna-binding protein 18
c208658_g4_i2	9.09914	1.38889	4.61803e-08	9.07058e-06	pre-mrna-splicing factor atp-dependent rna helicase prp16-like	pre-mrna-splicing factor atp-dependent rna helicase prp16-like
c206241_g1_i6	9.09914	1.38889	4.61803e-08	9.07058e-06	spermidine synthase	spermidine synthase
c195138_g1_i2	9.09914	1.38889	4.61803e-08	9.07058e-06	lim domain-binding	lim domain-binding
c202077_g2_i3	9.09914	1.38889	4.61803e-08	9.07058e-06	thymidylate synthase	thymidylate synthase
c174122_g1_i2	9.09914	1.38889	4.61803e-08	9.07058e-06	sestrin-2	sestrin-2
c202560_g1_i9	9.09914	1.38889	4.61803e-08	9.07058e-06	achain structural determinants for improved thermal stability of designed ankyrin repeat proteins with a redesigned c- capping	achain structural determinants for improved thermal stability of designed ankyrin repeat proteins with a redesigned c- capping
c206112_g2_i3	9.09914	1.38889	4.61803e-08	9.07058e-06	u6 snrna-associated sm-like protein lsm2	u6 snrna-associated sm-like protein lsm2
c182183_g1_i2	9.09914	1.38889	4.61803e-08	9.07058e-06	bridging integrator	bridging integrator
c198738_g1_i1	9.09914	1.38889	4.61803e-08	9.07058e-06	ribonucleoprotein ptb-binding 1	ribonucleoprotein ptb-binding 1
c206208_g1_i5	-9.08165	1.4069	4.61803e-08	9.07058e-06	sodium-independent sulfate anion transporter-like	sodium-independent sulfate anion transporter-like
c179698_g1_i2	-9.08165	1.4069	4.61803e-08	9.07058e-06	mucosa-associated lymphoid tissue lymphoma translocation protein 1-like	mucosa-associated lymphoid tissue lymphoma translocation protein 1-like
c206143_g1_i5	-9.08165	1.4069	4.61803e-08	9.07058e-06	golgin subfamily a member 4-like	golgin subfamily a member 4-like
c173234_g1_i1	-5.5962	2.0515	5.04121e-08	9.88087e-06	eukaryotic translation initiation factor 4e transporter	eukaryotic translation initiation factor 4e transporter
c190270_g2_i7	9.07715	1.36794	5.21778e-08	1.00364e-05	#N/A	0
c197175_g1_i1	9.07715	1.36794	5.21778e-08	1.00364e-05	#N/A	0
c205661_g1_i3	9.07715	1.36794	5.21778e-08	1.00364e-05	atp-binding cassette sub-family b member partial	atp-binding cassette sub-family b member partial
c203638_g1_i1	9.07715	1.36794	5.21778e-08	1.00364e-05	aryl hydrocarbon receptor nuclear translocator homolog	aryl hydrocarbon receptor nuclear translocator homolog
c209092_g1_i1	9.07715	1.36794	5.21778e-08	1.00364e-05	max-interacting protein 1- partial	max-interacting protein 1- partial
c205216_g1_i16	9.07715	1.36794	5.21778e-08	1.00364e-05	leucine-rich repeat-containing protein 16a	leucine-rich repeat-containing protein 16a
c200586_g1_i3	-9.06093	1.38745	5.21778e-08	1.00364e-05	hypothetical protein CAPTEDRAFT_181688	hypothetical protein CAPTEDRAFT_181688
c200907_g1_i2	-9.06093	1.38745	5.21778e-08	1.00364e-05	f-box lrr-repeat protein 4	f-box lrr-repeat protein 4
c193248_g1_i3	-9.06093	1.38745	5.21778e-08	1.00364e-05	#N/A	0
c207279_g3_i4	9.05483	1.34668	5.90433e-08	1.11492e-05	bromodomain adjacent to zinc finger domain protein 2b-like	bromodomain adjacent to zinc finger domain protein 2b-like
c208748_g1_i4	9.05483	1.34668	5.90433e-08	1.11492e-05	inter-alpha-trypsin inhibitor heavy chain h5	inter-alpha-trypsin inhibitor heavy chain h5
c205593_g1_i1	9.05483	1.34668	5.90433e-08	1.11492e-05	PREDICTED: uncharacterized protein LOC100877788	PREDICTED: uncharacterized protein LOC100877788
c205239_g1_i3	9.05483	1.34668	5.90433e-08	1.11492e-05	cwf19-like protein 2	cwf19-like protein 2
c191234_g1_i2	-9.03991	1.36772	5.90433e-08	1.11492e-05	cytochrome p450 monooxygenase	cytochrome p450 monooxygenase
c209015_g1_i1	-9.03991	1.36772	5.90433e-08	1.11492e-05	soluble guanylate cyclase 88e-like	soluble guanylate cyclase 88e-like
c204933_g1_i2	-9.03991	1.36772	5.90433e-08	1.11492e-05	#N/A	0
c195174_g1_i3	-9.03991	1.36772	5.90433e-08	1.11492e-05	#N/A	0
c205593_g1_i4	-9.03991	1.36772	5.90433e-08	1.11492e-05	PREDICTED: uncharacterized protein LOC100877788	PREDICTED: uncharacterized protein LOC100877788
c206023_g1_i1	9.03215	1.32511	6.69157e-08	1.24835e-05	nudix hydrolase 6	nudix hydrolase 6
c206236_g1_i1	9.03215	1.32511	6.69157e-08	1.24835e-05	mitochondrial sodium hydrogen exchanger nha2	mitochondrial sodium hydrogen exchanger nha2
c192443_g1_i3	9.03215	1.32511	6.69157e-08	1.24835e-05	swi snf-related matrix-associated actin-dependent regulator chromatin subfamily e member 1	swi snf-related matrix-associated actin-dependent regulator chromatin subfamily e member 1
c204991_g1_i2	-9.01858	1.34772	6.69157e-08	1.24835e-05	#N/A	0
c189552_g3_i2	-9.01858	1.34772	6.69157e-08	1.24835e-05	tumor protein d54	tumor protein d54
c203605_g5_i2	-9.01858	1.34772	6.69157e-08	1.24835e-05	isoform e	isoform e
c136230_g1_i1	-4.99563	2.41105	6.90695e-08	1.28595e-05	pre-mrna-splicing factor atp-dependent rna helicase dhx15-like	pre-mrna-splicing factor atp-dependent rna helicase dhx15-like
c203946_g1_i1	9.00911	1.30321	7.59584e-08	1.39465e-05	sodium-dependent nutrient amino acid transporter 1-like	sodium-dependent nutrient amino acid transporter 1-like
c95607_g1_i1	9.00911	1.30321	7.59584e-08	1.39465e-05	rhomboid-related protein 3	rhomboid-related protein 3
c200301_g2_i1	9.00911	1.30321	7.59584e-08	1.39465e-05	#N/A	0
c207649_g1_i1	9.00911	1.30321	7.59584e-08	1.39465e-05	type i inositol- -bisphosphate 4-phosphatase-like	type i inositol- -bisphosphate 4-phosphatase-like
c179898_g1_i3	-8.99693	1.32744	7.59584e-08	1.39465e-05	PREDICTED: hypothetical protein LOC100679039	PREDICTED: hypothetical protein LOC100679039
c206276_g1_i3	-8.99693	1.32744	7.59584e-08	1.39465e-05	eukaryotic translation initiation factor 2-alpha kinase-like	eukaryotic translation initiation factor 2-alpha kinase-like
c184266_g1_i2	-8.99693	1.32744	7.59584e-08	1.39465e-05	#N/A	0
c188666_g2_i1	-6.1618	1.70351	7.8568e-08	1.43972e-05	#N/A	0
c193248_g1_i5	8.9857	1.28098	8.63636e-08	1.56101e-05	#N/A	0
c207052_g7_i2	8.9857	1.28098	8.63636e-08	1.56101e-05	nudc domain-containing protein 1	nudc domain-containing protein 1
c209346_g2_i2	8.9857	1.28098	8.63636e-08	1.56101e-05	#N/A	0
c206715_g1_i4	8.9857	1.28098	8.63636e-08	1.56101e-05	ribosome biogenesis protein bms1 homolog	ribosome biogenesis protein bms1 homolog
c197555_g2_i1	-8.97494	1.30687	8.63636e-08	1.56101e-05	solute carrier family 12 member 6	solute carrier family 12 member 6
c205933_g1_i3	-8.97494	1.30687	8.63636e-08	1.56101e-05	ankyrin repeat domain-containing protein 13c	ankyrin repeat domain-containing protein 13c
c201430_g1_i1	-8.97494	1.30687	8.63636e-08	1.56101e-05	zinc finger x-linked protein zxdb- partial	zinc finger x-linked protein zxdb- partial
c209041_g1_i2	8.9619	1.2584	9.83586e-08	1.74723e-05	probable g-protein coupled receptor 125-like	probable g-protein coupled receptor 125-like
c208369_g1_i8	8.9619	1.2584	9.83586e-08	1.74723e-05	3-hydroxyisobutyryl- mitochondrial	3-hydroxyisobutyryl- mitochondrial
c208954_g1_i5	8.9619	1.2584	9.83586e-08	1.74723e-05	huntingtin-interacting protein 1	huntingtin-interacting protein 1
c197963_g3_i4	8.9619	1.2584	9.83586e-08	1.74723e-05	tetratricopeptide repeat protein 15-like	tetratricopeptide repeat protein 15-like
c207056_g7_i9	8.9619	1.2584	9.83586e-08	1.74723e-05	protein hu-li tai shao	protein hu-li tai shao
c204033_g8_i3	-8.95262	1.28599	9.83586e-08	1.74723e-05	amino acid kinase	amino acid kinase
c208336_g1_i4	-8.95262	1.28599	9.83586e-08	1.74723e-05	solute carrier organic anion transporter family member 5a1-like	solute carrier organic anion transporter family member 5a1-like
c204132_g5_i4	-8.95262	1.28599	9.83586e-08	1.74723e-05	matrix metalloproteinase	matrix metalloproteinase
c188356_g1_i2	-8.95262	1.28599	9.83586e-08	1.74723e-05	#N/A	0
c204921_g1_i1	-4.66875	2.65863	1.03771e-07	1.83986e-05	#N/A	0
c202167_g2_i11	5.56837	1.90646	1.06815e-07	1.89022e-05	solute carrier family 35 member f1	solute carrier family 35 member f1
c196524_g1_i4	8.9377	1.23547	1.12212e-07	1.95226e-05	ankyrin repeat domain-containing protein 10-like	ankyrin repeat domain-containing protein 10-like
c200518_g3_i1	8.9377	1.23547	1.12212e-07	1.95226e-05	#N/A	0
c205838_g1_i11	8.9377	1.23547	1.12212e-07	1.95226e-05	partitioning defective 3 homolog isoform x3	partitioning defective 3 homolog isoform x3
c119652_g1_i1	8.9377	1.23547	1.12212e-07	1.95226e-05	surface antigen	surface antigen
c200696_g3_i2	8.9377	1.23547	1.12212e-07	1.95226e-05	pachytene checkpoint protein 2 homolog	pachytene checkpoint protein 2 homolog
c202391_g1_i1	8.9377	1.23547	1.12212e-07	1.95226e-05	#N/A	0
c200430_g9_i1	-8.92995	1.26481	1.12212e-07	1.95226e-05	single ig il-1-related receptor-like	single ig il-1-related receptor-like
c209365_g1_i1	-8.92995	1.26481	1.12212e-07	1.95226e-05	probable g-protein coupled receptor 133	probable g-protein coupled receptor 133
c208338_g1_i1	-8.92995	1.26481	1.12212e-07	1.95226e-05	transient receptor potential cation channel trpm-like	transient receptor potential cation channel trpm-like
c101073_g1_i1	-6.0932	1.63922	1.18458e-07	2.05707e-05	#N/A	0
c203148_g1_i4	8.91309	1.21217	1.28242e-07	2.19417e-05	sh2 domain-containing adapter protein f	sh2 domain-containing adapter protein f
c203324_g5_i4	8.91309	1.21217	1.28242e-07	2.19417e-05	f-box lrr-repeat protein 20-like	f-box lrr-repeat protein 20-like
c183888_g1_i2	8.91309	1.21217	1.28242e-07	2.19417e-05	carboxypeptidase b	carboxypeptidase b
c208988_g1_i1	8.91309	1.21217	1.28242e-07	2.19417e-05	vacuolar protein sorting	vacuolar protein sorting
c209263_g1_i2	-8.90691	1.24331	1.28242e-07	2.19417e-05	adenylate cyclase type 5-like	adenylate cyclase type 5-like
c208003_g1_i1	-8.90691	1.24331	1.28242e-07	2.19417e-05	c-myc promoter-binding protein	c-myc promoter-binding protein
c203938_g2_i3	-8.90691	1.24331	1.28242e-07	2.19417e-05	#N/A	0
c179571_g1_i3	-8.90691	1.24331	1.28242e-07	2.19417e-05	defective proboscis extension response	defective proboscis extension response
c185507_g1_i1	6.13861	1.56411	1.464e-07	2.45785e-05	cuticle proprotein	cuticle proprotein
c205999_g1_i1	8.88805	1.18848	1.46828e-07	2.45785e-05	isoform s	isoform s
c202606_g1_i1	8.88805	1.18848	1.46828e-07	2.45785e-05	matrix metalloproteinase-21	matrix metalloproteinase-21
c194433_g1_i3	8.88805	1.18848	1.46828e-07	2.45785e-05	#N/A	0
c203359_g4_i1	8.88805	1.18848	1.46828e-07	2.45785e-05	nicotinamide phosphoribosyltransferase-like	nicotinamide phosphoribosyltransferase-like
c204603_g1_i1	8.88805	1.18848	1.46828e-07	2.45785e-05	#N/A	0
c193450_g1_i3	-8.8835	1.22148	1.46828e-07	2.45785e-05	isoform h	isoform h
c204603_g1_i5	-8.8835	1.22148	1.46828e-07	2.45785e-05	#N/A	0
c207056_g7_i10	-8.8835	1.22148	1.46828e-07	2.45785e-05	protein hu-li tai shao	protein hu-li tai shao
c207967_g1_i1	-8.8835	1.22148	1.46828e-07	2.45785e-05	#N/A	0
c205661_g1_i1	-8.8835	1.22148	1.46828e-07	2.45785e-05	atp-binding cassette sub-family b member partial	atp-binding cassette sub-family b member partial
c206492_g1_i2	-8.8835	1.22148	1.46828e-07	2.45785e-05	t family of potassium channels protein 7	t family of potassium channels protein 7
c181572_g1_i3	-3.8924	6.15421	1.51805e-07	2.53659e-05	troponin i	troponin i
c203926_g2_i2	8.86257	1.16441	1.6842e-07	2.73551e-05	#N/A	0
c170685_g1_i1	8.86257	1.16441	1.6842e-07	2.73551e-05	gtp cyclohydrolase i	gtp cyclohydrolase i
c202556_g1_i2	8.86257	1.16441	1.6842e-07	2.73551e-05	#N/A	0
c209403_g2_i2	8.86257	1.16441	1.6842e-07	2.73551e-05	probable tubulin polyglutamylase ttll2-like	probable tubulin polyglutamylase ttll2-like
c158229_g1_i2	8.86257	1.16441	1.6842e-07	2.73551e-05	yth domain-containing protein 1-like	yth domain-containing protein 1-like
c197018_g1_i2	8.86257	1.16441	1.6842e-07	2.73551e-05	cg7201 cg7201-pa	cg7201 cg7201-pa
c184266_g1_i1	8.86257	1.16441	1.6842e-07	2.73551e-05	#N/A	0
c200403_g1_i2	8.86257	1.16441	1.6842e-07	2.73551e-05	iq motif and sec7 domain-containing protein 1	iq motif and sec7 domain-containing protein 1
c196057_g3_i1	8.86257	1.16441	1.6842e-07	2.73551e-05	#N/A	0
c197491_g1_i25	8.86257	1.16441	1.6842e-07	2.73551e-05	cugbp elav-like family member 4-like	cugbp elav-like family member 4-like
c208378_g4_i1	8.86257	1.16441	1.6842e-07	2.73551e-05	#N/A	0
c202911_g3_i4	-8.85971	1.19932	1.6842e-07	2.73551e-05	tripartite motif-containing 32	tripartite motif-containing 32
c206884_g1_i2	-8.85971	1.19932	1.6842e-07	2.73551e-05	isoform a	isoform a
c207636_g1_i3	-8.85971	1.19932	1.6842e-07	2.73551e-05	gpi ethanolamine phosphate transferase 1	gpi ethanolamine phosphate transferase 1
c203946_g1_i2	-8.85971	1.19932	1.6842e-07	2.73551e-05	sodium-dependent nutrient amino acid transporter 1-like	sodium-dependent nutrient amino acid transporter 1-like
c194438_g1_i5	-8.85971	1.19932	1.6842e-07	2.73551e-05	e3 ubiquitin-protein ligase trim37-like	e3 ubiquitin-protein ligase trim37-like
c120891_g2_i2	-4.3213	3.29737	1.82678e-07	2.9619e-05	chorion peroxidase-like	chorion peroxidase-like
c199551_g1_i1	8.83663	1.13993	1.93558e-07	3.08977e-05	alanine aminotransferase	alanine aminotransferase
c206140_g6_i8	8.83663	1.13993	1.93558e-07	3.08977e-05	#N/A	0
c196588_g1_i3	8.83663	1.13993	1.93558e-07	3.08977e-05	ubiquitin carboxyl-terminal hydrolase cyld-like	ubiquitin carboxyl-terminal hydrolase cyld-like
c209246_g2_i4	8.83663	1.13993	1.93558e-07	3.08977e-05	vacuolar protein sorting-associated protein 13a-like	vacuolar protein sorting-associated protein 13a-like
c208495_g1_i7	8.83663	1.13993	1.93558e-07	3.08977e-05	syntaxin-16-like isoform x4	syntaxin-16-like isoform x4
c208089_g1_i5	8.83663	1.13993	1.93558e-07	3.08977e-05	pol protein	pol protein
c200944_g1_i3	8.83663	1.13993	1.93558e-07	3.08977e-05	leucine-rich transmembrane protein	leucine-rich transmembrane protein
c203746_g1_i7	-8.83551	1.1768	1.93558e-07	3.08977e-05	glycoprotein-n-acetylgalactosamine 3-beta-galactosyltransferase 1-like	glycoprotein-n-acetylgalactosamine 3-beta-galactosyltransferase 1-like
c204621_g2_i5	-8.83551	1.1768	1.93558e-07	3.08977e-05	protein lin-10	protein lin-10
c208228_g1_i1	-8.8109	1.15393	2.22885e-07	3.52162e-05	dipeptidase 1-like	dipeptidase 1-like
c207219_g6_i1	-8.8109	1.15393	2.22885e-07	3.52162e-05	#N/A	0
c189725_g1_i2	-8.8109	1.15393	2.22885e-07	3.52162e-05	#N/A	0
c264937_g1_i1	8.81022	1.11503	2.22885e-07	3.52162e-05	#N/A	0
c207485_g1_i1	8.81022	1.11503	2.22885e-07	3.52162e-05	rho gtpase-activating protein 21	rho gtpase-activating protein 21
c205304_g1_i2	8.81022	1.11503	2.22885e-07	3.52162e-05	zinc finger protein dzip1	zinc finger protein dzip1
c193403_g1_i4	-8.78587	1.13068	2.57175e-07	3.97551e-05	adenylate cyclase	adenylate cyclase
c199741_g1_i1	-8.78587	1.13068	2.57175e-07	3.97551e-05	#N/A	0
c196228_g1_i1	-8.78587	1.13068	2.57175e-07	3.97551e-05	organic cation transporter	organic cation transporter
c183621_g1_i3	-8.78587	1.13068	2.57175e-07	3.97551e-05	sodium nucleoside cotransporter 1	sodium nucleoside cotransporter 1
c209524_g1_i8	8.78331	1.0897	2.57175e-07	3.97551e-05	retrotransposon-like family member (retr-1)-like	retrotransposon-like family member (retr-1)-like
c205216_g1_i11	8.78331	1.0897	2.57175e-07	3.97551e-05	leucine-rich repeat-containing protein 16a	leucine-rich repeat-containing protein 16a
c208955_g1_i2	8.78331	1.0897	2.57175e-07	3.97551e-05	PREDICTED: similar to kek1	PREDICTED: similar to kek1
c193403_g1_i3	8.78331	1.0897	2.57175e-07	3.97551e-05	adenylate cyclase	adenylate cyclase
c153365_g1_i3	8.78331	1.0897	2.57175e-07	3.97551e-05	#N/A	0
c203890_g1_i1	8.78331	1.0897	2.57175e-07	3.97551e-05	sn1-specific diacylglycerol lipase alpha-like	sn1-specific diacylglycerol lipase alpha-like
c208587_g4_i2	8.78331	1.0897	2.57175e-07	3.97551e-05	lutropin-choriogonadotropic hormone receptor	lutropin-choriogonadotropic hormone receptor
c208956_g2_i2	8.78331	1.0897	2.57175e-07	3.97551e-05	#N/A	0
c196228_g1_i3	8.78331	1.0897	2.57175e-07	3.97551e-05	organic cation transporter	organic cation transporter
c303457_g1_i1	6.03785	1.4689	2.84279e-07	4.3872e-05	#N/A	0
c209067_g1_i3	-8.76039	1.10705	2.97358e-07	4.51406e-05	adenosine kinase	adenosine kinase
c208798_g6_i4	-8.76039	1.10705	2.97358e-07	4.51406e-05	#N/A	0
c194327_g1_i5	-8.76039	1.10705	2.97358e-07	4.51406e-05	trna-splicing endonuclease subunit sen34-like	trna-splicing endonuclease subunit sen34-like
c203622_g3_i5	8.75589	1.06391	2.97358e-07	4.51406e-05	longitudinals lacking	longitudinals lacking
c207233_g1_i1	8.75589	1.06391	2.97358e-07	4.51406e-05	achain crystal structure of the e3 sumo ligase pias2	achain crystal structure of the e3 sumo ligase pias2
c209402_g1_i2	8.75589	1.06391	2.97358e-07	4.51406e-05	protein piezo2-like	protein piezo2-like
c196624_g4_i1	8.75589	1.06391	2.97358e-07	4.51406e-05	#N/A	0
c198849_g1_i1	8.75589	1.06391	2.97358e-07	4.51406e-05	proton myo-inositol cotransporter	proton myo-inositol cotransporter
c176138_g1_i2	8.75589	1.06391	2.97358e-07	4.51406e-05	myst histone	myst histone
c208434_g1_i3	8.75589	1.06391	2.97358e-07	4.51406e-05	piggybac transposable element-derived protein 3-like	piggybac transposable element-derived protein 3-like
c206850_g1_i2	-4.72671	2.15971	3.31679e-07	5.02687e-05	isoform a	isoform a
c195969_g3_i1	-8.73446	1.08303	3.44558e-07	5.12178e-05	PREDICTED: uncharacterized protein LOC100006562	PREDICTED: uncharacterized protein LOC100006562
c206023_g1_i7	-8.73446	1.08303	3.44558e-07	5.12178e-05	nudix hydrolase 6	nudix hydrolase 6
c205295_g6_i2	-8.73446	1.08303	3.44558e-07	5.12178e-05	transposable element tc3 transposase	transposable element tc3 transposase
c203148_g1_i3	-8.73446	1.08303	3.44558e-07	5.12178e-05	sh2 domain-containing adapter protein f	sh2 domain-containing adapter protein f
c208334_g3_i1	-8.73446	1.08303	3.44558e-07	5.12178e-05	protein efr3-like protein cmp44e	protein efr3-like protein cmp44e
c203691_g1_i3	-8.73446	1.08303	3.44558e-07	5.12178e-05	cg32432 cg32432-pa	cg32432 cg32432-pa
c208628_g1_i5	-8.73446	1.08303	3.44558e-07	5.12178e-05	homeobox protein cut	homeobox protein cut
c203490_g1_i1	-8.73446	1.08303	3.44558e-07	5.12178e-05	e3 ubiquitin-protein ligase march6	e3 ubiquitin-protein ligase march6
c207969_g3_i2	-8.73446	1.08303	3.44558e-07	5.12178e-05	#N/A	0
c207311_g1_i3	8.72794	1.03767	3.44558e-07	5.12178e-05	#N/A	0
c203746_g1_i2	8.72794	1.03767	3.44558e-07	5.12178e-05	glycoprotein-n-acetylgalactosamine 3-beta-galactosyltransferase 1-like	glycoprotein-n-acetylgalactosamine 3-beta-galactosyltransferase 1-like
c209344_g1_i2	8.72794	1.03767	3.44558e-07	5.12178e-05	voltage-dependent t-type calcium channel subunit alpha-1h-like	voltage-dependent t-type calcium channel subunit alpha-1h-like
c208237_g1_i2	-4.15802	3.02334	3.54018e-07	5.25399e-05	eukaryotic translation initiation factor 6	eukaryotic translation initiation factor 6
c189921_g1_i4	3.95142	3.88012	3.65619e-07	5.41752e-05	#N/A	0
c209179_g1_i3	-8.70805	1.05859	4.00132e-07	5.76345e-05	notch2 protein	notch2 protein
c187532_g1_i2	-8.70805	1.05859	4.00132e-07	5.76345e-05	nitric oxide-associated protein 1-like	nitric oxide-associated protein 1-like
c204039_g1_i11	-8.70805	1.05859	4.00132e-07	5.76345e-05	chloride channel protein 2-like	chloride channel protein 2-like
c206067_g1_i7	-8.70805	1.05859	4.00132e-07	5.76345e-05	fast kinase domain-containing protein 1-like	fast kinase domain-containing protein 1-like
c197353_g1_i3	-8.70805	1.05859	4.00132e-07	5.76345e-05	mannoside acetylglucosaminyltransferase 1	mannoside acetylglucosaminyltransferase 1
c202242_g1_i2	-8.70805	1.05859	4.00132e-07	5.76345e-05	phd finger	phd finger
c196909_g1_i1	-8.70805	1.05859	4.00132e-07	5.76345e-05	#N/A	0
c200430_g6_i4	-8.70805	1.05859	4.00132e-07	5.76345e-05	#N/A	0
c203966_g1_i2	8.69944	1.01094	4.00132e-07	5.76345e-05	#N/A	0
c197336_g1_i4	8.69944	1.01094	4.00132e-07	5.76345e-05	isoform c	isoform c
c202951_g1_i2	8.69944	1.01094	4.00132e-07	5.76345e-05	nuclease harbi1-like	nuclease harbi1-like
c205038_g1_i4	8.69944	1.01094	4.00132e-07	5.76345e-05	#N/A	0
c198567_g1_i2	8.69944	1.01094	4.00132e-07	5.76345e-05	protein polybromo-1-like	protein polybromo-1-like
c191692_g1_i1	8.69944	1.01094	4.00132e-07	5.76345e-05	#N/A	0
c204991_g1_i1	8.69944	1.01094	4.00132e-07	5.76345e-05	#N/A	0
c206789_g8_i3	8.69944	1.01094	4.00132e-07	5.76345e-05	tensin-1-like isoform x5	tensin-1-like isoform x5
c193230_g2_i4	8.69944	1.01094	4.00132e-07	5.76345e-05	tafazzin homolog	tafazzin homolog
c194305_g6_i5	8.69944	1.01094	4.00132e-07	5.76345e-05	rbm25 protein	rbm25 protein
c194171_g1_i2	-8.68115	1.03374	4.65727e-07	6.58575e-05	#N/A	0
c130124_g1_i1	-8.68115	1.03374	4.65727e-07	6.58575e-05	chromosome transmission fidelity protein 18 homolog	chromosome transmission fidelity protein 18 homolog
c205835_g1_i1	-8.68115	1.03374	4.65727e-07	6.58575e-05	n-acetyllactosaminide beta- -n-acetylglucosaminyltransferase-like	n-acetyllactosaminide beta- -n-acetylglucosaminyltransferase-like
c205034_g1_i1	-8.68115	1.03374	4.65727e-07	6.58575e-05	tc1-like transposase	tc1-like transposase
c207789_g2_i3	8.67037	0.983704	4.65727e-07	6.58575e-05	#N/A	0
c200846_g3_i2	8.67037	0.983704	4.65727e-07	6.58575e-05	#N/A	0
c147089_g2_i1	8.67037	0.983704	4.65727e-07	6.58575e-05	troponin isoform 1	troponin isoform 1
c206545_g8_i5	8.67037	0.983704	4.65727e-07	6.58575e-05	proclotting enzyme	proclotting enzyme
c206732_g1_i4	8.67037	0.983704	4.65727e-07	6.58575e-05	serine protease	serine protease
c203229_g3_i10	8.67037	0.983704	4.65727e-07	6.58575e-05	proteasome assembly chaperone 4-like	proteasome assembly chaperone 4-like
c202768_g1_i2	8.67037	0.983704	4.65727e-07	6.58575e-05	pupal cuticle protein	pupal cuticle protein
c206766_g1_i4	8.67037	0.983704	4.65727e-07	6.58575e-05	potassium voltage-gated channel protein eag-like	potassium voltage-gated channel protein eag-like
c206607_g2_i1	-8.65373	1.00844	5.43348e-07	7.50071e-05	#N/A	0
c168394_g2_i2	-8.65373	1.00844	5.43348e-07	7.50071e-05	s-phase kinase-associated protein 2	s-phase kinase-associated protein 2
c206052_g1_i7	-8.65373	1.00844	5.43348e-07	7.50071e-05	tyrosine-protein kinase src64b-like	tyrosine-protein kinase src64b-like
c202747_g7_i16	-8.65373	1.00844	5.43348e-07	7.50071e-05	protein retinal degeneration b-like	protein retinal degeneration b-like
c208587_g4_i3	-8.65373	1.00844	5.43348e-07	7.50071e-05	lutropin-choriogonadotropic hormone receptor	lutropin-choriogonadotropic hormone receptor
c206175_g1_i1	-8.65373	1.00844	5.43348e-07	7.50071e-05	suppressor of stomatin mutant uncoordination family member (ssu-2)-like	suppressor of stomatin mutant uncoordination family member (ssu-2)-like
c185727_g1_i2	-8.65373	1.00844	5.43348e-07	7.50071e-05	2 -cyclic-nucleotide 3 -phosphodiesterase	2 -cyclic-nucleotide 3 -phosphodiesterase
c203890_g1_i8	-8.65373	1.00844	5.43348e-07	7.50071e-05	sn1-specific diacylglycerol lipase alpha-like	sn1-specific diacylglycerol lipase alpha-like
c194069_g1_i3	-8.65373	1.00844	5.43348e-07	7.50071e-05	isoform a	isoform a
c203438_g1_i1	-8.65373	1.00844	5.43348e-07	7.50071e-05	sodium potassium calcium exchanger nckx30c-like	sodium potassium calcium exchanger nckx30c-like
c202556_g1_i1	-8.65373	1.00844	5.43348e-07	7.50071e-05	#N/A	0
c206143_g1_i6	8.64069	0.955954	5.43348e-07	7.50071e-05	golgin subfamily a member 4-like	golgin subfamily a member 4-like
c208495_g1_i1	8.64069	0.955954	5.43348e-07	7.50071e-05	#N/A	0
c209443_g1_i3	8.64069	0.955954	5.43348e-07	7.50071e-05	protein inscuteable homolog	protein inscuteable homolog
c208959_g3_i2	8.64069	0.955954	5.43348e-07	7.50071e-05	glutamate n-methyl d-aspartate epsilon (nmda epsilon)	glutamate n-methyl d-aspartate epsilon (nmda epsilon)
c206683_g1_i2	8.64069	0.955954	5.43348e-07	7.50071e-05	carbohydrate sulfotransferase 4-like	carbohydrate sulfotransferase 4-like
c205048_g1_i1	-8.62579	0.982683	6.35441e-07	8.56831e-05	irregular chiasm c-roughest	irregular chiasm c-roughest
c207618_g2_i6	-8.62579	0.982683	6.35441e-07	8.56831e-05	map-kinase activating death domain	map-kinase activating death domain
c206399_g1_i4	-8.62579	0.982683	6.35441e-07	8.56831e-05	#N/A	0
c204946_g3_i4	-8.62579	0.982683	6.35441e-07	8.56831e-05	two pore calcium channel protein 1-like	two pore calcium channel protein 1-like
c194693_g1_i1	-8.62579	0.982683	6.35441e-07	8.56831e-05	serine-rich adhesin for platelets-like isoform x4	serine-rich adhesin for platelets-like isoform x4
c159900_g1_i4	-8.62579	0.982683	6.35441e-07	8.56831e-05	segment polarity protein dishevelled-like protein dvl-3	segment polarity protein dishevelled-like protein dvl-3
c208090_g2_i2	-8.62579	0.982683	6.35441e-07	8.56831e-05	tripartite motif-containing protein 72-like	tripartite motif-containing protein 72-like
c192943_g1_i3	-8.62579	0.982683	6.35441e-07	8.56831e-05	trna pseudouridine synthase 3	trna pseudouridine synthase 3
c194171_g1_i4	8.6104	0.927664	6.35441e-07	8.56831e-05	#N/A	0
c199704_g1_i2	8.6104	0.927664	6.35441e-07	8.56831e-05	transmembrane protein c9orf5-like	transmembrane protein c9orf5-like
c167198_g1_i1	8.6104	0.927664	6.35441e-07	8.56831e-05	#N/A	0
c197262_g3_i5	8.6104	0.927664	6.35441e-07	8.56831e-05	isoform a	isoform a
c177127_g1_i2	8.6104	0.927664	6.35441e-07	8.56831e-05	rab-like protein 2a-like	rab-like protein 2a-like
c195365_g2_i7	8.6104	0.927664	6.35441e-07	8.56831e-05	elav-like protein 2-like	elav-like protein 2-like
c205833_g1_i6	8.6104	0.927664	6.35441e-07	8.56831e-05	dynamin-1-like protein	dynamin-1-like protein
c192047_g2_i4	8.6104	0.927664	6.35441e-07	8.56831e-05	zinc finger protein 850-like	zinc finger protein 850-like
c202263_g3_i3	-8.59729	0.956457	7.45e-07	9.76223e-05	phosphatidylinositol-4-phosphate 5-kinase type i	phosphatidylinositol-4-phosphate 5-kinase type i
c186022_g2_i2	-8.59729	0.956457	7.45e-07	9.76223e-05	ubiquinone biosynthesis protein mitochondrial-like	ubiquinone biosynthesis protein mitochondrial-like
c203844_g1_i2	-8.59729	0.956457	7.45e-07	9.76223e-05	leucine-rich repeat-containing protein 24	leucine-rich repeat-containing protein 24
c209143_g2_i2	-8.59729	0.956457	7.45e-07	9.76223e-05	protocadherin-like wing polarity protein stan-like	protocadherin-like wing polarity protein stan-like
c202030_g1_i6	-8.59729	0.956457	7.45e-07	9.76223e-05	sodium-bile acid cotransporter	sodium-bile acid cotransporter
c203656_g2_i2	-8.59729	0.956457	7.45e-07	9.76223e-05	transmembrane protein 198-b-like	transmembrane protein 198-b-like
c191304_g2_i2	-8.59729	0.956457	7.45e-07	9.76223e-05	caveolin 3	caveolin 3
c208346_g2_i2	-8.59729	0.956457	7.45e-07	9.76223e-05	#N/A	0
c202944_g1_i2	-8.59729	0.956457	7.45e-07	9.76223e-05	aael005189- partial	aael005189- partial
c208562_g1_i2	8.57945	0.898813	7.45e-07	9.76223e-05	neogenin isoform x2	neogenin isoform x2
c203490_g1_i2	8.57945	0.898813	7.45e-07	9.76223e-05	e3 ubiquitin-protein ligase march6	e3 ubiquitin-protein ligase march6
c169826_g1_i2	8.57945	0.898813	7.45e-07	9.76223e-05	#N/A	0
c201519_g1_i5	8.57945	0.898813	7.45e-07	9.76223e-05	shaker cognate isoform b	shaker cognate isoform b
c204041_g2_i6	8.57945	0.898813	7.45e-07	9.76223e-05	mpn domain-containing protein	mpn domain-containing protein
c206263_g3_i1	8.57945	0.898813	7.45e-07	9.76223e-05	#N/A	0
c205254_g5_i2	8.57945	0.898813	7.45e-07	9.76223e-05	#N/A	0
c153795_g1_i1	8.57945	0.898813	7.45e-07	9.76223e-05	PREDICTED: hypothetical protein LOC100161596	PREDICTED: hypothetical protein LOC100161596
c206940_g1_i4	8.57945	0.898813	7.45e-07	9.76223e-05	nitric oxide synthase	nitric oxide synthase
c209143_g2_i1	8.57945	0.898813	7.45e-07	9.76223e-05	protocadherin-like wing polarity protein stan-like	protocadherin-like wing polarity protein stan-like
c207673_g3_i3	8.57945	0.898813	7.45e-07	9.76223e-05	#N/A	0
c196684_g2_i1	-5.11929	1.60678	7.94989e-07	0.000104026	d-2-hydroxyglutarate mitochondrial	d-2-hydroxyglutarate mitochondrial
c207370_g1_i2	-3.57832	7.10609	8.38747e-07	0.000109597	150 kda dynein-associated polypeptide	150 kda dynein-associated polypeptide
c207997_g2_i8	-8.56822	0.929741	8.75702e-07	0.000113153	alkaline tissue-nonspecific isozyme-like	alkaline tissue-nonspecific isozyme-like
c204255_g1_i1	-8.56822	0.929741	8.75702e-07	0.000113153	gpi mannosyltransferase 4-like	gpi mannosyltransferase 4-like
c208640_g2_i4	-8.56822	0.929741	8.75702e-07	0.000113153	isoform c	isoform c
c195923_g3_i3	-8.56822	0.929741	8.75702e-07	0.000113153	serine threonine-protein kinase genghis khan-like	serine threonine-protein kinase genghis khan-like
c177127_g1_i1	-8.56822	0.929741	8.75702e-07	0.000113153	rab-like protein 2a-like	rab-like protein 2a-like
c206732_g1_i3	-8.56822	0.929741	8.75702e-07	0.000113153	serine protease	serine protease
c201797_g2_i2	-8.56822	0.929741	8.75702e-07	0.000113153	serine threonine-protein kinase mark2-like	serine threonine-protein kinase mark2-like
c182646_g1_i1	-8.56822	0.929741	8.75702e-07	0.000113153	#N/A	0
c82160_g1_i2	-4.52901	1.97689	9.87131e-07	0.000127374	#N/A	0
c208761_g2_i5	4.23022	2.53118	9.88976e-07	0.000127435	potassium voltage-gated channel subfamily kqt member 1-like	potassium voltage-gated channel subfamily kqt member 1-like
c191469_g1_i2	8.54782	0.869378	1.03208e-06	0.0001294	#N/A	0
c206302_g12_i4	8.54782	0.869378	1.03208e-06	0.0001294	g-protein-signaling modulator 2	g-protein-signaling modulator 2
c195518_g1_i1	8.54782	0.869378	1.03208e-06	0.0001294	#N/A	0
c176508_g1_i5	8.54782	0.869378	1.03208e-06	0.0001294	single-stranded dna-binding protein 3-like	single-stranded dna-binding protein 3-like
c204255_g1_i2	8.54782	0.869378	1.03208e-06	0.0001294	gpi mannosyltransferase 4-like	gpi mannosyltransferase 4-like
c204034_g3_i1	8.54782	0.869378	1.03208e-06	0.0001294	rna exonuclease 1 homolog	rna exonuclease 1 homolog
c197353_g1_i2	8.54782	0.869378	1.03208e-06	0.0001294	mannoside acetylglucosaminyltransferase 1	mannoside acetylglucosaminyltransferase 1
c203956_g1_i3	8.54782	0.869378	1.03208e-06	0.0001294	hypothetical protein CAPTEDRAFT_195486	hypothetical protein CAPTEDRAFT_195486
c205531_g2_i2	8.54782	0.869378	1.03208e-06	0.0001294	voltage-gate calcium channel	voltage-gate calcium channel
c189318_g1_i3	8.54782	0.869378	1.03208e-06	0.0001294	kelch-like protein 5 isoform x3	kelch-like protein 5 isoform x3
c209299_g1_i9	8.54782	0.869378	1.03208e-06	0.0001294	syntaxin-binding protein 5 isoform x4	syntaxin-binding protein 5 isoform x4
c187445_g1_i7	8.54782	0.869378	1.03208e-06	0.0001294	serine threonine-protein kinase plk1	serine threonine-protein kinase plk1
c206472_g3_i4	8.54782	0.869378	1.03208e-06	0.0001294	mitochondrial rho gtpase-like isoform 2	mitochondrial rho gtpase-like isoform 2
c208633_g2_i11	8.54782	0.869378	1.03208e-06	0.0001294	homeodomain transcription factor-like	homeodomain transcription factor-like
c207321_g1_i3	-8.53855	0.902518	1.03208e-06	0.0001294	chloride channel calcium activated 3	chloride channel calcium activated 3
c208903_g1_i4	-8.53855	0.902518	1.03208e-06	0.0001294	hypothetical protein LOTGIDRAFT_163120	hypothetical protein LOTGIDRAFT_163120
c192412_g1_i3	-8.53855	0.902518	1.03208e-06	0.0001294	sin3 histone deacetylase corepressor complex component sds3-like	sin3 histone deacetylase corepressor complex component sds3-like
c208772_g3_i2	-8.53855	0.902518	1.03208e-06	0.0001294	neuroligin- x-linked-like	neuroligin- x-linked-like
c203219_g1_i3	-8.53855	0.902518	1.03208e-06	0.0001294	zinc finger protein jing-like protein	zinc finger protein jing-like protein
c192712_g1_i1	-8.53855	0.902518	1.03208e-06	0.0001294	#N/A	0
c203163_g1_i4	4.83364	1.75231	1.04806e-06	0.000131226	upf0692 protein cg33108-like	upf0692 protein cg33108-like
c194599_g1_i2	5.78778	1.23448	1.09006e-06	0.000136301	protein roadkill	protein roadkill
c208854_g4_i1	-4.71734	1.76657	1.15169e-06	0.000143815	#N/A	0
c203817_g1_i1	8.51549	0.839336	1.21973e-06	0.000146976	#N/A	0
c205209_g7_i2	8.51549	0.839336	1.21973e-06	0.000146976	#N/A	0
c200680_g3_i5	8.51549	0.839336	1.21973e-06	0.000146976	threonylcarbamoyladenosine trna methylthiotransferase isoform x1	threonylcarbamoyladenosine trna methylthiotransferase isoform x1
c206169_g4_i2	8.51549	0.839336	1.21973e-06	0.000146976	#N/A	0
c197555_g2_i2	8.51549	0.839336	1.21973e-06	0.000146976	solute carrier family 12 member 6	solute carrier family 12 member 6
c192857_g1_i2	8.51549	0.839336	1.21973e-06	0.000146976	alpha beta hydrolase	alpha beta hydrolase
c190460_g1_i1	8.51549	0.839336	1.21973e-06	0.000146976	#N/A	0
c207763_g4_i13	-8.50826	0.874766	1.21973e-06	0.000146976	protein unc-13 homolog b-like	protein unc-13 homolog b-like
c207463_g2_i1	-8.50826	0.874766	1.21973e-06	0.000146976	PREDICTED: uncharacterized protein LOC100878977	PREDICTED: uncharacterized protein LOC100878977
c205280_g4_i1	-8.50826	0.874766	1.21973e-06	0.000146976	protein	protein
c204205_g1_i2	-8.50826	0.874766	1.21973e-06	0.000146976	#N/A	0
c208665_g4_i1	-8.50826	0.874766	1.21973e-06	0.000146976	#N/A	0
c208982_g1_i8	-8.47732	0.846465	1.21973e-06	0.000146976	rap1 gtpase-activating protein 1	rap1 gtpase-activating protein 1
c182410_g1_i2	-8.47732	0.846465	1.21973e-06	0.000146976	#N/A	0
c201813_g2_i1	-8.47732	0.846465	1.21973e-06	0.000146976	hypothetical protein DDB_G0288625	hypothetical protein DDB_G0288625
c153683_g1_i2	-8.47732	0.846465	1.21973e-06	0.000146976	hydroxymethylglutaryl- cytoplasmic-like isoform x1	hydroxymethylglutaryl- cytoplasmic-like isoform x1
c203926_g2_i1	-8.47732	0.846465	1.21973e-06	0.000146976	#N/A	0
c206736_g1_i2	-8.47732	0.846465	1.21973e-06	0.000146976	apolipophorin precursor	apolipophorin precursor
c208816_g1_i3	-8.47732	0.846465	1.21973e-06	0.000146976	furin-1-like isoform x1	furin-1-like isoform x1
c207512_g1_i3	-8.47732	0.846465	1.21973e-06	0.000146976	histone-lysine n- h3 lysine-79 specific-like	histone-lysine n- h3 lysine-79 specific-like
c203793_g4_i3	-8.47732	0.846465	1.21973e-06	0.000146976	contactin-associated protein 1	contactin-associated protein 1
c169529_g1_i3	-8.47732	0.846465	1.21973e-06	0.000146976	sodium leak channel non-selective	sodium leak channel non-selective
c204603_g1_i4	-8.47732	0.846465	1.21973e-06	0.000146976	#N/A	0
c205351_g7_i9	-8.47732	0.846465	1.21973e-06	0.000146976	#N/A	0
c206370_g5_i2	-8.47732	0.846465	1.21973e-06	0.000146976	nf-kappa-b-repressing factor	nf-kappa-b-repressing factor
c207808_g1_i4	-8.47732	0.846465	1.21973e-06	0.000146976	organic cation transporter	organic cation transporter
c196990_g1_i1	-8.47732	0.846465	1.21973e-06	0.000146976	secreted frizzled-related protein 3	secreted frizzled-related protein 3
c207817_g4_i1	-3.95288	3.0674	1.27186e-06	0.00015306	#N/A	0
c198469_g1_i2	4.43179	2.06936	1.34857e-06	0.000162082	#N/A	0
c199510_g1_i1	5.12298	1.48756	1.3689e-06	0.000164312	#N/A	0
c208235_g3_i10	3.59767	4.6268	1.39504e-06	0.000167234	fasciclin-2-like isoform x4	fasciclin-2-like isoform x4
c174204_g1_i1	8.48241	0.80866	1.4456e-06	0.000169362	#N/A	0
c207263_g9_i2	8.48241	0.80866	1.4456e-06	0.000169362	carbonic anhydrase-related protein 10-like	carbonic anhydrase-related protein 10-like
c204302_g3_i2	8.48241	0.80866	1.4456e-06	0.000169362	nck-associated protein 5	nck-associated protein 5
c191607_g1_i2	8.48241	0.80866	1.4456e-06	0.000169362	wnt inhibitory factor 1 precursor	wnt inhibitory factor 1 precursor
c130124_g1_i2	8.48241	0.80866	1.4456e-06	0.000169362	chromosome transmission fidelity protein 18 homolog	chromosome transmission fidelity protein 18 homolog
c207219_g6_i2	8.48241	0.80866	1.4456e-06	0.000169362	#N/A	0
c196588_g1_i1	8.48241	0.80866	1.4456e-06	0.000169362	ubiquitin carboxyl-terminal hydrolase cyld-like	ubiquitin carboxyl-terminal hydrolase cyld-like
c209181_g1_i1	8.48241	0.80866	1.4456e-06	0.000169362	#N/A	0
c199731_g5_i4	8.48241	0.80866	1.4456e-06	0.000169362	cg17192 cg17192-pa	cg17192 cg17192-pa
c200805_g2_i1	-8.4457	0.817593	1.4456e-06	0.000169362	methyltransferase-like protein 16-like	methyltransferase-like protein 16-like
c205833_g2_i2	-8.4457	0.817593	1.4456e-06	0.000169362	#N/A	0
c208148_g1_i1	-8.4457	0.817593	1.4456e-06	0.000169362	PREDICTED: hypothetical protein LOC100680230	PREDICTED: hypothetical protein LOC100680230
c119652_g1_i2	-8.4457	0.817593	1.4456e-06	0.000169362	surface antigen	surface antigen
c204482_g5_i1	-8.4457	0.817593	1.4456e-06	0.000169362	#N/A	0
c180355_g1_i2	-8.4457	0.817593	1.4456e-06	0.000169362	phosphonoacetaldehyde hydrolase	phosphonoacetaldehyde hydrolase
c198125_g1_i4	-8.4457	0.817593	1.4456e-06	0.000169362	#N/A	0
c205587_g3_i1	-8.4457	0.817593	1.4456e-06	0.000169362	#N/A	0
c161945_g1_i1	-8.4457	0.817593	1.4456e-06	0.000169362	hemimethylated dna binding domain-containing protein	hemimethylated dna binding domain-containing protein
c207960_g2_i1	-3.81189	3.3145	1.61504e-06	0.000188974	hydroxysteroid dehydrogenase-like protein 2-like	hydroxysteroid dehydrogenase-like protein 2-like
c205653_g1_i4	4.74413	1.66906	1.69467e-06	0.000196606	#N/A	0
c192498_g1_i2	8.44856	0.777324	1.71836e-06	0.000196606	serine threonine-protein kinase nek4	serine threonine-protein kinase nek4
c203938_g2_i2	8.44856	0.777324	1.71836e-06	0.000196606	#N/A	0
c205992_g1_i2	8.44856	0.777324	1.71836e-06	0.000196606	#N/A	0
c208797_g1_i4	8.44856	0.777324	1.71836e-06	0.000196606	ryanodine receptor	ryanodine receptor
c207311_g3_i1	8.44856	0.777324	1.71836e-06	0.000196606	#N/A	0
c202241_g4_i6	8.44856	0.777324	1.71836e-06	0.000196606	wd repeat-containing protein 19	wd repeat-containing protein 19
c206061_g1_i5	8.44856	0.777324	1.71836e-06	0.000196606	5 -3 exoribonuclease 2 homolog	5 -3 exoribonuclease 2 homolog
c205034_g1_i3	8.44856	0.777324	1.71836e-06	0.000196606	#N/A	0
c206727_g1_i4	8.44856	0.777324	1.71836e-06	0.000196606	#N/A	0
c208982_g1_i4	8.44856	0.777324	1.71836e-06	0.000196606	rap1 gtpase-activating protein 1	rap1 gtpase-activating protein 1
c193428_g1_i1	8.44856	0.777324	1.71836e-06	0.000196606	isoform c	isoform c
c167198_g1_i2	-8.41338	0.788126	1.71836e-06	0.000196606	#N/A	0
c200996_g3_i1	-8.41338	0.788126	1.71836e-06	0.000196606	zinc finger	zinc finger
c192553_g1_i1	-8.41338	0.788126	1.71836e-06	0.000196606	wd repeat-containing protein 6	wd repeat-containing protein 6
c189318_g1_i4	-8.41338	0.788126	1.71836e-06	0.000196606	kelch-like protein 5 isoform x3	kelch-like protein 5 isoform x3
c206727_g1_i3	-8.41338	0.788126	1.71836e-06	0.000196606	#N/A	0
c206985_g2_i1	-8.41338	0.788126	1.71836e-06	0.000196606	mechanosensory protein 2-like	mechanosensory protein 2-like
c186463_g2_i1	8.4139	0.745299	2.04881e-06	0.000229055	#N/A	0
c196254_g1_i3	8.4139	0.745299	2.04881e-06	0.000229055	peregrin isoform x2	peregrin isoform x2
c208087_g1_i1	8.4139	0.745299	2.04881e-06	0.000229055	recq-mediated genome instability protein 1	recq-mediated genome instability protein 1
c203299_g1_i2	8.4139	0.745299	2.04881e-06	0.000229055	rho rac guanine nucleotide exchange	rho rac guanine nucleotide exchange
c196757_g2_i1	8.4139	0.745299	2.04881e-06	0.000229055	carbohydrate sulfotransferase 11	carbohydrate sulfotransferase 11
c208065_g2_i4	8.4139	0.745299	2.04881e-06	0.000229055	glutamate synthase	glutamate synthase
c177803_g1_i1	-8.38031	0.758039	2.04881e-06	0.000229055	organic cation transporter	organic cation transporter
c209121_g1_i2	-8.38031	0.758039	2.04881e-06	0.000229055	centromere protein f	centromere protein f
c209299_g1_i8	-8.38031	0.758039	2.04881e-06	0.000229055	syntaxin-binding protein 5 isoform x4	syntaxin-binding protein 5 isoform x4
c209231_g1_i2	-8.38031	0.758039	2.04881e-06	0.000229055	#N/A	0
c206241_g1_i9	-8.38031	0.758039	2.04881e-06	0.000229055	spermidine synthase	spermidine synthase
c196311_g1_i5	-8.38031	0.758039	2.04881e-06	0.000229055	#N/A	0
c207487_g3_i1	-8.38031	0.758039	2.04881e-06	0.000229055	#N/A	0
c189615_g1_i5	-8.38031	0.758039	2.04881e-06	0.000229055	probable atp-dependent rna helicase ddx23-like	probable atp-dependent rna helicase ddx23-like
c207395_g1_i1	-8.38031	0.758039	2.04881e-06	0.000229055	ankyrin repeat-containing protein	ankyrin repeat-containing protein
c209036_g2_i4	-8.38031	0.758039	2.04881e-06	0.000229055	dna polymerase zeta catalytic subunit	dna polymerase zeta catalytic subunit
c198666_g2_i1	-8.38031	0.758039	2.04881e-06	0.000229055	protein wnt-5b	protein wnt-5b
c192443_g1_i10	-8.38031	0.758039	2.04881e-06	0.000229055	swi snf-related matrix-associated actin-dependent regulator chromatin subfamily e member 1	swi snf-related matrix-associated actin-dependent regulator chromatin subfamily e member 1
c183296_g1_i2	-8.38031	0.758039	2.04881e-06	0.000229055	haus augmin-like complex subunit 3	haus augmin-like complex subunit 3
c187895_g1_i1	5.658	1.11399	2.14312e-06	0.000239311	mannose-binding protein	mannose-binding protein
c281886_g1_i1	-3.42745	5.90737	2.40405e-06	0.000266278	lim protein	lim protein
c206404_g1_i1	8.37838	0.712553	2.45054e-06	0.000266278	isoform c	isoform c
c185108_g1_i3	8.37838	0.712553	2.45054e-06	0.000266278	#N/A	0
c205536_g5_i2	8.37838	0.712553	2.45054e-06	0.000266278	#N/A	0
c207997_g2_i1	8.37838	0.712553	2.45054e-06	0.000266278	alkaline tissue-nonspecific isozyme-like	alkaline tissue-nonspecific isozyme-like
c196498_g2_i4	8.37838	0.712553	2.45054e-06	0.000266278	#N/A	0
c208613_g2_i2	8.37838	0.712553	2.45054e-06	0.000266278	histone-lysine n-methyltransferase trithorax	histone-lysine n-methyltransferase trithorax
c139898_g1_i2	8.37838	0.712553	2.45054e-06	0.000266278	hypothetical protein LOTGIDRAFT_228691	hypothetical protein LOTGIDRAFT_228691
c187075_g1_i3	8.37838	0.712553	2.45054e-06	0.000266278	#N/A	0
c193046_g1_i8	8.37838	0.712553	2.45054e-06	0.000266278	cyclin-dependent kinase 17-like isoform x4	cyclin-dependent kinase 17-like isoform x4
c202045_g2_i2	-8.34646	0.727305	2.45054e-06	0.000266278	zinc finger protein 135-like	zinc finger protein 135-like
c193902_g2_i2	-8.34646	0.727305	2.45054e-06	0.000266278	zinc transporter 5	zinc transporter 5
c205524_g3_i1	-8.34646	0.727305	2.45054e-06	0.000266278	diacylglycerol kinase eta isoform x3	diacylglycerol kinase eta isoform x3
c207593_g4_i2	-8.34646	0.727305	2.45054e-06	0.000266278	low quality protein: dep domain-containing protein 5-like	low quality protein: dep domain-containing protein 5-like
c203070_g1_i1	-8.34646	0.727305	2.45054e-06	0.000266278	protein	protein
c202205_g1_i2	-8.34646	0.727305	2.45054e-06	0.000266278	graves disease carrier protein homolog	graves disease carrier protein homolog
c196498_g2_i3	-8.34646	0.727305	2.45054e-06	0.000266278	#N/A	0
c201610_g1_i2	-8.34646	0.727305	2.45054e-06	0.000266278	hypothetical protein TcasGA2_TC016285	hypothetical protein TcasGA2_TC016285
c158229_g1_i4	-8.34646	0.727305	2.45054e-06	0.000266278	yth domain-containing protein 1-like	yth domain-containing protein 1-like
c203719_g1_i1	-8.34646	0.727305	2.45054e-06	0.000266278	#N/A	0
c205209_g7_i1	-8.34646	0.727305	2.45054e-06	0.000266278	#N/A	0
c201011_g1_i3	-8.34646	0.727305	2.45054e-06	0.000266278	nck-interacting protein with sh3 domain	nck-interacting protein with sh3 domain
c207692_g2_i2	-8.34646	0.727305	2.45054e-06	0.000266278	probable atp-dependent rna helicase dhx37-like	probable atp-dependent rna helicase dhx37-like
c132066_g1_i2	-5.54405	1.1317	2.46727e-06	0.000267782	#N/A	0
c207763_g4_i10	-3.7548	3.08631	2.84316e-06	0.00030822	protein unc-13 homolog b-like	protein unc-13 homolog b-like
c209175_g1_i2	8.34197	0.679054	2.94065e-06	0.000311163	zinc finger mym-type protein 1-like	zinc finger mym-type protein 1-like
c204946_g3_i1	8.34197	0.679054	2.94065e-06	0.000311163	two pore calcium channel protein 1-like	two pore calcium channel protein 1-like
c183799_g1_i2	8.34197	0.679054	2.94065e-06	0.000311163	alkaline phosphatase	alkaline phosphatase
c206082_g1_i3	8.34197	0.679054	2.94065e-06	0.000311163	f-box lrr-repeat protein 4-like	f-box lrr-repeat protein 4-like
c200586_g1_i7	8.34197	0.679054	2.94065e-06	0.000311163	hypothetical protein CAPTEDRAFT_181688	hypothetical protein CAPTEDRAFT_181688
c142035_g1_i4	8.34197	0.679054	2.94065e-06	0.000311163	eukaryotic translation initiation factor 3 subunit j	eukaryotic translation initiation factor 3 subunit j
c201148_g1_i1	8.34197	0.679054	2.94065e-06	0.000311163	60 kda ss-a ro ribonucleoprotein	60 kda ss-a ro ribonucleoprotein
c174213_g1_i1	8.34197	0.679054	2.94065e-06	0.000311163	zinc finger protein 76	zinc finger protein 76
c208387_g5_i5	8.34197	0.679054	2.94065e-06	0.000311163	zinc finger mym-type protein 1-like	zinc finger mym-type protein 1-like
c208884_g1_i4	8.34197	0.679054	2.94065e-06	0.000311163	mannose-binding protein	mannose-binding protein
c208058_g3_i3	8.34197	0.679054	2.94065e-06	0.000311163	isoform j	isoform j
c199092_g1_i1	-8.31181	0.695896	2.94065e-06	0.000311163	transcriptional repressor p66	transcriptional repressor p66
c206710_g1_i3	-8.31181	0.695896	2.94065e-06	0.000311163	small optic isoform c	small optic isoform c
c195707_g4_i2	-8.31181	0.695896	2.94065e-06	0.000311163	a chain crystal structure of human beta secretase complexed with inhibitor	a chain crystal structure of human beta secretase complexed with inhibitor
c205800_g1_i2	-8.31181	0.695896	2.94065e-06	0.000311163	#N/A	0
c207485_g1_i5	-8.31181	0.695896	2.94065e-06	0.000311163	rho gtpase-activating protein 21	rho gtpase-activating protein 21
c199003_g1_i2	-8.31181	0.695896	2.94065e-06	0.000311163	activin receptor type-2b-like	activin receptor type-2b-like
c205661_g1_i2	-8.31181	0.695896	2.94065e-06	0.000311163	atp-binding cassette sub-family b member partial	atp-binding cassette sub-family b member partial
c176138_g1_i3	-8.31181	0.695896	2.94065e-06	0.000311163	myst histone	myst histone
c202951_g1_i1	-8.31181	0.695896	2.94065e-06	0.000311163	nuclease harbi1-like	nuclease harbi1-like
c200586_g1_i1	-8.31181	0.695896	2.94065e-06	0.000311163	hypothetical protein CAPTEDRAFT_181688	hypothetical protein CAPTEDRAFT_181688
c191521_g1_i2	-3.85953	2.47024	3.3193e-06	0.00035083	#N/A	0
c207171_g1_i6	8.30461	0.644767	3.54078e-06	0.000366729	#N/A	0
c197435_g3_i1	8.30461	0.644767	3.54078e-06	0.000366729	#N/A	0
c192412_g1_i5	8.30461	0.644767	3.54078e-06	0.000366729	sin3 histone deacetylase corepressor complex component sds3-like	sin3 histone deacetylase corepressor complex component sds3-like
c200773_g3_i5	8.30461	0.644767	3.54078e-06	0.000366729	isoform a	isoform a
c197096_g1_i1	8.30461	0.644767	3.54078e-06	0.000366729	#N/A	0
c192712_g1_i2	8.30461	0.644767	3.54078e-06	0.000366729	#N/A	0
c206541_g1_i2	8.30461	0.644767	3.54078e-06	0.000366729	serotonin receptor 7	serotonin receptor 7
c199888_g2_i1	-8.2763	0.663781	3.54078e-06	0.000366729	down syndrome critical region protein 3	down syndrome critical region protein 3
c204136_g1_i1	-8.2763	0.663781	3.54078e-06	0.000366729	hemocytin-like	hemocytin-like
c203967_g1_i1	-8.2763	0.663781	3.54078e-06	0.000366729	epidermal cell surface receptor-like	epidermal cell surface receptor-like
c181327_g1_i1	-8.2763	0.663781	3.54078e-06	0.000366729	#N/A	0
c205264_g1_i4	-8.2763	0.663781	3.54078e-06	0.000366729	#N/A	0
c176257_g1_i1	-8.2763	0.663781	3.54078e-06	0.000366729	#N/A	0
c202664_g2_i2	-8.2763	0.663781	3.54078e-06	0.000366729	zinc finger protein 850-like	zinc finger protein 850-like
c208961_g2_i8	-8.2763	0.663781	3.54078e-06	0.000366729	potassium channel subfamily t member 1-like	potassium channel subfamily t member 1-like
c194327_g1_i7	-8.2763	0.663781	3.54078e-06	0.000366729	trna-splicing endonuclease subunit sen34-like	trna-splicing endonuclease subunit sen34-like
c200920_g1_i1	-8.2763	0.663781	3.54078e-06	0.000366729	low quality protein: frizzled-5-like	low quality protein: frizzled-5-like
c191501_g1_i7	-8.2763	0.663781	3.54078e-06	0.000366729	transmembrane protein 165-like	transmembrane protein 165-like
c201659_g1_i2	-5.46481	1.05964	3.81109e-06	0.000394287	mutt nudix	mutt nudix
c189921_g1_i1	3.56596	3.34257	3.94518e-06	0.000407705	#N/A	0
c208888_g2_i1	3.97553	2.29569	4.22433e-06	0.00042879	#N/A	0
c199031_g1_i3	8.26626	0.609652	4.27844e-06	0.00042879	cation channel family	cation channel family
c206924_g2_i1	8.26626	0.609652	4.27844e-06	0.00042879	probable chitinase 3-like	probable chitinase 3-like
c189668_g1_i2	8.26626	0.609652	4.27844e-06	0.00042879	#N/A	0
c189008_g1_i1	8.26626	0.609652	4.27844e-06	0.00042879	retinol dehydrogenase 14-like	retinol dehydrogenase 14-like
c184781_g1_i2	8.26626	0.609652	4.27844e-06	0.00042879	rrna methyltransferase mitochondrial	rrna methyltransferase mitochondrial
c209253_g1_i1	8.26626	0.609652	4.27844e-06	0.00042879	#N/A	0
c199550_g2_i1	8.26626	0.609652	4.27844e-06	0.00042879	#N/A	0
c187709_g1_i1	8.26626	0.609652	4.27844e-06	0.00042879	transmembrane protein 104 homolog	transmembrane protein 104 homolog
c209241_g1_i1	8.26626	0.609652	4.27844e-06	0.00042879	dynein heavy chain axonemal	dynein heavy chain axonemal
c193914_g1_i4	8.26626	0.609652	4.27844e-06	0.00042879	cytoplasmic dynein 1 intermediate chain-like	cytoplasmic dynein 1 intermediate chain-like
c201454_g1_i6	8.26626	0.609652	4.27844e-06	0.00042879	matrix metalloproteinase-25-like	matrix metalloproteinase-25-like
c198689_g2_i3	8.26626	0.609652	4.27844e-06	0.00042879	dna-directed rna polymerase iii subunit rpc6	dna-directed rna polymerase iii subunit rpc6
c202995_g1_i2	8.26626	0.609652	4.27844e-06	0.00042879	#N/A	0
c201659_g1_i3	8.26626	0.609652	4.27844e-06	0.00042879	mutt nudix	mutt nudix
c206942_g1_i3	8.26626	0.609652	4.27844e-06	0.00042879	serine threonine-protein kinase sik3-like	serine threonine-protein kinase sik3-like
c193230_g2_i2	8.26626	0.609652	4.27844e-06	0.00042879	tafazzin isoform 1	tafazzin isoform 1
c189790_g1_i2	8.26626	0.609652	4.27844e-06	0.00042879	#N/A	0
c208661_g3_i1	8.26626	0.609652	4.27844e-06	0.00042879	mitochondrial chaperone bcs1-like	mitochondrial chaperone bcs1-like
c194104_g2_i1	-8.23989	0.630929	4.27844e-06	0.00042879	hypothetical protein DAPPUDRAFT_310268	hypothetical protein DAPPUDRAFT_310268
c194069_g1_i7	-8.23989	0.630929	4.27844e-06	0.00042879	isoform a	isoform a
c202911_g3_i6	-8.23989	0.630929	4.27844e-06	0.00042879	tripartite motif-containing 32	tripartite motif-containing 32
c202444_g1_i3	-8.23989	0.630929	4.27844e-06	0.00042879	g-protein coupled receptor moody-like	g-protein coupled receptor moody-like
c182277_g1_i6	-8.23989	0.630929	4.27844e-06	0.00042879	luc7-like protein 3-like	luc7-like protein 3-like
c202906_g1_i1	-8.23989	0.630929	4.27844e-06	0.00042879	ddb1- and cul4-associated factor 12-like	ddb1- and cul4-associated factor 12-like
c203800_g1_i4	-8.23989	0.630929	4.27844e-06	0.00042879	fyve finger-containing phosphoinositide	fyve finger-containing phosphoinositide
c199454_g2_i1	-8.23989	0.630929	4.27844e-06	0.00042879	isoform b	isoform b
c202789_g4_i2	-8.23989	0.630929	4.27844e-06	0.00042879	pr domain zinc finger protein 10 isoform x2	pr domain zinc finger protein 10 isoform x2
c207657_g2_i2	-5.4374	1.03479	4.42441e-06	0.000442941	chromosome 9 open reading frame 90	chromosome 9 open reading frame 90
c200820_g1_i1	4.36244	1.70213	4.44892e-06	0.000444916	#N/A	0
c205396_g1_i3	-3.45006	3.83408	4.8673e-06	0.000486233	regulator of g-protein signaling 2	regulator of g-protein signaling 2
c202264_g6_i1	3.93873	2.26194	5.1444e-06	0.000505835	#N/A	0
c209101_g2_i8	8.22686	0.573671	5.18875e-06	0.000505835	isoform f	isoform f
c206890_g6_i1	8.22686	0.573671	5.18875e-06	0.000505835	hypothetical protein BRAFLDRAFT_74861	hypothetical protein BRAFLDRAFT_74861
c208054_g1_i2	8.22686	0.573671	5.18875e-06	0.000505835	organic cation transporter	organic cation transporter
c183296_g1_i1	8.22686	0.573671	5.18875e-06	0.000505835	haus augmin-like complex subunit 3	haus augmin-like complex subunit 3
c207342_g2_i2	8.22686	0.573671	5.18875e-06	0.000505835	probable g-protein coupled receptor 21-like	probable g-protein coupled receptor 21-like
c207766_g1_i1	8.22686	0.573671	5.18875e-06	0.000505835	cd209 antigen-like	cd209 antigen-like
c184698_g1_i1	8.22686	0.573671	5.18875e-06	0.000505835	exportin-t	exportin-t
c207824_g2_i2	8.22686	0.573671	5.18875e-06	0.000505835	isoform c	isoform c
c206551_g1_i1	8.22686	0.573671	5.18875e-06	0.000505835	#N/A	0
c208982_g1_i9	8.22686	0.573671	5.18875e-06	0.000505835	rap1 gtpase-activating protein 1	rap1 gtpase-activating protein 1
c207562_g1_i2	8.22686	0.573671	5.18875e-06	0.000505835	gamma-tubulin complex component 6	gamma-tubulin complex component 6
c197491_g1_i16	8.22686	0.573671	5.18875e-06	0.000505835	cugbp elav-like family member 4 isoform x2	cugbp elav-like family member 4 isoform x2
c208371_g2_i6	8.22686	0.573671	5.18875e-06	0.000505835	isoform d	isoform d
c206274_g11_i1	-8.20254	0.597303	5.18875e-06	0.000505835	#N/A	0
c208798_g6_i2	-8.20254	0.597303	5.18875e-06	0.000505835	#N/A	0
c209243_g2_i10	-8.20254	0.597303	5.18875e-06	0.000505835	protein unc-80 homolog	protein unc-80 homolog
c186463_g2_i2	-8.20254	0.597303	5.18875e-06	0.000505835	#N/A	0
c180855_g1_i4	-8.20254	0.597303	5.18875e-06	0.000505835	cyclic-nucleotide-gated cation channel	cyclic-nucleotide-gated cation channel
c196869_g1_i1	-8.20254	0.597303	5.18875e-06	0.000505835	tropomyosin	tropomyosin
c199075_g7_i1	-8.20254	0.597303	5.18875e-06	0.000505835	inositol polyphosphate 1-phosphatase	inositol polyphosphate 1-phosphatase
c195108_g1_i3	-8.20254	0.597303	5.18875e-06	0.000505835	#N/A	0
c197778_g1_i5	-8.20254	0.597303	5.18875e-06	0.000505835	homeobox protein araucan-like	homeobox protein araucan-like
c75504_g1_i2	3.33072	4.71921	5.89203e-06	0.000573794	programmed cell death 6-interacting protein	programmed cell death 6-interacting protein
c180676_g1_i1	-3.79642	2.25086	6.28936e-06	0.000603762	PREDICTED: uncharacterized protein C1orf112 homolog	PREDICTED: uncharacterized protein C1orf112 homolog
c198906_g2_i6	8.18635	0.536778	6.31674e-06	0.000603762	protein chiffon	protein chiffon
c205808_g1_i6	8.18635	0.536778	6.31674e-06	0.000603762	fucose-1-phosphate guanylyltransferase-like	fucose-1-phosphate guanylyltransferase-like
c195904_g3_i1	8.18635	0.536778	6.31674e-06	0.000603762	#N/A	0
c203510_g2_i2	8.18635	0.536778	6.31674e-06	0.000603762	diphosphoinositol polyphosphate phosphohydrolase 1-like	diphosphoinositol polyphosphate phosphohydrolase 1-like
c206074_g2_i2	8.18635	0.536778	6.31674e-06	0.000603762	#N/A	0
c201891_g1_i1	8.18635	0.536778	6.31674e-06	0.000603762	isoform b	isoform b
c206701_g1_i2	8.18635	0.536778	6.31674e-06	0.000603762	hypothetical protein G5I_08504	hypothetical protein G5I_08504
c206715_g1_i7	-8.1642	0.562867	6.31674e-06	0.000603762	ribosome biogenesis protein bms1 homolog	ribosome biogenesis protein bms1 homolog
c200247_g1_i7	-8.1642	0.562867	6.31674e-06	0.000603762	uncharacterized oxidoreductase -like	uncharacterized oxidoreductase -like
c194571_g1_i1	-8.1642	0.562867	6.31674e-06	0.000603762	isoform g	isoform g
c199065_g1_i1	-8.1642	0.562867	6.31674e-06	0.000603762	#N/A	0
c197211_g1_i3	-8.1642	0.562867	6.31674e-06	0.000603762	nucleolar protein 10-like	nucleolar protein 10-like
c203475_g12_i2	-8.1642	0.562867	6.31674e-06	0.000603762	#N/A	0
c209253_g1_i2	-8.1642	0.562867	6.31674e-06	0.000603762	#N/A	0
c208982_g1_i6	-8.1642	0.562867	6.31674e-06	0.000603762	rap1 gtpase-activating protein 1	rap1 gtpase-activating protein 1
c201019_g1_i5	-8.1642	0.562867	6.31674e-06	0.000603762	inositol-tetrakisphosphate 1-kinase	inositol-tetrakisphosphate 1-kinase
c148009_g1_i3	-8.1642	0.562867	6.31674e-06	0.000603762	#N/A	0
c198108_g1_i5	-4.19691	1.67412	6.5671e-06	0.000626403	40s ribosomal protein s21	40s ribosomal protein s21
c169044_g1_i2	-4.19691	1.67412	6.5671e-06	0.000626403	#N/A	0
c207875_g1_i2	3.52641	2.85604	7.47914e-06	0.000712666	thyroid adenoma-associated protein homolog	thyroid adenoma-associated protein homolog
c206863_g7_i1	-3.3602	3.84169	7.49092e-06	0.000713057	protein phosphatase methylesterase 1	protein phosphatase methylesterase 1
c208495_g1_i4	-3.62338	2.53443	7.5836e-06	0.000716552	PREDICTED: uncharacterized protein LOC100877954	PREDICTED: uncharacterized protein LOC100877954
c144364_g1_i2	4.12074	1.78279	7.66182e-06	0.000716552	#N/A	0
c205700_g5_i1	8.14468	0.498927	7.72046e-06	0.000716552	#N/A	0
c203787_g1_i1	8.14468	0.498927	7.72046e-06	0.000716552	dnaj homolog subfamily c member 13	dnaj homolog subfamily c member 13
c206448_g1_i3	8.14468	0.498927	7.72046e-06	0.000716552	methyltransferase-like protein 9-like	methyltransferase-like protein 9-like
c206780_g2_i3	8.14468	0.498927	7.72046e-06	0.000716552	#N/A	0
c193403_g1_i5	8.14468	0.498927	7.72046e-06	0.000716552	adenylate cyclase	adenylate cyclase
c201508_g5_i2	8.14468	0.498927	7.72046e-06	0.000716552	endonuclease-reverse transcriptase -e01- partial	endonuclease-reverse transcriptase -e01- partial
c183892_g1_i2	8.14468	0.498927	7.72046e-06	0.000716552	troponin isoform 1	troponin isoform 1
c201036_g1_i4	8.14468	0.498927	7.72046e-06	0.000716552	isoform c	isoform c
c169063_g1_i1	8.14468	0.498927	7.72046e-06	0.000716552	#N/A	0
c134299_g1_i4	8.14468	0.498927	7.72046e-06	0.000716552	upf0420 protein c16orf58 homolog	upf0420 protein c16orf58 homolog
c208338_g1_i4	8.14468	0.498927	7.72046e-06	0.000716552	transient receptor potential cation channel trpm-like	transient receptor potential cation channel trpm-like
c191235_g1_i1	8.14468	0.498927	7.72046e-06	0.000716552	tigger transposable element-derived protein 1-like	tigger transposable element-derived protein 1-like
c192443_g1_i4	8.14468	0.498927	7.72046e-06	0.000716552	swi snf-related matrix-associated actin-dependent regulator chromatin subfamily e member 1	swi snf-related matrix-associated actin-dependent regulator chromatin subfamily e member 1
c201888_g1_i3	8.14468	0.498927	7.72046e-06	0.000716552	#N/A	0
c194518_g3_i3	8.14468	0.498927	7.72046e-06	0.000716552	#N/A	0
c208764_g1_i1	-8.12481	0.527581	7.72046e-06	0.000716552	glucose dehydrogenase	glucose dehydrogenase
c201816_g1_i2	-8.12481	0.527581	7.72046e-06	0.000716552	sacsin-like isoform x2	sacsin-like isoform x2
c205735_g1_i5	-8.12481	0.527581	7.72046e-06	0.000716552	pms1 protein homolog 1 isoform x1	pms1 protein homolog 1 isoform x1
c208380_g1_i3	-8.12481	0.527581	7.72046e-06	0.000716552	#N/A	0
c193362_g1_i5	-8.12481	0.527581	7.72046e-06	0.000716552	lola protein isoform a	lola protein isoform a
c208065_g2_i5	-8.12481	0.527581	7.72046e-06	0.000716552	glutamate synthase	glutamate synthase
c16923_g1_i2	-8.12481	0.527581	7.72046e-06	0.000716552	upf0609 protein c4orf27 homolog	upf0609 protein c4orf27 homolog
c208272_g1_i2	-8.12481	0.527581	7.72046e-06	0.000716552	protein apcdd1	protein apcdd1
c186727_g2_i1	-5.32222	0.930845	8.22534e-06	0.00076265	I-connectin	I-connectin
c198670_g2_i2	-3.63658	2.41435	8.9646e-06	0.000830365	carboxyl-terminal pdz ligand of neuronal nitric oxide synthase protein	carboxyl-terminal pdz ligand of neuronal nitric oxide synthase protein
c206100_g5_i1	8.10177	0.460066	9.4751e-06	0.000851339	#N/A	0
c198554_g1_i3	8.10177	0.460066	9.4751e-06	0.000851339	#N/A	0
c202682_g1_i2	8.10177	0.460066	9.4751e-06	0.000851339	cd109 antigen	cd109 antigen
c200213_g8_i2	8.10177	0.460066	9.4751e-06	0.000851339	#N/A	0
c208116_g1_i6	8.10177	0.460066	9.4751e-06	0.000851339	patj homolog	patj homolog
c208513_g3_i1	8.10177	0.460066	9.4751e-06	0.000851339	c-type lectin 2	c-type lectin 2
c104635_g1_i1	8.10177	0.460066	9.4751e-06	0.000851339	leucine-rich repeat-containing protein 67-like	leucine-rich repeat-containing protein 67-like
c179181_g1_i2	8.10177	0.460066	9.4751e-06	0.000851339	#N/A	0
c193165_g1_i1	8.10177	0.460066	9.4751e-06	0.000851339	protein rrp5 homolog	protein rrp5 homolog
c209245_g1_i2	8.10177	0.460066	9.4751e-06	0.000851339	#N/A	0
c205420_g1_i2	8.10177	0.460066	9.4751e-06	0.000851339	pecanex-like protein 4	pecanex-like protein 4
c207878_g1_i2	8.10177	0.460066	9.4751e-06	0.000851339	#N/A	0
c195526_g1_i1	8.10177	0.460066	9.4751e-06	0.000851339	molybdenum cofactor synthesis protein cinnamon	molybdenum cofactor synthesis protein cinnamon
c207372_g1_i14	8.10177	0.460066	9.4751e-06	0.000851339	rims-binding protein 2	rims-binding protein 2
c205833_g1_i2	8.10177	0.460066	9.4751e-06	0.000851339	dynamin-1-like protein	dynamin-1-like protein
c204039_g1_i5	-8.08431	0.491402	9.4751e-06	0.000851339	chloride channel protein 2-like	chloride channel protein 2-like
c177860_g1_i2	-8.08431	0.491402	9.4751e-06	0.000851339	#N/A	0
c203423_g3_i2	-8.08431	0.491402	9.4751e-06	0.000851339	rho gtpase-activating protein 190-like	rho gtpase-activating protein 190-like
c203818_g3_i3	-8.08431	0.491402	9.4751e-06	0.000851339	protein fam135a	protein fam135a
c208464_g2_i1	-8.08431	0.491402	9.4751e-06	0.000851339	tigger transposable element-derived protein 1-like	tigger transposable element-derived protein 1-like
c202368_g2_i10	-8.08431	0.491402	9.4751e-06	0.000851339	nicotinic acetylcholine receptor alpha isoform b	nicotinic acetylcholine receptor alpha isoform b
c200953_g1_i7	-8.08431	0.491402	9.4751e-06	0.000851339	galactosylceramide sulfotransferase-like	galactosylceramide sulfotransferase-like
c203151_g1_i7	-8.08431	0.491402	9.4751e-06	0.000851339	#N/A	0
c204637_g5_i2	-8.08431	0.491402	9.4751e-06	0.000851339	#N/A	0
c199550_g2_i2	-8.08431	0.491402	9.4751e-06	0.000851339	#N/A	0
c208124_g1_i3	-8.08431	0.491402	9.4751e-06	0.000851339	mit domain-containing protein 1	mit domain-containing protein 1
c208407_g1_i3	-8.08431	0.491402	9.4751e-06	0.000851339	vitellogenin	vitellogenin
c192019_g2_i4	-8.08431	0.491402	9.4751e-06	0.000851339	zinc finger protein 64 isoforms 3 and 4-like	zinc finger protein 64 isoforms 3 and 4-like
c200035_g1_i5	-8.08431	0.491402	9.4751e-06	0.000851339	probable cation-transporting atpase 13a2-like isoform x2	probable cation-transporting atpase 13a2-like isoform x2
c206747_g1_i6	-8.08431	0.491402	9.4751e-06	0.000851339	krab-a domain-containing protein 2-like	krab-a domain-containing protein 2-like
c143483_g1_i1	-8.08431	0.491402	9.4751e-06	0.000851339	#N/A	0
c202241_g4_i3	-5.29193	0.903633	9.66399e-06	0.000867472	wd repeat-containing protein 19-like	wd repeat-containing protein 19-like
c208535_g2_i2	4.4135	1.36514	1.05608e-05	0.000947057	#N/A	0
c194076_g6_i1	-3.51932	2.87282	1.06465e-05	0.000953818	muscle myosin heavy chain	muscle myosin heavy chain

## Sheet: EY
	logFC	logCPM	PValue	FDR
c201991_g1_i2	13.9836	7.06967	1.54155e-19	5.69008e-15	protein kinase brain isozyme-like
c193352_g1_i3	13.976	7.06221	1.62258e-19	5.69008e-15	cg7029 cg7029-pc
c154974_g1_i1	13.8971	6.98443	2.78257e-19	6.50528e-15	#N/A
c120968_g1_i1	-8.14102	8.01255	1.03235e-18	1.81012e-14	#N/A
c193033_g1_i1	-7.7584	10.0425	1.48589e-18	2.08428e-14	peritrophin type-a domain protein 3
c22310_g1_i1	-8.54267	6.84305	2.52329e-18	2.94955e-14	#N/A
c97204_g1_i1	-7.80104	7.44969	1.28044e-17	1.28293e-13	#N/A
c194559_g3_i7	13.1602	6.26162	4.2454e-17	3.72195e-13	calpain-a-like isoform 3
c22859_g1_i1	-7.85604	6.33914	7.66853e-17	5.976e-13	#N/A
c198056_g1_i1	7.46558	8.28504	8.79563e-17	6.1689e-13	arthrodial cuticle protein
c127959_g1_i1	7.85591	7.00111	3.33827e-16	2.12848e-12	arthrodial cuticle protein
c182575_g1_i1	12.8041	5.91493	4.72376e-16	2.6165e-12	glycogen synthase kinase 3 beta
c96063_g1_i1	-8.47197	5.57475	4.89729e-16	2.6165e-12	chitinase precursor
c208603_g1_i2	-6.99299	7.96316	5.22285e-16	2.6165e-12	probable chitinase 3-like
c134421_g1_i1	-8.00146	5.81467	5.94966e-16	2.7819e-12	#N/A
c203604_g2_i3	12.7429	5.85564	7.14594e-16	3.13242e-12	rab11 family-interacting protein 4a-like
c194678_g1_i2	12.6838	5.7983	1.07061e-15	4.41697e-12	pr domain zinc finger protein 4
c207608_g1_i3	-12.0804	5.08465	1.15899e-15	4.51593e-12	grnb protein
c56378_g1_i1	-9.40385	5.06388	1.31628e-15	4.85886e-12	#N/A
c207513_g1_i1	8.90591	6.12935	1.58216e-15	5.54833e-12	eukaryotic translation initiation factor 5-like
c195140_g1_i3	-11.9672	4.9668	2.49382e-15	8.32889e-12	translocation associated membrane protein 1
c197491_g1_i13	-11.9193	4.91684	3.44719e-15	1.08125e-11	cugbp elav-like family member 4-like
c184183_g1_i1	-6.5487	10.3229	3.69093e-15	1.08125e-11	isoform c
c202855_g1_i2	-11.9071	4.90408	3.69994e-15	1.08125e-11	carbohydrate sulfotransferase 11-like
c189607_g1_i2	12.4862	5.60726	4.01266e-15	1.12573e-11	#N/A
c208340_g1_i3	12.4688	5.59045	4.55307e-15	1.22821e-11	dynein heavy chain
c120891_g2_i2	12.4429	5.56553	5.34422e-15	1.38823e-11	chorion peroxidase-like
c197491_g1_i19	12.3898	5.51434	7.67362e-15	1.92213e-11	cugbp elav-like family member 4-like
c203168_g1_i2	7.36644	6.52245	9.20888e-15	2.22715e-11	#N/A
c42686_g1_i1	-6.72142	6.65534	1.06378e-14	2.48698e-11	chitinase 2
c2432_g1_i1	-6.85388	6.32651	1.22637e-14	2.77459e-11	#N/A
c207065_g4_i2	-11.6817	4.66799	1.71166e-14	3.75153e-11	#N/A
c197594_g1_i2	12.232	5.36259	2.21233e-14	4.70193e-11	pyruvate dehydrogenase
c142843_g1_i1	8.48787	5.72431	2.63358e-14	5.38705e-11	#N/A
c207370_g1_i2	-11.6156	4.5985	2.6883e-14	5.38705e-11	150 kda dynein-associated polypeptide
c167767_g1_i2	12.1982	5.33021	2.77309e-14	5.40259e-11	#N/A
c187340_g1_i1	-7.15031	5.42798	3.33433e-14	6.32044e-11	#N/A
c207065_g4_i3	12.1231	5.25825	4.51624e-14	8.33556e-11	#N/A
c190777_g1_i3	-11.4983	4.47479	5.86483e-14	1.05471e-10	inositol -triphosphate kinase isoform a
c207381_g4_i2	12.0054	5.14569	9.95217e-14	1.74501e-10	#N/A
c202067_g1_i2	11.9885	5.12963	1.10957e-13	1.89807e-10	isoform b
c206154_g1_i2	6.11419	8.56139	1.40493e-13	2.3461e-10	crustin-like antimicrobial peptide
c208466_g1_i2	11.9485	5.09144	1.44766e-13	2.36123e-10	#N/A
c205909_g2_i2	11.9407	5.08405	1.51433e-13	2.41384e-10	alpha-2-macroglobulin receptor-associated
c180959_g1_i7	-11.3346	4.30135	1.80025e-13	2.80583e-10	reticulocyte-binding protein 2-like protein a
c180900_g1_i6	11.9053	5.0503	1.94701e-13	2.9686e-10	protein ndrg3-like
c185951_g1_i1	-6.1283	6.96571	2.26509e-13	3.38009e-10	#N/A
c199398_g2_i1	-11.2882	4.25206	2.38968e-13	3.49173e-10	ras-related protein rab-14-like
c203423_g3_i7	-7.71473	4.21926	2.97124e-13	4.25288e-10	rho gtpase-activating protein 190-like
c63622_g1_i1	-7.11363	4.57844	3.33653e-13	4.62624e-10	#N/A
c211621_g1_i1	-7.06388	4.85063	3.36401e-13	4.62624e-10	#N/A
c228304_g1_i1	-7.6854	4.1882	3.71229e-13	5.00702e-10	#N/A
c201788_g1_i1	11.7871	4.93784	4.20186e-13	5.5604e-10	low quality protein: reticulocalbin-2-like
c195450_g1_i3	11.7498	4.9025	5.41174e-13	7.02885e-10	anti-lipopolysaccharide factor
c207467_g2_i1	-11.1601	4.1156	5.65883e-13	7.21615e-10	hemolectin cg7002-pa
c203707_g2_i5	11.7184	4.87273	6.65733e-13	8.33783e-10	PREDICTED: uncharacterized protein LOC100197081
c189478_g1_i1	6.05374	7.10327	7.74034e-13	9.52415e-10	#N/A
c174890_g1_i1	5.75082	10.3425	8.09286e-13	9.78622e-10	arthrodial cuticle protein
c208574_g1_i6	11.6559	4.81348	9.93513e-13	1.18103e-09	neuroglian-like isoform 1
c187424_g1_i1	-7.33633	4.39634	1.04719e-12	1.22409e-09	#N/A
c75956_g1_i2	11.6003	4.76099	1.42465e-12	1.63147e-09	coatomer subunit alpha
c174890_g1_i2	5.88408	7.54559	1.44221e-12	1.63147e-09	#N/A
c208466_g1_i1	11.5929	4.754	1.50764e-12	1.67841e-09	#N/A
c180959_g1_i3	11.5805	4.74227	1.64228e-12	1.79973e-09	reticulocyte-binding protein 2-like protein a
c206960_g6_i9	-8.33052	3.93302	1.72919e-12	1.86582e-09	thymosin-repeated protein 1
c200541_g2_i2	11.5426	4.70649	2.07059e-12	2.20034e-09	nitric oxide synthase-interacting protein homolog
c193736_g1_i1	-10.9617	3.90291	2.15747e-12	2.25845e-09	dorsal-ventral patterning protein sog-like
c200721_g2_i2	11.5193	4.68457	2.39995e-12	2.47534e-09	isoform a
c205045_g1_i1	-10.9378	3.87727	2.4697e-12	2.51036e-09	sepiapterin reductase
c75475_g1_i1	-6.32092	5.0991	2.87185e-12	2.83085e-09	#N/A
c194631_g1_i3	11.4931	4.65982	2.87344e-12	2.83085e-09	#N/A
c301577_g1_i1	-6.30825	4.93103	2.90609e-12	2.83085e-09	#N/A
c207839_g1_i1	-10.9136	3.85118	2.96596e-12	2.84959e-09	#N/A
c174920_g1_i2	11.4824	4.6498	3.05341e-12	2.89398e-09	atp-citrate synthase
c147041_g1_i3	-10.9013	3.83795	3.10652e-12	2.90506e-09	#N/A
c160233_g1_i2	11.4798	4.64728	3.14802e-12	2.90513e-09	regulator of g-protein signaling loco-like
c193872_g1_i3	11.4308	4.6012	4.29365e-12	3.91091e-09	synaptosome-associated protein of 25 kda
c208058_g2_i2	-10.8254	3.75604	5.24635e-12	4.71741e-09	#N/A
c195430_g1_i3	11.4	4.57228	5.367e-12	4.76481e-09	kinesin-like protein unc-104-like isoform 2
c201229_g1_i2	-7.27713	3.75326	5.50998e-12	4.79965e-09	#N/A
c206845_g3_i2	11.3943	4.56696	5.54311e-12	4.79965e-09	1-phosphatidylinositol- -bisphosphate phosphodiesterase classes i and ii-like isoform 2
c209339_g1_i3	11.3772	4.55087	6.11071e-12	5.2266e-09	e3 ubiquitin-protein ligase ubr4
c179657_g1_i1	-10.7992	3.72769	6.39239e-12	5.40165e-09	centrin-2
c200721_g2_i1	-10.7725	3.6988	7.43276e-12	6.206e-09	isoform a
c136635_g1_i1	6.82564	5.05521	7.97941e-12	6.58405e-09	arthrodial cuticle protein
c206158_g3_i1	-6.31899	4.57129	8.49988e-12	6.86592e-09	out at first
c205954_g1_i5	11.3245	4.50148	8.51681e-12	6.86592e-09	microtubule-associated serine threonine-protein kinase 2
c206010_g2_i1	-10.7453	3.66933	9.12075e-12	7.26924e-09	#N/A
c207858_g1_i4	-6.58162	4.01965	1.14698e-11	9.03869e-09	nose resistant to fluoxetine protein 6-like
c185261_g2_i3	11.2637	4.44449	1.28784e-11	9.92573e-09	rap guanine nucleotide exchange factor 2
c190777_g1_i2	11.2637	4.44449	1.28784e-11	9.92573e-09	inositol -triphosphate kinase isoform a
c208235_g3_i2	-10.6893	3.60858	1.31853e-11	9.94366e-09	fasciclin-2-like isoform x2
c205895_g2_i1	-10.6893	3.60858	1.31853e-11	9.94366e-09	pantothenate kinase 4-like
c188160_g1_i1	11.2543	4.43575	1.33404e-11	9.95364e-09	#N/A
c187616_g1_i3	-10.675	3.593	1.39137e-11	1.02721e-08	ctl transporter
c181007_g1_i3	11.2449	4.42694	1.432e-11	1.0462e-08	amyloid beta a4 precursor protein-binding family b member 2-like
c179657_g1_i2	11.2418	4.42399	1.48393e-11	1.06201e-08	centrin-2
c119443_g1_i1	11.2386	4.42104	1.48393e-11	1.06201e-08	neurocalcin homolog
c206919_g1_i2	11.2291	4.41214	1.59411e-11	1.12934e-08	#N/A
c196406_g1_i3	11.2227	4.40618	1.65255e-11	1.15903e-08	histone deacetylase
c208336_g1_i5	-10.6458	3.56133	1.73037e-11	1.17827e-08	solute carrier organic anion transporter family member 5a1-like
c206032_g1_i1	-10.6458	3.56133	1.73037e-11	1.17827e-08	transposase
c131295_g1_i3	-10.6458	3.56133	1.73037e-11	1.17827e-08	#N/A
c190501_g1_i1	11.2131	4.39719	1.77663e-11	1.19813e-08	#N/A
c170758_g1_i2	-7.09579	3.55848	1.82869e-11	1.22149e-08	glycine-rich protein, putative
c197990_g7_i6	11.2001	4.38511	1.91104e-11	1.25264e-08	#N/A
c560_g1_i1	11.2001	4.38511	1.91104e-11	1.25264e-08	#N/A
c205462_g1_i6	-10.631	3.54525	1.93318e-11	1.25542e-08	#N/A
c202077_g5_i1	11.1969	4.38208	1.98241e-11	1.27558e-08	astakine
c202569_g1_i4	-10.601	3.51255	2.28818e-11	1.4458e-08	isoform b
c204477_g1_i1	-10.601	3.51255	2.28818e-11	1.4458e-08	low quality protein: agrin-like
c184966_g1_i1	11.1673	4.35446	2.38614e-11	1.46802e-08	vinculin-like isoform 1
c176858_g1_i5	11.1673	4.35446	2.38614e-11	1.46802e-08	myeloid leukemia factor
c207370_g1_i1	11.164	4.35135	2.38614e-11	1.46802e-08	150 kda dynein-associated polypeptide
c207571_g2_i2	11.1573	4.34513	2.57229e-11	1.54196e-08	prominin-like isoform 2
c203285_g2_i2	11.1539	4.342	2.57229e-11	1.54196e-08	#N/A
c207571_g2_i1	11.1539	4.342	2.57229e-11	1.54196e-08	prominin-like isoform 2
c207234_g3_i1	11.1438	4.33259	2.77453e-11	1.64911e-08	voltage-dependent calcium channel type a subunit alpha-1-like
c171372_g2_i1	-10.5703	3.47911	2.87788e-11	1.68453e-08	#N/A
c201797_g2_i1	11.1371	4.32628	2.88216e-11	1.68453e-08	serine threonine-protein kinase mark2-like
c207613_g2_i2	-10.5547	3.46211	3.05021e-11	1.76801e-08	spermatogenesis-associated protein 13
c172510_g1_i1	-10.539	3.44492	3.42995e-11	1.97183e-08	tnf receptor-associated
c185539_g2_i2	11.0993	4.29107	3.63274e-11	2.07143e-08	protein disabled
c197480_g2_i1	-5.29737	6.81152	3.7208e-11	2.10453e-08	chitinase
c174168_g1_i2	-10.523	3.42752	3.86235e-11	2.16712e-08	hypothetical protein DAPPUDRAFT_306723
c208632_g1_i4	11.0747	4.26819	4.25167e-11	2.36663e-08	c-amp-responsive-element binding protein
c180959_g1_i2	11.0711	4.26489	4.42395e-11	2.44314e-08	reticulocyte-binding protein 2-like protein a
c185654_g1_i2	-10.4906	3.39211	4.6277e-11	2.53569e-08	#N/A
c194433_g1_i3	11.046	4.24157	5.19405e-11	2.82395e-08	#N/A
c202569_g1_i1	11.0388	4.23484	5.40887e-11	2.91813e-08	isoform b
c195988_g1_i2	-6.34073	3.76447	5.53371e-11	2.96269e-08	prophenoloxidase activating enzyme 2
c193084_g1_i2	-10.4575	3.35585	5.9198e-11	3.14539e-08	attractin-like protein 1-like
c202059_g1_i1	-5.13525	7.73574	6.43815e-11	3.39508e-08	peritrophin type-a domain protein 3
c207772_g7_i5	11.0094	4.20758	6.64036e-11	3.47559e-08	echinoderm microtubule-associated 1-like
c188296_g1_i1	-6.88834	3.33453	6.71092e-11	3.4865e-08	#N/A
c206170_g1_i2	10.9945	4.19375	7.21679e-11	3.64141e-08	low quality protein: hemicentin-1
c205895_g2_i3	10.9945	4.19375	7.21679e-11	3.64141e-08	pantothenate kinase 4-like
c203122_g1_i1	10.9908	4.19027	7.21679e-11	3.64141e-08	microfibril-associated glycoprotein 4-like isoform x1
c167844_g2_i1	10.9908	4.19027	7.21679e-11	3.64141e-08	mps one binder kinase activator-like 2-like
c282315_g1_i1	-7.75171	3.30784	7.61991e-11	3.79028e-08	#N/A
c208412_g2_i1	-7.75171	3.30784	7.61991e-11	3.79028e-08	#N/A
c208574_g1_i7	10.9795	4.17979	7.84872e-11	3.87661e-08	neuroglian-like isoform 1
c208968_g3_i1	-10.4063	3.29977	8.12454e-11	3.9571e-08	protein furry-like
c102054_g1_i1	-10.4063	3.29977	8.12454e-11	3.9571e-08	#N/A
c201076_g1_i4	10.9719	4.17275	8.18733e-11	3.96018e-08	isoform a
c125671_g1_i1	5.59414	5.77813	8.28542e-11	3.98018e-08	#N/A
c199519_g1_i1	10.9642	4.16568	8.54206e-11	4.07555e-08	microtubule-associated tumor suppressor candidate 2
c185434_g1_i4	-10.3888	3.2806	9.2478e-11	4.38246e-08	#N/A
c167244_g1_i2	10.945	4.14784	9.71176e-11	4.57144e-08	sodium-bile acid cotransporter
c211120_g1_i1	-5.6494	4.5509	9.82538e-11	4.59408e-08	#N/A
c208360_g8_i2	10.9372	4.14064	1.014e-10	4.70978e-08	importin-11 isoform x1
c203010_g1_i1	10.9294	4.1334	1.0589e-10	4.85407e-08	annulin-like isoform 2
c170414_g1_i1	10.9294	4.1334	1.0589e-10	4.85407e-08	domain-containing histone demethylation protein 2b
c205469_g1_i2	10.9255	4.12977	1.10601e-10	5.03303e-08	myosin va
c105057_g1_i1	-10.3532	3.24152	1.12665e-10	5.03303e-08	replicase polyprotein 1a
c206825_g4_i3	-10.3532	3.24152	1.12665e-10	5.03303e-08	#N/A
c206810_g1_i1	-10.3532	3.24152	1.12665e-10	5.03303e-08	tumor protein p53-inducible protein 13
c191847_g1_i4	-5.74771	4.3527	1.17893e-10	5.23326e-08	ecdysone inducible protein 75
c120891_g2_i1	10.9136	4.11882	1.20728e-10	5.29212e-08	chorion peroxidase-like
c208002_g2_i5	10.9097	4.11515	1.20728e-10	5.29212e-08	#N/A
c158403_g1_i2	10.9057	4.11147	1.26171e-10	5.49636e-08	ets dna-binding protein pokkuri-like
c199018_g2_i4	-6.15733	3.90255	1.31885e-10	5.70982e-08	PREDICTED: hypothetical protein LOC100575323
c188955_g1_i1	-5.72041	4.32444	1.39546e-10	6.0044e-08	glucoside xylosyltransferase 2
c182183_g1_i1	-6.58234	3.59654	1.46094e-10	6.24784e-08	bridging integrator
c194182_g1_i2	-10.3167	3.2014	1.4751e-10	6.27014e-08	#N/A
c208460_g7_i3	10.8775	4.08543	1.50807e-10	6.37168e-08	PREDICTED: uncharacterized protein LOC100880697
c204947_g1_i2	-10.2981	3.18094	1.69255e-10	7.06599e-08	ccr4-not transcription complex subunit 2
c205473_g1_i2	-10.2981	3.18094	1.69255e-10	7.06599e-08	isoform a
c175056_g1_i3	10.8571	4.06654	1.72757e-10	7.16953e-08	metastasis-associated protein mta1
c170418_g1_i1	-5.6832	4.28589	1.77563e-10	7.32561e-08	hypothetical protein DAPPUDRAFT_322382
c206824_g7_i3	10.8488	4.05891	1.80837e-10	7.39819e-08	#N/A
c200909_g3_i3	-10.2793	3.1602	1.81432e-10	7.39819e-08	wd repeat domain-containing protein 83-like
c199062_g1_i3	10.8405	4.05123	1.89334e-10	7.67582e-08	protein st7 homolog
c173812_g1_i1	10.8322	4.04352	1.98273e-10	7.992e-08	arthrodial cuticle protein
c196712_g5_i5	10.828	4.03964	2.07678e-10	8.27294e-08	pericentriolar material 1 isoform x3
c208968_g3_i3	10.828	4.03964	2.07678e-10	8.27294e-08	protein furry-like
c44144_g1_i1	-10.2602	3.13917	2.08782e-10	8.27294e-08	#N/A
c195138_g1_i5	10.8195	4.03186	2.17576e-10	8.53133e-08	lim domain-binding
c203843_g2_i2	5.06087	7.12766	2.17735e-10	8.53133e-08	hyperglycemic hormone peptide 2 precursor
c200141_g1_i2	10.8111	4.02404	2.27996e-10	8.88372e-08	probable atp-dependent rna helicase dhx34-like
c156795_g1_i4	5.82707	5.04684	2.37519e-10	9.20365e-08	serine threonine-protein kinase tao1-like
c207283_g1_i1	10.8068	4.02011	2.38967e-10	9.20888e-08	laminin subunit alpha-like
c281957_g1_i1	-4.87894	8.85673	2.5332e-10	9.70866e-08	GK11459
c205462_g1_i1	10.7853	4.00031	2.62693e-10	1.00132e-07	denn domain-containing protein 1a-like
c207949_g3_i1	10.781	3.99631	2.75518e-10	1.03891e-07	ap-3 complex subunit mu-1
c209182_g1_i2	10.781	3.99631	2.75518e-10	1.03891e-07	poly partial
c207972_g6_i4	-10.2212	3.09622	2.78152e-10	1.04323e-07	broad-complex core protein isoforms 1 2 3 4 5
c208227_g1_i1	-6.64596	3.07161	3.22066e-10	1.20151e-07	#N/A
c180810_g1_i2	10.7502	3.96802	3.34164e-10	1.24005e-07	low-density lipoprotein receptor-related protein 2
c195546_g1_i2	-10.1812	3.05203	3.4684e-10	1.27361e-07	calcium uptake protein 1 mitochondrial-like
c190567_g2_i2	-10.1812	3.05203	3.4684e-10	1.27361e-07	toll-interacting protein
c173297_g1_i1	10.7458	3.96393	3.50886e-10	1.28176e-07	syntaxin-5-like isoform x1
c185388_g1_i2	10.7369	3.95571	3.68534e-10	1.33925e-07	neurexin isoform f
c200721_g2_i4	10.7188	3.93913	4.06833e-10	1.47081e-07	isoform a
c209282_g2_i4	10.7143	3.93496	4.27608e-10	1.53014e-07	#N/A
c198263_g1_i1	10.7097	3.93077	4.27608e-10	1.53014e-07	er membrane protein complex subunit 10 isoform x1
c206256_g2_i6	10.7052	3.92657	4.49555e-10	1.59242e-07	serine threonine-protein kinase doa
c201467_g1_i1	10.7006	3.92236	4.49555e-10	1.59242e-07	protein turtle-like
c183165_g1_i2	-10.14	3.00652	4.69147e-10	1.63333e-07	#N/A
c193445_g2_i1	10.696	3.91813	4.72748e-10	1.63333e-07	serine threonine-protein kinase mig-15
c204277_g1_i6	10.696	3.91813	4.72748e-10	1.63333e-07	nicotinic acetylcholine receptor alpha4 subunit
c184025_g1_i1	10.6914	3.91389	4.72748e-10	1.63333e-07	ras-related protein rab-11b
c208438_g1_i3	10.6914	3.91389	4.72748e-10	1.63333e-07	isoform b
c207034_g3_i1	-5.51105	3.92993	4.82005e-10	1.65715e-07	c-type lectin domain family 4 member m-like
c184088_g1_i1	-10.119	2.98325	5.06679e-10	1.71673e-07	isoform g
c174168_g1_i1	-10.119	2.98325	5.06679e-10	1.71673e-07	hypothetical protein DAPPUDRAFT_306723
c201382_g1_i2	-10.119	2.98325	5.06679e-10	1.71673e-07	#N/A
c184040_g1_i1	10.6821	3.90538	5.23186e-10	1.76414e-07	importin subunit beta-1
c199246_g1_i1	-7.44301	2.97022	5.4754e-10	1.83743e-07	d-beta-hydroxybutyrate mitochondrial
c195138_g1_i1	10.6728	3.89681	5.50601e-10	1.8389e-07	lim domain-binding
c200892_g1_i1	6.16173	4.43382	5.73875e-10	1.90755e-07	cuticle proprotein
c203010_g1_i3	-10.0976	2.95962	5.92055e-10	1.9587e-07	annulin-like isoform 2
c139525_g1_i1	10.6539	3.87951	6.10298e-10	2.00957e-07	serine threonine-protein kinase rio3
c305618_g1_i1	-7.42134	2.94643	6.40584e-10	2.08716e-07	#N/A
c206682_g2_i1	10.6492	3.87515	6.42788e-10	2.08716e-07	liprin- isoform d
c201476_g1_i3	10.6444	3.87078	6.42788e-10	2.08716e-07	#N/A
c205339_g2_i1	10.6396	3.8664	6.77191e-10	2.18873e-07	ras-related and estrogen-regulated growth inhibitor-like
c197933_g1_i5	-10.0759	2.93563	6.93525e-10	2.23124e-07	activating molecule in becn1-regulated autophagy protein 1
c201673_g2_i1	10.63	3.85758	7.1363e-10	2.27505e-07	transport and golgi organization isoform a
c193404_g1_i4	10.6252	3.85316	7.1363e-10	2.27505e-07	camp-specific 3 -cyclic phosphodiesterase-like
c202683_g1_i1	-4.78264	6.91932	7.23924e-10	2.29743e-07	serine proteinase stubble-like
c181007_g1_i2	-5.16828	4.52199	7.43744e-10	2.34969e-07	amyloid beta a4 precursor protein-binding family b member 2-like
c197933_g1_i6	10.6155	3.84426	7.93155e-10	2.48342e-07	activating molecule in becn1-regulated autophagy protein 1
c208215_g8_i2	10.6106	3.83979	7.93155e-10	2.48342e-07	gamma-interferon-inducible lysosomal thiol reductase
c174168_g1_i4	-10.0539	2.91125	8.14455e-10	2.53878e-07	hypothetical protein DAPPUDRAFT_306723
c167868_g1_i1	10.6057	3.8353	8.36533e-10	2.57329e-07	trna selenocysteine 1-associated protein 1-like
c198738_g1_i3	10.6057	3.8353	8.36533e-10	2.57329e-07	ribonucleoprotein ptb-binding 1
c203952_g4_i7	10.6008	3.8308	8.36533e-10	2.57329e-07	tight junction protein zo-1-like
c208058_g3_i6	-10.0316	2.88648	8.83477e-10	2.6824e-07	isoform j
c208632_g1_i5	-10.0316	2.88648	8.83477e-10	2.6824e-07	camp-responsive element modulator isoform x9
c139638_g1_i2	-10.0316	2.88648	8.83477e-10	2.6824e-07	#N/A
c157878_g2_i1	-4.7119	7.33364	9.44743e-10	2.85606e-07	#N/A
c205618_g1_i1	10.581	3.81266	9.83119e-10	2.93413e-07	anoctamin-8-like isoform 1
c208758_g6_i2	10.576	3.80808	9.83119e-10	2.93413e-07	alpha-tubulin n-acetyltransferase isoform 3
c208797_g1_i3	10.576	3.80808	9.83119e-10	2.93413e-07	ryanodine receptor
c206197_g1_i1	-4.82584	5.90333	1.01465e-09	3.01541e-07	oxidase peroxidase
c206651_g1_i1	10.5659	3.79889	1.03809e-09	3.05681e-07	peptidyl-prolyl cis-trans isomerase-like
c205396_g1_i3	-10.0089	2.86131	1.04166e-09	3.05681e-07	regulator of g-protein signaling 2
c204124_g2_i1	-10.0089	2.86131	1.04166e-09	3.05681e-07	#N/A
c195363_g2_i1	10.5558	3.78964	1.09646e-09	3.19091e-07	cyclin-l2-like isoform 1
c207747_g2_i4	10.5558	3.78964	1.09646e-09	3.19091e-07	inositol -trisphosphate receptor
c168915_g1_i1	-7.33123	2.84743	1.13224e-09	3.28143e-07	hypothetical protein DAPPUDRAFT_336270
c209461_g1_i2	10.5507	3.78499	1.15845e-09	3.34359e-07	retrotransposon-like family member (retr-1)-like
c192928_g1_i1	-4.6189	9.73286	1.2132e-09	3.48292e-07	probable phospholipid-transporting atpase id-like
c207889_g7_i2	10.5405	3.77564	1.22433e-09	3.48292e-07	slit homolog 1
c180900_g1_i5	10.5405	3.77564	1.22433e-09	3.48292e-07	protein ndrg3-like
c205473_g1_i1	-9.98583	2.83573	1.23156e-09	3.48292e-07	isoform b
c205209_g7_i6	-9.98583	2.83573	1.23156e-09	3.48292e-07	#N/A
c206568_g1_i3	10.5354	3.77094	1.29435e-09	3.6458e-07	protein brunelleschi-like
c189049_g2_i1	-6.42715	2.83347	1.34054e-09	3.76082e-07	#N/A
c205773_g4_i5	10.525	3.7615	1.3688e-09	3.79455e-07	protein transport protein sec16a
c163206_g1_i1	10.5198	3.75675	1.3688e-09	3.79455e-07	arthrodial cuticle protein
c208235_g3_i10	10.5198	3.75675	1.3688e-09	3.79455e-07	fasciclin-2-like isoform x4
c201813_g2_i16	-9.9624	2.80971	1.46024e-09	4.01628e-07	hypothetical protein DDB_G0288625
c198108_g1_i1	-9.9624	2.80971	1.46024e-09	4.01628e-07	#N/A
c208603_g1_i1	-4.59208	9.15905	1.51279e-09	4.14456e-07	chitinase 2
c209347_g4_i3	-9.93857	2.78325	1.59179e-09	4.27746e-07	cytochrome b561
c205800_g1_i2	-9.93857	2.78325	1.59179e-09	4.27746e-07	#N/A
c201573_g8_i6	-9.93857	2.78325	1.59179e-09	4.27746e-07	arl14 effector protein
c174168_g1_i3	-9.93857	2.78325	1.59179e-09	4.27746e-07	hypothetical protein DAPPUDRAFT_306723
c207103_g1_i3	-9.93857	2.78325	1.59179e-09	4.27746e-07	2-oxoglutarate mitochondrial-like
c204015_g5_i3	10.4989	3.73761	1.62191e-09	4.34178e-07	rna binding region containing protein 1
c180393_g2_i1	-5.75847	3.48037	1.7174e-09	4.5799e-07	#N/A
c200664_g1_i3	-4.82956	5.16342	1.79392e-09	4.76586e-07	#N/A
c14775_g1_i1	-4.64727	6.56511	1.89446e-09	4.97994e-07	#N/A
c185139_g1_i1	-9.91435	2.75634	1.89581e-09	4.97994e-07	#N/A
c205933_g1_i3	-9.91435	2.75634	1.89581e-09	4.97994e-07	ankyrin repeat domain-containing protein 13c
c196819_g2_i2	10.4722	3.71329	1.92747e-09	5.02546e-07	probable proline dehydrogenase 2-like
c184196_g1_i1	10.4722	3.71329	1.92747e-09	5.02546e-07	tyrosine-protein kinase csk
c139187_g1_i1	10.4505	3.69353	2.16614e-09	5.62684e-07	enhancer of polycomb homolog 1-like
c3040_g1_i1	5.94313	4.2323	2.21432e-09	5.73075e-07	#N/A
c192252_g1_i2	-9.88972	2.72895	2.26493e-09	5.84019e-07	serine threonine-protein kinase tousled-like 1
c169663_g1_i2	5.11185	5.13978	2.42203e-09	6.19466e-07	cdc42-interacting protein 4-like
c186588_g1_i1	-4.92074	4.77446	2.43547e-09	6.19466e-07	#N/A
c189817_g1_i1	10.4341	3.67852	2.43773e-09	6.19466e-07	fasciclin-3-like isoform 2
c204921_g1_i2	10.4285	3.67348	2.43773e-09	6.19466e-07	#N/A
c208020_g1_i1	-6.32941	2.72698	2.4786e-09	6.27579e-07	carbohydrate sulfotransferase 11
c198108_g1_i4	10.4174	3.66334	2.5874e-09	6.5277e-07	#N/A
c202077_g5_i6	-9.86465	2.70108	2.71466e-09	6.79983e-07	astakine
c163209_g1_i1	-9.86465	2.70108	2.71466e-09	6.79983e-07	#N/A
c175056_g1_i4	10.4062	3.65313	2.74724e-09	6.85695e-07	metastasis-associated protein mta1-like isoform 1
c182072_g1_i3	-5.4241	3.63694	2.8028e-09	6.97083e-07	#N/A
c203406_g2_i1	-9.83914	2.6727	2.97568e-09	7.3229e-07	#N/A
c200400_g1_i7	-9.83914	2.6727	2.97568e-09	7.3229e-07	isoform f
c202124_g1_i1	-9.83914	2.6727	2.97568e-09	7.3229e-07	dehydrogenase reductase sdr family member 12
c181007_g1_i4	5.42495	4.67199	3.06797e-09	7.5236e-07	amyloid beta a4 precursor protein-binding family b member 2-like
c197998_g1_i5	10.3949	3.64285	3.10052e-09	7.5245e-07	g t mismatch-specific thymine dna
c157449_g1_i1	10.3949	3.64285	3.10052e-09	7.5245e-07	histone-lysine n-methyltransferase e -like isoform 2
c198058_g6_i5	10.3949	3.64285	3.10052e-09	7.5245e-07	tigger transposable element-derived protein 1-like
c118299_g1_i1	-7.15857	2.65744	3.26459e-09	7.89535e-07	#N/A
c204947_g1_i1	10.3835	3.63248	3.29567e-09	7.91592e-07	ccr4-not transcription complex subunit 2
c153412_g1_i2	10.3777	3.62727	3.29567e-09	7.91592e-07	signal recognition particle 54 kda protein
c155580_g1_i1	-4.47757	8.35852	3.39048e-09	8.11586e-07	#N/A
c192152_g2_i1	6.66505	4.00653	3.49785e-09	8.24783e-07	arthrodial cuticle protein
c206336_g1_i3	10.372	3.62204	3.50441e-09	8.24783e-07	isoform u
c206266_g1_i2	10.372	3.62204	3.50441e-09	8.24783e-07	roundabout homolog 2-like
c208406_g1_i2	10.372	3.62204	3.50441e-09	8.24783e-07	#N/A
c180873_g1_i2	10.3662	3.61679	3.50441e-09	8.24783e-07	hypothetical protein DAPPUDRAFT_304136
c189615_g1_i1	-9.81318	2.64379	3.58464e-09	8.40845e-07	probable atp-dependent rna helicase ddx23-like
c180913_g1_i1	10.3604	3.61152	3.72779e-09	8.71507e-07	cytoskeleton-associated protein 5
c182320_g1_i2	10.3546	3.60623	3.96692e-09	9.15211e-07	ankyrin repeat domain-containing protein 50-like
c208494_g1_i2	10.3546	3.60623	3.96692e-09	9.15211e-07	general transcription factor ii-i repeat domain-containing protein 2-like
c209282_g2_i2	10.3487	3.60092	3.96692e-09	9.15211e-07	#N/A
c207867_g1_i4	10.3487	3.60092	3.96692e-09	9.15211e-07	isoform c
c205340_g1_i2	10.3429	3.59559	4.22304e-09	9.67932e-07	phosphatidylethanolamine-binding protein 4
c185418_g1_i1	10.337	3.59023	4.22304e-09	9.67932e-07	cttnbp2 n-terminal-like protein
c207818_g1_i4	-9.78673	2.61435	4.33351e-09	9.86803e-07	zinc finger
c136537_g1_i1	-9.78673	2.61435	4.33351e-09	9.86803e-07	surfeit locus protein 1
c203599_g7_i1	10.3251	3.57946	4.49746e-09	1.02082e-06	e3 ubiquitin-protein ligase rbbp6-like
c192718_g1_i2	5.82	4.11951	4.89617e-09	1.10774e-06	#N/A
c301977_g1_i1	-4.80768	4.34351	5.0678e-09	1.14073e-06	#N/A
c192443_g1_i16	10.3131	3.56861	5.10709e-09	1.14073e-06	swi snf-related matrix-associated actin-dependent regulator chromatin subfamily e member 1
c203967_g1_i3	10.3131	3.56861	5.10709e-09	1.14073e-06	epidermal cell surface receptor-like
c194845_g1_i2	10.3071	3.56315	5.10709e-09	1.14073e-06	protein dispatched-like
c191672_g1_i1	-9.7598	2.58435	5.25811e-09	1.16335e-06	#N/A
c208826_g4_i7	-9.7598	2.58435	5.25811e-09	1.16335e-06	#N/A
c197771_g1_i1	-6.19711	2.58288	5.25811e-09	1.16335e-06	PREDICTED: hypothetical protein LOC100161421
c200909_g3_i1	10.3011	3.55767	5.44554e-09	1.19727e-06	wd repeat domain-containing protein 83-like
c204015_g5_i1	10.295	3.55217	5.44554e-09	1.19727e-06	rna binding region containing protein 1
c40001_g1_i1	-4.42021	7.51626	5.61588e-09	1.23086e-06	#N/A
c112359_g1_i1	-9.73235	2.55377	5.80018e-09	1.25356e-06	#N/A
c200877_g2_i2	10.2828	3.5411	5.80883e-09	1.25356e-06	#N/A
c198013_g1_i1	10.2828	3.5411	5.80883e-09	1.25356e-06	rho guanyl-nucleotide exchange factor
c184288_g1_i2	10.2828	3.5411	5.80883e-09	1.25356e-06	#N/A
c209347_g4_i2	10.2828	3.5411	5.80883e-09	1.25356e-06	cytochrome b561
c193800_g1_i1	4.37318	10.1496	5.92843e-09	1.27545e-06	cuticle protein
c206032_g3_i3	10.0064	3.29184	6.07585e-09	1.29524e-06	glutamine--fructose-6-phosphate aminotransferase
c203437_g2_i2	9.99897	3.28516	6.07585e-09	1.29524e-06	abnormal x
c193630_g1_i2	9.99897	3.28516	6.07585e-09	1.29524e-06	xaa-pro aminopeptidase 1
c198413_g2_i3	10.2766	3.53553	6.19895e-09	1.30561e-06	nuclear nucleic acid-binding protein c1d-like
c190391_g1_i2	10.2766	3.53553	6.19895e-09	1.30561e-06	isoform b
c205773_g4_i8	10.2766	3.53553	6.19895e-09	1.30561e-06	protein transport protein sec16a
c111802_g1_i2	-5.55461	3.26386	6.19895e-09	1.30561e-06	cg13313 cg13313-pa
c206603_g1_i6	9.99149	3.27844	6.56996e-09	1.3714e-06	transcription factor castor
c203575_g1_i3	9.99149	3.27844	6.56996e-09	1.3714e-06	probable ubiquitin carboxyl-terminal hydrolase faf-x isoform x2
c205001_g1_i3	9.99149	3.27844	6.56996e-09	1.3714e-06	ethanolamine kinase 1
c204148_g1_i4	10.2705	3.52993	6.61808e-09	1.37327e-06	#N/A
c206085_g1_i2	10.2643	3.52432	6.61808e-09	1.37327e-06	#N/A
c131772_g1_i1	-4.89325	4.02553	6.97493e-09	1.44305e-06	#N/A
c187260_g2_i2	10.2518	3.51302	7.06859e-09	1.4474e-06	isoform n
c208215_g8_i5	-9.70437	2.52258	7.07851e-09	1.4474e-06	gamma-interferon-inducible lysosomal thiol reductase
c201797_g2_i2	-9.70437	2.52258	7.07851e-09	1.4474e-06	serine threonine-protein kinase mark2-like
c208825_g5_i4	-9.70437	2.52258	7.07851e-09	1.4474e-06	beta- -galactosyltransferase 1-like
c136537_g1_i2	9.97639	3.2649	7.10863e-09	1.44933e-06	surfeit locus protein 1
c203010_g1_i2	10.2455	3.50733	7.55306e-09	1.52224e-06	annulin-like isoform 2
c181030_g2_i2	10.2455	3.50733	7.55306e-09	1.52224e-06	histidine-rich membrane protein ke4 homolog 2-like
c205141_g1_i1	10.2455	3.50733	7.55306e-09	1.52224e-06	atrial natriuretic peptide-converting enzyme-like
c180386_g1_i3	10.2392	3.50163	7.55306e-09	1.52224e-06	low quality protein: histone-lysine n-methyltransferase 2e
c184292_g1_i1	9.96114	3.25123	7.69628e-09	1.54225e-06	mitochondrial inner membrane protein
c202855_g1_i1	-5.55995	2.93071	7.69628e-09	1.54225e-06	carbohydrate sulfotransferase 11-like
c203423_g3_i13	10.2329	3.49589	8.07429e-09	1.60425e-06	rho gtpase-activating protein 190-like
c206199_g1_i1	10.2329	3.49589	8.07429e-09	1.60425e-06	#N/A
c197688_g1_i1	10.2265	3.49014	8.07429e-09	1.60425e-06	#N/A
c201813_g2_i1	9.95346	3.24434	8.33781e-09	1.64727e-06	hypothetical protein DDB_G0288625
c197491_g1_i20	9.94573	3.23741	8.33781e-09	1.64727e-06	cugbp elav-like family member 4-like
c137281_g1_i2	-4.63499	4.91749	8.54547e-09	1.68355e-06	#N/A
c206100_g5_i1	-9.67583	2.49078	8.67364e-09	1.68514e-06	#N/A
c204362_g1_i2	-9.67583	2.49078	8.67364e-09	1.68514e-06	#N/A
c203037_g1_i1	-9.67583	2.49078	8.67364e-09	1.68514e-06	isoform a
c195551_g1_i2	-9.67583	2.49078	8.67364e-09	1.68514e-06	hypothetical protein DAPPUDRAFT_316561
c200315_g4_i2	-9.67583	2.49078	8.67364e-09	1.68514e-06	af4 fmr2 family member 3
c175275_g1_i2	9.93015	3.22346	9.03865e-09	1.7512e-06	insulin receptor substrate-
c203952_g4_i8	10.2137	3.47855	9.23962e-09	1.77542e-06	tight junction protein zo-1-like
c209495_g1_i2	10.2072	3.47272	9.23962e-09	1.77542e-06	isoform c
c196214_g1_i4	10.2072	3.47272	9.23962e-09	1.77542e-06	kinesin heavy
c209141_g2_i7	9.92229	3.21643	9.80482e-09	1.87376e-06	para sodium channel
c207865_g4_i2	9.92229	3.21643	9.80482e-09	1.87376e-06	coatomer subunit beta
c198303_g1_i1	10.1942	3.46099	9.89069e-09	1.88504e-06	nicotinamide riboside kinase 1
c194767_g1_i3	10.1811	3.44915	1.05926e-08	1.96476e-06	histone-lysine n-methyltransferase setd2
c209003_g2_i3	9.9144	3.20936	1.0643e-08	1.96476e-06	rna-binding protein luc7-like 2-like
c207800_g1_i1	9.9144	3.20936	1.0643e-08	1.96476e-06	#N/A
c206093_g6_i2	9.9144	3.20936	1.0643e-08	1.96476e-06	hypothetical protein IscW_ISCW003240
c23694_g1_i1	-5.51419	2.88175	1.0643e-08	1.96476e-06	#N/A
c206757_g1_i3	-9.64672	2.45832	1.06732e-08	1.96476e-06	ubiquitin carboxyl-terminal hydrolase 48-like isoform x3
c207233_g1_i1	-9.64672	2.45832	1.06732e-08	1.96476e-06	achain crystal structure of the e3 sumo ligase pias2
c192633_g4_i1	-9.64672	2.45832	1.06732e-08	1.96476e-06	isoform b
c198413_g2_i1	-9.64672	2.45832	1.06732e-08	1.96476e-06	nuclear nucleic acid-binding protein c1d-like
c197726_g1_i1	-9.64672	2.45832	1.06732e-08	1.96476e-06	beadex dlmo protein
c206228_g1_i2	-9.64672	2.45832	1.06732e-08	1.96476e-06	transcription elongation factor spt5
c300851_g1_i1	-9.64672	2.45832	1.06732e-08	1.96476e-06	#N/A
c194182_g1_i3	-9.64672	2.45832	1.06732e-08	1.96476e-06	#N/A
c200658_g1_i4	10.1745	3.44319	1.13496e-08	2.07297e-06	catenin alpha-like
c206789_g8_i2	10.1745	3.44319	1.13496e-08	2.07297e-06	tensin-1-like isoform x5
c206312_g2_i3	10.1745	3.44319	1.13496e-08	2.07297e-06	nucleolysin tia-1 isoform p40-like isoform 1
c207071_g1_i1	9.89847	3.19511	1.15607e-08	2.07904e-06	glutaminase kidney mitochondrial
c162060_g1_i2	9.89847	3.19511	1.15607e-08	2.07904e-06	#N/A
c199035_g1_i3	9.89847	3.19511	1.15607e-08	2.07904e-06	microtubule-associated proteins 1a 1b light chain 3c
c208552_g1_i1	9.89044	3.18793	1.15607e-08	2.07904e-06	dmx-like protein 2-like
c185388_g1_i1	9.89044	3.18793	1.15607e-08	2.07904e-06	neurexin isoform f
c208632_g1_i3	9.89044	3.18793	1.15607e-08	2.07904e-06	camp-responsive element modulator isoform x9
c207899_g5_i1	-9.61701	2.42519	1.18591e-08	2.11641e-06	histone-lysine n-methyltransferase setmar
c206321_g1_i4	-9.61701	2.42519	1.18591e-08	2.11641e-06	collagen alpha-1 chain
c203952_g4_i4	-9.61701	2.42519	1.18591e-08	2.11641e-06	tight junction protein zo-1-like
c82482_g1_i2	10.1679	3.43721	1.21666e-08	2.14402e-06	#N/A
c201467_g1_i3	10.1679	3.43721	1.21666e-08	2.14402e-06	protein turtle-like
c205706_g1_i3	10.1679	3.43721	1.21666e-08	2.14402e-06	#N/A
c206995_g1_i6	10.1613	3.4312	1.21666e-08	2.14402e-06	protein charlatan
c186588_g2_i1	-5.44074	3.14286	1.21666e-08	2.14402e-06	#N/A
c193450_g1_i3	9.88237	3.18071	1.25662e-08	2.19787e-06	isoform h
c154112_g1_i2	9.88237	3.18071	1.25662e-08	2.19787e-06	histamine-gated chloride channel subunit
c198069_g1_i2	9.88237	3.18071	1.25662e-08	2.19787e-06	#N/A
c182183_g1_i8	10.1546	3.42517	1.30488e-08	2.24862e-06	amphiphysin-like isoform 2
c200717_g3_i2	10.1546	3.42517	1.30488e-08	2.24862e-06	unc-112-related protein
c185654_g1_i1	10.1478	3.4191	1.30488e-08	2.24862e-06	#N/A
c204768_g2_i5	10.1478	3.4191	1.30488e-08	2.24862e-06	isocitrate dehydrogenase
c193084_g1_i1	10.1478	3.4191	1.30488e-08	2.24862e-06	attractin-like protein 1-like
c207987_g1_i1	10.1478	3.4191	1.30488e-08	2.24862e-06	probable serine carboxypeptidase cpvl-like
c209478_g1_i7	9.87425	3.17346	1.36688e-08	2.29347e-06	probable 4-hydroxy-2-oxoglutarate mitochondrial-like
c208948_g2_i5	9.87425	3.17346	1.36688e-08	2.29347e-06	spectrin beta brain 4-like
c184654_g1_i1	9.87425	3.17346	1.36688e-08	2.29347e-06	#N/A
c206508_g1_i1	9.87425	3.17346	1.36688e-08	2.29347e-06	calcium calmodulin-dependent protein kinase kinase
c202736_g1_i1	9.86608	3.16616	1.36688e-08	2.29347e-06	collagen and calcium-binding egf domain-containing protein 1
c206935_g2_i1	9.86608	3.16616	1.36688e-08	2.29347e-06	phosphatidate phosphatase lpin1-like
c208801_g1_i2	9.86608	3.16616	1.36688e-08	2.29347e-06	limbic system-associated membrane protein
c196990_g1_i6	9.86608	3.16616	1.36688e-08	2.29347e-06	secreted frizzled-related protein 3
c132945_g2_i2	9.86608	3.16616	1.36688e-08	2.29347e-06	#N/A
c198066_g1_i2	9.86608	3.16616	1.36688e-08	2.29347e-06	itg-containing peptide
c208406_g1_i4	9.86608	3.16616	1.36688e-08	2.29347e-06	#N/A
c204660_g1_i3	10.1411	3.41302	1.40018e-08	2.32708e-06	fibrinogen-like protein
c148405_g1_i1	10.1343	3.4069	1.40018e-08	2.32708e-06	domon domain-containing protein cg14681-like
c195546_g1_i1	10.1343	3.4069	1.40018e-08	2.32708e-06	calcium uptake protein 1 mitochondrial-like
c208402_g3_i8	10.1343	3.4069	1.40018e-08	2.32708e-06	selenium-binding protein 1
c207189_g3_i1	-9.58668	2.39137	1.46906e-08	2.41864e-06	hypothetical protein EAG_09780
c204657_g1_i1	-9.58668	2.39137	1.46906e-08	2.41864e-06	#N/A
c198637_g7_i7	-9.58668	2.39137	1.46906e-08	2.41864e-06	sodium calcium exchanger 3-like
c206370_g5_i2	-9.58668	2.39137	1.46906e-08	2.41864e-06	nf-kappa-b-repressing factor
c207189_g3_i6	9.84961	3.15145	1.48786e-08	2.42118e-06	#N/A
c209236_g1_i1	9.84961	3.15145	1.48786e-08	2.42118e-06	atp-binding cassette sub-family a member 1
c207094_g1_i4	9.84961	3.15145	1.48786e-08	2.42118e-06	#N/A
c118884_g1_i1	9.84961	3.15145	1.48786e-08	2.42118e-06	pseudouridylate synthase 7 homolog
c182362_g2_i3	9.84961	3.15145	1.48786e-08	2.42118e-06	at-rich interactive domain-containing protein 2
c206921_g3_i6	10.1275	3.40075	1.50319e-08	2.42921e-06	dedicator of cytokinesis protein 7-like
c207458_g8_i10	10.1275	3.40075	1.50319e-08	2.42921e-06	#N/A
c204921_g1_i3	10.1275	3.40075	1.50319e-08	2.42921e-06	#N/A
c207613_g2_i3	10.1138	3.38838	1.6146e-08	2.58344e-06	spermatogenesis-associated protein 13
c195174_g1_i2	10.1138	3.38838	1.6146e-08	2.58344e-06	#N/A
c182620_g1_i1	10.1138	3.38838	1.6146e-08	2.58344e-06	regulator of g protein signaling
c198013_g1_i3	9.83295	3.13657	1.62073e-08	2.58344e-06	rho guanyl-nucleotide exchange factor
c209198_g1_i5	9.83295	3.13657	1.62073e-08	2.58344e-06	protein fam102b-like
c192731_g1_i7	9.83295	3.13657	1.62073e-08	2.58344e-06	tom1-like protein 2-like
c178654_g2_i2	4.58085	5.49812	1.66872e-08	2.65391e-06	#N/A
c197118_g1_i2	10.1069	3.38216	1.73515e-08	2.72252e-06	dihydropyrimidine dehydrogenase
c202854_g3_i5	10.0999	3.3759	1.73515e-08	2.72252e-06	ran-binding protein
c207818_g1_i2	10.0999	3.3759	1.73515e-08	2.72252e-06	zinc finger
c208948_g3_i2	10.0999	3.3759	1.73515e-08	2.72252e-06	transmembrane protein 5
c194032_g1_i2	10.0999	3.3759	1.73515e-08	2.72252e-06	bola-like protein 3-like
c201885_g1_i1	10.0999	3.3759	1.73515e-08	2.72252e-06	upf0505 protein c16orf62 homolog isoform x2
c208217_g2_i1	9.82455	3.12908	1.76677e-08	2.76594e-06	isoform e
c208422_g1_i3	-9.55569	2.35682	1.82837e-08	2.84334e-06	#N/A
c194041_g1_i2	-9.55569	2.35682	1.82837e-08	2.84334e-06	#N/A
c208460_g7_i2	-9.55569	2.35682	1.82837e-08	2.84334e-06	PREDICTED: uncharacterized protein LOC100880697
c197998_g1_i3	10.0929	3.36961	1.86568e-08	2.85701e-06	g t mismatch-specific thymine dna
c195033_g1_i2	10.0929	3.36961	1.86568e-08	2.85701e-06	#N/A
c118721_g1_i1	10.0929	3.36961	1.86568e-08	2.85701e-06	serine proteinase stubble-like
c205660_g1_i6	10.0859	3.3633	1.86568e-08	2.85701e-06	condensin-2 complex subunit g2
c208192_g1_i1	10.0859	3.3633	1.86568e-08	2.85701e-06	protein
c180749_g1_i2	10.0859	3.3633	1.86568e-08	2.85701e-06	es1 protein mitochondrial
c127139_g1_i1	-5.12599	3.08816	1.86568e-08	2.85701e-06	#N/A
c196269_g4_i2	9.8076	3.11395	1.92741e-08	2.93871e-06	dna-directed rna polymerase ii subunit rpb4
c197491_g1_i12	9.8076	3.11395	1.92741e-08	2.93871e-06	splicing factor 3b
c209517_g3_i4	10.0789	3.35696	2.00709e-08	3.05356e-06	piggybac transposable element-derived protein 4
c209167_g2_i2	9.79904	3.10633	2.10426e-08	3.17385e-06	chromodomain-helicase-dna-binding protein mi-2 homolog
c193445_g2_i5	9.79904	3.10633	2.10426e-08	3.17385e-06	serine threonine-protein kinase mig-15
c206228_g1_i1	9.79044	3.09866	2.10426e-08	3.17385e-06	transcription elongation factor spt5
c209083_g3_i2	9.79044	3.09866	2.10426e-08	3.17385e-06	y+l amino acid transporter 2-like
c197065_g1_i9	10.0647	3.34418	2.16037e-08	3.2376e-06	catenin delta-2-like
c207121_g2_i5	10.0647	3.34418	2.16037e-08	3.2376e-06	transposase
c208357_g2_i4	10.0647	3.34418	2.16037e-08	3.2376e-06	diacylglycerol kinase epsilon-like
c207439_g1_i1	-9.52403	2.32151	2.28675e-08	3.40517e-06	ankyrin repeat protein
c205660_g1_i2	-9.52403	2.32151	2.28675e-08	3.40517e-06	condensin-2 complex subunit g2
c208222_g6_i2	-9.52403	2.32151	2.28675e-08	3.40517e-06	#N/A
c195108_g1_i1	9.78178	3.09095	2.29912e-08	3.40911e-06	conserved hypothetical protein
c203638_g1_i2	9.77308	3.08319	2.29912e-08	3.40911e-06	aryl hydrocarbon receptor nuclear translocator homolog
c189044_g1_i1	4.51816	5.43995	2.44563e-08	3.61871e-06	cuticular protein 73d
c147039_g1_i1	-4.68603	3.81355	2.45758e-08	3.62874e-06	#N/A
c121331_g1_i2	10.0431	3.32479	2.50707e-08	3.65057e-06	adenosine kinase 2-like
c171806_g1_i4	10.0431	3.32479	2.50707e-08	3.65057e-06	calcineurin b
c183621_g1_i1	10.0431	3.32479	2.50707e-08	3.65057e-06	sodium nucleoside cotransporter 1
c205108_g5_i7	10.0358	3.31826	2.50707e-08	3.65057e-06	isoform a
c205933_g1_i2	10.0358	3.31826	2.50707e-08	3.65057e-06	ankyrin repeat domain-containing protein 13c
c101041_g1_i1	9.76432	3.07539	2.51401e-08	3.65057e-06	#N/A
c209093_g2_i7	9.76432	3.07539	2.51401e-08	3.65057e-06	short isoform h
c208826_g4_i6	9.76432	3.07539	2.51401e-08	3.65057e-06	purine nucleoside phosphorylase-like
c208755_g1_i2	-9.49165	2.28542	2.56226e-08	3.71295e-06	#N/A
c206467_g1_i1	6.32914	3.70086	2.63704e-08	3.81343e-06	#N/A
c194041_g1_i1	10.0285	3.31171	2.70301e-08	3.88481e-06	#N/A
c192906_g1_i1	10.0285	3.31171	2.70301e-08	3.88481e-06	hypothetical protein G5I_12743
c202944_g1_i4	10.0285	3.31171	2.70301e-08	3.88481e-06	aael005189- partial
c189817_g1_i6	4.61248	5.16534	2.75097e-08	3.92991e-06	fasciclin-3-like isoform 1
c204835_g2_i1	9.7555	3.06754	2.7512e-08	3.92991e-06	myocyte-specific enhancer factor 2-like
c209269_g1_i5	9.74664	3.05965	2.7512e-08	3.92991e-06	probable 28s ribosomal protein mitochondrial-like
c182385_g1_i2	4.53168	5.22181	2.77471e-08	3.95543e-06	chitin binding peritrophin-
c201177_g7_i2	10.0212	3.30512	2.91593e-08	4.12322e-06	rap1 gtpase-activating protein 1-like
c190567_g2_i4	10.0212	3.30512	2.91593e-08	4.12322e-06	toll-interacting protein
c192960_g3_i1	10.0212	3.30512	2.91593e-08	4.12322e-06	transcription factor 12 isoform x2
c188046_g1_i1	10.0138	3.2985	2.91593e-08	4.12322e-06	soluble calcium-activated nucleotidase 1
c194092_g1_i2	9.73771	3.05171	3.01324e-08	4.23255e-06	glypican-5 isoform x4
c205364_g1_i2	9.72873	3.04372	3.01324e-08	4.23255e-06	clip-associating protein 1-a-like isoform 1
c207584_g6_i9	9.72873	3.04372	3.01324e-08	4.23255e-06	hypothetical protein EAG_06707
c205710_g1_i2	-4.5224	4.0549	3.01739e-08	4.23255e-06	organic cation transporter protein
c202186_g1_i1	-9.45853	2.2485	3.22964e-08	4.49432e-06	#N/A
c179258_g1_i2	-9.45853	2.2485	3.22964e-08	4.49432e-06	carbohydrate sulfotransferase 11-like
c204277_g1_i3	-9.45853	2.2485	3.22964e-08	4.49432e-06	nicotinic acetylcholine receptor alpha4 subunit
c73382_g1_i1	-9.45853	2.2485	3.22964e-08	4.49432e-06	#N/A
c190467_g1_i8	9.7197	3.03569	3.30299e-08	4.55125e-06	conserved hypothetical protein
c82320_g1_i2	9.7197	3.03569	3.30299e-08	4.55125e-06	#N/A
c200875_g1_i2	9.7197	3.03569	3.30299e-08	4.55125e-06	PREDICTED: hypothetical protein LOC100160815
c209343_g1_i2	9.7197	3.03569	3.30299e-08	4.55125e-06	#N/A
c194869_g2_i3	9.7197	3.03569	3.30299e-08	4.55125e-06	forkhead box protein k2-like
c200455_g1_i1	4.47466	5.2891	3.52079e-08	4.84184e-06	DD5
c208068_g3_i2	9.70146	3.01948	3.62368e-08	4.95421e-06	major facilitator superfamily domain-containing protein 6-like
c208184_g1_i1	9.70146	3.01948	3.62368e-08	4.95421e-06	solute carrier family 22 member 6-like
c182088_g2_i1	9.70146	3.01948	3.62368e-08	4.95421e-06	serine-rich adhesin for platelets-like
c188046_g1_i2	-6.77003	2.22997	3.63334e-08	4.95774e-06	soluble calcium-activated nucleotidase 1
c172346_g1_i1	9.69225	3.0113	3.97895e-08	5.38741e-06	nfx1-type zinc finger-containing protein 1-like
c183949_g1_i3	9.69225	3.0113	3.97895e-08	5.38741e-06	calbindin-32-like isoform x2
c198742_g1_i1	9.68299	3.00307	3.97895e-08	5.38741e-06	thimet oligopeptidase
c118787_g1_i1	-5.28816	2.64041	3.97895e-08	5.38741e-06	cuticular protein analogous to peritrophins 1-b
c179898_g1_i4	5.4668	3.79895	4.08601e-08	5.49971e-06	PREDICTED: hypothetical protein LOC100679039
c205562_g1_i2	-9.42463	2.21073	4.09326e-08	5.49971e-06	#N/A
c172766_g3_i2	-9.42463	2.21073	4.09326e-08	5.49971e-06	#N/A
c204993_g1_i3	-9.42463	2.21073	4.09326e-08	5.49971e-06	septin-9 isoform x4
c192633_g4_i3	9.67366	2.99478	4.37291e-08	5.7977e-06	isoform b
c208890_g3_i11	9.67366	2.99478	4.37291e-08	5.7977e-06	protein piccolo
c176858_g1_i6	9.67366	2.99478	4.37291e-08	5.7977e-06	myeloid leukemia factor
c158388_g1_i2	9.67366	2.99478	4.37291e-08	5.7977e-06	ccr4-not transcription complex subunit 1 isoform x7
c206143_g1_i8	9.67366	2.99478	4.37291e-08	5.7977e-06	golgin subfamily a member 4
c204362_g1_i1	9.66427	2.98645	4.37291e-08	5.7977e-06	#N/A
c204272_g1_i1	-5.68168	2.62668	4.37291e-08	5.7977e-06	#N/A
c183740_g1_i2	4.55316	4.96634	4.78097e-08	6.31775e-06	#N/A
c189642_g2_i3	9.65482	2.97807	4.81019e-08	6.31775e-06	protein strawberry notch
c170235_g3_i4	9.65482	2.97807	4.81019e-08	6.31775e-06	forkhead box protein p1
c208466_g2_i1	9.64531	2.96963	4.81019e-08	6.31775e-06	#N/A
c189615_g1_i4	9.64531	2.96963	4.81019e-08	6.31775e-06	probable atp-dependent rna helicase ddx23-like
c192516_g1_i1	-4.06764	7.37884	4.95515e-08	6.49596e-06	ovary development-related protein
c188160_g1_i2	-9.38992	2.17207	5.21778e-08	6.80212e-06	#N/A
c204411_g1_i1	-9.38992	2.17207	5.21778e-08	6.80212e-06	retinal protein
c204999_g2_i1	-9.38992	2.17207	5.21778e-08	6.80212e-06	#N/A
c175077_g1_i2	9.63574	2.96114	5.29605e-08	6.89135e-06	hypothetical protein
c232296_g1_i1	4.95731	4.24327	5.45878e-08	7.08995e-06	#N/A
c209478_g1_i9	9.6261	2.9526	5.83643e-08	7.44261e-06	probable 4-hydroxy-2-oxoglutarate mitochondrial-like
c195659_g1_i1	9.6261	2.9526	5.83643e-08	7.44261e-06	vezatin isoform x1
c206757_g1_i8	9.6164	2.944	5.83643e-08	7.44261e-06	ubiquitin carboxyl-terminal hydrolase 48-like
c196782_g2_i3	9.6164	2.944	5.83643e-08	7.44261e-06	tgf -induced transcription
c192782_g1_i2	9.6164	2.944	5.83643e-08	7.44261e-06	protein phosphatase regulatory subunit isoform cra_a
c204999_g2_i2	9.6164	2.944	5.83643e-08	7.44261e-06	#N/A
c195546_g1_i4	9.6164	2.944	5.83643e-08	7.44261e-06	calcium uptake protein 1 mitochondrial-like
c182152_g1_i4	9.6164	2.944	5.83643e-08	7.44261e-06	short spindle protein 4-like
c207408_g1_i2	9.6164	2.944	5.83643e-08	7.44261e-06	glutamate receptor kainate 2-like
c205148_g3_i1	9.6164	2.944	5.83643e-08	7.44261e-06	#N/A
c201382_g1_i8	-9.35435	2.13248	5.90433e-08	7.50192e-06	#N/A
c203244_g1_i1	-9.35435	2.13248	5.90433e-08	7.50192e-06	#N/A
c207209_g1_i9	-4.63396	3.50508	6.33829e-08	8.03875e-06	kinesin light chain-like
c205045_g1_i5	9.60663	2.93534	6.43807e-08	8.07765e-06	sepiapterin reductase
c208825_g5_i1	9.60663	2.93534	6.43807e-08	8.07765e-06	beta- -galactosyltransferase 1-like
c130863_g1_i2	9.60663	2.93534	6.43807e-08	8.07765e-06	membralin-like
c194333_g2_i3	9.59679	2.92663	6.43807e-08	8.07765e-06	#N/A
c197726_g1_i2	9.59679	2.92663	6.43807e-08	8.07765e-06	beadex dlmo protein
c156309_g1_i2	9.59679	2.92663	6.43807e-08	8.07765e-06	phospholysine phosphohistidine inorganic pyrophosphate phosphatase
c181232_g1_i1	4.4994	4.91704	6.5267e-08	8.17423e-06	i-type lysozyme-like protein 2
c200915_g2_i1	9.58689	2.91787	7.10863e-08	8.74685e-06	gamma-tubulin complex component 2
c198609_g1_i3	9.58689	2.91787	7.10863e-08	8.74685e-06	tyrosine phosphatase
c208737_g5_i2	9.58689	2.91787	7.10863e-08	8.74685e-06	vacuolar protein sorting-associated protein 41 homolog
c203638_g1_i3	9.58689	2.91787	7.10863e-08	8.74685e-06	aryl hydrocarbon receptor nuclear translocator homolog
c204132_g2_i1	9.58689	2.91787	7.10863e-08	8.74685e-06	ataxin-2 binding protein isoform m
c200750_g1_i4	9.58689	2.91787	7.10863e-08	8.74685e-06	neuron navigator 2
c172766_g3_i1	9.57692	2.90904	7.10863e-08	8.74685e-06	#N/A
c183099_g1_i4	9.57692	2.90904	7.10863e-08	8.74685e-06	synaptotagmin iv
c197943_g2_i1	9.57692	2.90904	7.10863e-08	8.74685e-06	protein amn1 homolog
c208099_g1_i4	9.57692	2.90904	7.10863e-08	8.74685e-06	cg12991 cg12991-pa isoform 1
c227961_g1_i1	-4.33826	4.32719	7.34226e-08	9.01851e-06	#N/A
c203638_g1_i8	-9.31788	2.09191	7.59584e-08	9.26507e-06	aryl hydrocarbon receptor nuclear translocator homolog
c192443_g1_i10	-9.31788	2.09191	7.59584e-08	9.26507e-06	swi snf-related matrix-associated actin-dependent regulator chromatin subfamily e member 1
c207532_g5_i2	-9.31788	2.09191	7.59584e-08	9.26507e-06	#N/A
c208058_g3_i3	-9.31788	2.09191	7.59584e-08	9.26507e-06	isoform j
c195511_g1_i1	9.56688	2.90016	7.8568e-08	9.56675e-06	e3 ubiquitin-protein ligase hectd1
c166403_g1_i4	-4.02659	6.18878	8.57875e-08	1.04277e-05	#N/A
c178390_g1_i2	9.55677	2.89122	8.6925e-08	1.04572e-05	isoform a
c201343_g1_i3	9.55677	2.89122	8.6925e-08	1.04572e-05	actin family protein
c207901_g5_i1	9.54659	2.88221	8.6925e-08	1.04572e-05	protein broad-minded isoform x1
c196871_g2_i4	9.54659	2.88221	8.6925e-08	1.04572e-05	ectonucleotide pyrophosphatase phosphodiesterase family member 3
c196845_g1_i1	9.54659	2.88221	8.6925e-08	1.04572e-05	ninein-like protein
c202100_g1_i1	9.54659	2.88221	8.6925e-08	1.04572e-05	camp-dependent protein kinase catalytic subunit
c209335_g2_i1	9.53633	2.87315	9.62699e-08	1.13862e-05	#N/A
c189775_g1_i2	9.53633	2.87315	9.62699e-08	1.13862e-05	#N/A
c153998_g1_i2	9.526	2.86402	9.62699e-08	1.13862e-05	#N/A
c205909_g3_i1	9.526	2.86402	9.62699e-08	1.13862e-05	slingshot dual specificity phosphatase
c193782_g1_i1	9.526	2.86402	9.62699e-08	1.13862e-05	transport and golgi organization isoform b
c203967_g1_i4	9.526	2.86402	9.62699e-08	1.13862e-05	epidermal cell surface receptor
c120783_g1_i3	9.526	2.86402	9.62699e-08	1.13862e-05	protein fam206a
c205411_g1_i1	9.526	2.86402	9.62699e-08	1.13862e-05	#N/A
c206663_g1_i4	9.526	2.86402	9.62699e-08	1.13862e-05	actin-binding lim protein 1-like
c196990_g1_i9	9.526	2.86402	9.62699e-08	1.13862e-05	secreted frizzled-related protein 3
c205950_g4_i1	-9.28046	2.05033	9.83586e-08	1.16136e-05	#N/A
c183120_g1_i1	-4.38753	3.72818	1.01066e-07	1.19132e-05	#N/A
c171962_g1_i2	-4.2635	4.43755	1.03909e-07	1.22277e-05	protein isoform a
c186859_g2_i2	-4.47172	3.70818	1.06126e-07	1.24348e-05	#N/A
c209236_g1_i2	9.5156	2.85483	1.06732e-07	1.24348e-05	atp-binding cassette sub-family a member 1
c185627_g1_i2	9.5156	2.85483	1.06732e-07	1.24348e-05	tripartite motif-containing protein 3-like isoform x2
c201234_g1_i5	9.5156	2.85483	1.06732e-07	1.24348e-05	carbamoyl-phosphate synthase large chain
c197510_g3_i3	9.5156	2.85483	1.06732e-07	1.24348e-05	loc100145131 protein
c208891_g1_i2	9.50512	2.84558	1.06732e-07	1.24348e-05	retinoid x receptor
c197946_g3_i1	4.43854	4.70125	1.1685e-07	1.3591e-05	alpha 2-macroglobulin
c206475_g5_i1	9.49457	2.83627	1.18458e-07	1.37098e-05	#N/A
c209093_g2_i5	9.49457	2.83627	1.18458e-07	1.37098e-05	short isoform h
c199550_g2_i1	9.49457	2.83627	1.18458e-07	1.37098e-05	#N/A
c195174_g1_i3	-9.24205	2.00768	1.28242e-07	1.47449e-05	#N/A
c200165_g1_i4	-9.24205	2.00768	1.28242e-07	1.47449e-05	#N/A
c182647_g1_i4	-9.24205	2.00768	1.28242e-07	1.47449e-05	isoform b
c120891_g2_i3	-6.54798	1.98724	1.28242e-07	1.47449e-05	chorion peroxidase-like
c205813_g2_i3	9.48394	2.82688	1.31616e-07	1.49369e-05	nad-dependent deacetylase sirtuin 2 homolog
c187616_g1_i1	9.48394	2.82688	1.31616e-07	1.49369e-05	ctl transporter
c171855_g1_i1	9.48394	2.82688	1.31616e-07	1.49369e-05	#N/A
c200683_g5_i9	9.47323	2.81744	1.31616e-07	1.49369e-05	lim domain-binding
c196645_g3_i3	9.47323	2.81744	1.31616e-07	1.49369e-05	protein c20orf11-like
c200721_g2_i3	9.47323	2.81744	1.31616e-07	1.49369e-05	isoform a
c197491_g1_i22	9.47323	2.81744	1.31616e-07	1.49369e-05	bruno- isoform k
c208336_g1_i6	9.47323	2.81744	1.31616e-07	1.49369e-05	solute carrier organic anion transporter family member 5a1-like
c163072_g1_i1	5.86048	3.28076	1.37288e-07	1.55555e-05	#N/A
c91000_g1_i1	-4.27582	4.1275	1.37532e-07	1.5558e-05	#N/A
c196269_g2_i2	5.25139	3.60569	1.43588e-07	1.61157e-05	#N/A
c208782_g1_i1	-4.31782	4.01779	1.44716e-07	1.61157e-05	multiple wing isoform a
c186731_g1_i1	9.46243	2.80792	1.464e-07	1.61157e-05	equilibrative nucleoside transporter 1-like isoform 1
c209242_g11_i2	9.46243	2.80792	1.464e-07	1.61157e-05	neutral and basic amino acid transport protein rbat-like
c170466_g1_i1	9.46243	2.80792	1.464e-07	1.61157e-05	proteasome activator complex subunit 4
c191871_g1_i3	9.46243	2.80792	1.464e-07	1.61157e-05	rna-binding protein 14
c190488_g1_i2	9.46243	2.80792	1.464e-07	1.61157e-05	leucine-rich repeat serine threonine-protein kinase 1-like
c169476_g1_i2	9.45156	2.79834	1.464e-07	1.61157e-05	#N/A
c192585_g1_i2	9.45156	2.79834	1.464e-07	1.61157e-05	#N/A
c208014_g3_i3	9.45156	2.79834	1.464e-07	1.61157e-05	#N/A
c199996_g1_i2	9.45156	2.79834	1.464e-07	1.61157e-05	adenomatous polyposis coli protein
c192766_g1_i1	9.45156	2.79834	1.464e-07	1.61157e-05	follistatin-related protein 5-like
c202503_g1_i2	9.45156	2.79834	1.464e-07	1.61157e-05	isoform c
c127026_g1_i1	-9.20259	1.96392	1.46828e-07	1.61157e-05	#N/A
c203819_g2_i2	-9.20259	1.96392	1.46828e-07	1.61157e-05	inositol hexakisphosphate and diphosphoinositol-pentakisphosphate kinase 1-like
c206169_g4_i2	-9.20259	1.96392	1.46828e-07	1.61157e-05	#N/A
c204884_g3_i2	-9.20259	1.96392	1.46828e-07	1.61157e-05	glutathione s-transferase
c196269_g4_i1	-9.20259	1.96392	1.46828e-07	1.61157e-05	dna-directed rna polymerase ii subunit rpb4
c206259_g3_i2	-9.20259	1.96392	1.46828e-07	1.61157e-05	#N/A
c192747_g2_i1	9.44061	2.78868	1.6303e-07	1.77001e-05	e1a-binding protein
c176553_g1_i1	9.44061	2.78868	1.6303e-07	1.77001e-05	#N/A
c201870_g2_i2	9.44061	2.78868	1.6303e-07	1.77001e-05	trafficking protein particle complex subunit 3-like
c189615_g1_i5	9.44061	2.78868	1.6303e-07	1.77001e-05	probable atp-dependent rna helicase ddx23-like
c195644_g1_i2	9.42957	2.77896	1.6303e-07	1.77001e-05	male-specific lethal 1-like 1
c193914_g1_i1	9.42957	2.77896	1.6303e-07	1.77001e-05	cytoplasmic dynein 1 intermediate chain-like
c181895_g1_i1	9.42957	2.77896	1.6303e-07	1.77001e-05	#N/A
c208871_g1_i4	9.41844	2.76917	1.81762e-07	1.96124e-05	zinc finger mym-type protein 1-like
c204934_g1_i1	9.41844	2.76917	1.81762e-07	1.96124e-05	histone-lysine n-methyltransferase ash1l
c187214_g1_i2	9.41844	2.76917	1.81762e-07	1.96124e-05	PREDICTED: hypothetical protein LOC100573104
c202413_g2_i2	9.41844	2.76917	1.81762e-07	1.96124e-05	na
c192252_g1_i3	5.20908	3.56793	1.83709e-07	1.97921e-05	serine threonine-protein kinase tousled-like 1
c138304_g1_i1	-9.16202	1.91898	1.93558e-07	2.06942e-05	#N/A
c199018_g2_i3	-9.16202	1.91898	1.93558e-07	2.06942e-05	PREDICTED: hypothetical protein LOC100575323
c194182_g1_i1	-9.16202	1.91898	1.93558e-07	2.06942e-05	#N/A
c194627_g1_i2	-9.16202	1.91898	1.93558e-07	2.06942e-05	#N/A
c198986_g1_i3	-9.16202	1.91898	1.93558e-07	2.06942e-05	#N/A
c46798_g1_i1	4.62483	4.23863	1.94046e-07	2.07148e-05	#N/A
c209358_g1_i2	4.35028	4.62111	1.96734e-07	2.09525e-05	#N/A
c208438_g1_i1	4.31721	4.75086	1.96871e-07	2.09525e-05	isoform b
c205209_g7_i4	-4.97929	2.65397	1.99661e-07	2.12173e-05	#N/A
c206061_g1_i4	9.40723	2.7593	2.02888e-07	2.12702e-05	5 -3 exoribonuclease 2 homolog
c16831_g1_i2	9.40723	2.7593	2.02888e-07	2.12702e-05	microtubule binding
c198171_g1_i3	9.40723	2.7593	2.02888e-07	2.12702e-05	#N/A
c179571_g1_i4	9.40723	2.7593	2.02888e-07	2.12702e-05	defective proboscis extension response
c200324_g1_i2	9.40723	2.7593	2.02888e-07	2.12702e-05	nucleoporin p54 isoform x2
c199741_g1_i3	9.39593	2.74936	2.02888e-07	2.12702e-05	#N/A
c202032_g1_i1	9.39593	2.74936	2.02888e-07	2.12702e-05	urocanate hydratase
c209413_g1_i2	9.39593	2.74936	2.02888e-07	2.12702e-05	phospholipase d-gamma
c207222_g2_i2	9.39593	2.74936	2.02888e-07	2.12702e-05	isoform a
c201495_g1_i2	3.82101	8.40633	2.10466e-07	2.20317e-05	#N/A
c206084_g2_i1	-4.22229	3.83991	2.18193e-07	2.28065e-05	lysozyme
c193310_g2_i6	9.38455	2.73934	2.26746e-07	2.33183e-05	serine threonine-protein kinase wnk
c194163_g1_i1	9.38455	2.73934	2.26746e-07	2.33183e-05	neurobeachin-like
c206757_g1_i4	9.38455	2.73934	2.26746e-07	2.33183e-05	ubiquitin carboxyl-terminal hydrolase 48-like isoform x3
c191044_g1_i5	9.38455	2.73934	2.26746e-07	2.33183e-05	protein lap4
c190057_g1_i2	9.38455	2.73934	2.26746e-07	2.33183e-05	breast cancer type 1 susceptibility protein homolog
c202263_g3_i5	9.38455	2.73934	2.26746e-07	2.33183e-05	phosphatidylinositol-4-phosphate 5-kinase type i
c201260_g2_i3	9.38455	2.73934	2.26746e-07	2.33183e-05	tyrosine-protein kinase
c191886_g4_i4	9.38455	2.73934	2.26746e-07	2.33183e-05	sorting nexin-2-like
c132066_g1_i3	9.37307	2.72925	2.26746e-07	2.33183e-05	#N/A
c203685_g4_i8	9.37307	2.72925	2.26746e-07	2.33183e-05	#N/A
c201024_g1_i4	9.37307	2.72925	2.26746e-07	2.33183e-05	endophilin-a isoform 1
c168814_g1_i1	-4.54413	3.2665	2.365e-07	2.42502e-05	#N/A
c94121_g1_i1	-4.40906	3.27469	2.365e-07	2.42502e-05	hypothetical protein CB1_000654016
c203399_g1_i1	3.8683	6.72822	2.48224e-07	2.54152e-05	CG1850
c205226_g1_i6	9.3615	2.71908	2.53726e-07	2.5753e-05	afadin isoform x3
c180402_g1_i1	9.34983	2.70884	2.53726e-07	2.5753e-05	mitochondrial coenzyme a transporter slc25a42
c176247_g1_i1	9.34983	2.70884	2.53726e-07	2.5753e-05	alpha-n-acetylglucosaminidase
c180386_g1_i1	9.34983	2.70884	2.53726e-07	2.5753e-05	low quality protein: histone-lysine n-methyltransferase 2e
c198050_g1_i2	9.34983	2.70884	2.53726e-07	2.5753e-05	actin-binding protein ipp
c136250_g1_i4	-4.98689	2.32123	2.53726e-07	2.5753e-05	#N/A
c207222_g2_i4	-9.12027	1.87281	2.57175e-07	2.59155e-05	isoform a
c136250_g1_i1	-9.12027	1.87281	2.57175e-07	2.59155e-05	#N/A
c187617_g1_i4	-9.12027	1.87281	2.57175e-07	2.59155e-05	ankyrin repeat domain-containing protein 12
c194103_g3_i2	-9.12027	1.87281	2.57175e-07	2.59155e-05	#N/A
c204892_g3_i1	-6.42267	1.8513	2.57175e-07	2.59155e-05	#N/A
c207638_g1_i2	-3.99362	4.43642	2.82806e-07	2.84425e-05	glutamate receptor kainate 2-like
c191736_g1_i2	9.33807	2.69851	2.84279e-07	2.84425e-05	double-stranded rna-binding protein staufen-like protein 2
c176508_g1_i7	9.33807	2.69851	2.84279e-07	2.84425e-05	single-stranded dna-binding protein 3-like
c205378_g1_i8	9.33807	2.69851	2.84279e-07	2.84425e-05	zinc finger protein on ecdysone puffs
c196576_g1_i1	9.33807	2.69851	2.84279e-07	2.84425e-05	monocarboxylate transporter
c208758_g3_i1	5.13353	3.50067	2.87047e-07	2.86785e-05	#N/A
c179365_g1_i1	-4.49264	3.05132	3.08156e-07	3.07438e-05	pescadillo homolog
c191043_g2_i2	9.32622	2.6881	3.18927e-07	3.15045e-05	uncharacterized oxidoreductase dhs-27-like
c137942_g1_i2	9.32622	2.6881	3.18927e-07	3.15045e-05	dnaj homolog subfamily c member 16-like
c188869_g1_i3	9.32622	2.6881	3.18927e-07	3.15045e-05	phospholipase d beta 1-like
c207312_g1_i3	9.32622	2.6881	3.18927e-07	3.15045e-05	hexokinase
c198256_g1_i1	9.31426	2.67761	3.18927e-07	3.15045e-05	serine-protein kinase atm
c202371_g1_i1	9.31426	2.67761	3.18927e-07	3.15045e-05	transmembrane protein 98
c177310_g1_i1	9.31426	2.67761	3.18927e-07	3.15045e-05	cell division cycle 7-related protein kinase
c209243_g2_i15	4.53601	4.15866	3.26059e-07	3.21638e-05	protein unc-80 homolog
c181205_g1_i2	4.8279	3.74949	3.31717e-07	3.2676e-05	#N/A
c195372_g4_i1	-9.07728	1.82536	3.44558e-07	3.37513e-05	reticulon 4 interacting protein 1
c205117_g1_i1	-9.07728	1.82536	3.44558e-07	3.37513e-05	glutamate receptor kainate 2-like
c219582_g1_i1	-9.07728	1.82536	3.44558e-07	3.37513e-05	#N/A
c189803_g1_i2	-9.07728	1.82536	3.44558e-07	3.37513e-05	#N/A
c207094_g1_i9	9.30221	2.66704	3.58275e-07	3.47551e-05	cleavage and polyadenylation specificity factor subunit cg7185-like isoform x2
c193212_g1_i3	9.30221	2.66704	3.58275e-07	3.47551e-05	#N/A
c170696_g2_i3	9.30221	2.66704	3.58275e-07	3.47551e-05	rna-binding protein 16
c185508_g1_i3	9.30221	2.66704	3.58275e-07	3.47551e-05	nibrin
c202074_g4_i2	9.29005	2.65638	3.58275e-07	3.47551e-05	#N/A
c115877_g1_i2	9.29005	2.65638	3.58275e-07	3.47551e-05	dna topoisomerase 3-beta-1-like
c202413_g3_i2	9.29005	2.65638	3.58275e-07	3.47551e-05	ubiquitin carboxyl-terminal hydrolase 20
c175151_g1_i1	4.10021	4.82753	3.74781e-07	3.63061e-05	cuo6_blacr ame: full=cuticle protein 6 ame: full=
c202396_g1_i1	-4.61196	2.54976	3.8906e-07	3.76374e-05	#N/A
c161383_g1_i1	5.67452	3.11616	3.92242e-07	3.77898e-05	isoform a
c189218_g1_i3	-9.03297	1.77654	4.00132e-07	3.77898e-05	sarcosine mitochondrial
c182144_g1_i2	-9.03297	1.77654	4.00132e-07	3.77898e-05	peptidylprolyl isomerase
c581_g1_i1	-9.03297	1.77654	4.00132e-07	3.77898e-05	#N/A
c205690_g1_i1	-9.03297	1.77654	4.00132e-07	3.77898e-05	isoform a
c208407_g1_i3	-9.03297	1.77654	4.00132e-07	3.77898e-05	vitellogenin
c185627_g1_i1	-9.03297	1.77654	4.00132e-07	3.77898e-05	tripartite motif-containing protein 3-like isoform x2
c208525_g1_i5	9.2778	2.64564	4.03028e-07	3.77898e-05	cg3563 cg3563-pa
c187617_g1_i3	9.2778	2.64564	4.03028e-07	3.77898e-05	ankyrin repeat domain-containing protein 12
c208759_g1_i1	9.2778	2.64564	4.03028e-07	3.77898e-05	wd repeat-containing protein 7
c208738_g1_i2	9.2778	2.64564	4.03028e-07	3.77898e-05	down syndrome cell adhesion molecule-like protein dscam2-like
c187341_g1_i2	9.2778	2.64564	4.03028e-07	3.77898e-05	maguk p55 subfamily member 6-like
c208482_g4_i2	9.2778	2.64564	4.03028e-07	3.77898e-05	#N/A
c185648_g1_i1	9.2778	2.64564	4.03028e-07	3.77898e-05	ubiquitin thioesterase otubain-like
c202680_g2_i3	9.2778	2.64564	4.03028e-07	3.77898e-05	#N/A
c180711_g2_i1	9.2778	2.64564	4.03028e-07	3.77898e-05	transcription factor rfx3-like
c207424_g1_i4	9.2778	2.64564	4.03028e-07	3.77898e-05	n-acetylated-alpha-linked acidic dipeptidase 2-like
c190622_g1_i1	9.26543	2.63481	4.03028e-07	3.77898e-05	acyl- -binding domain-containing protein 5-like
c204491_g3_i8	9.26543	2.63481	4.03028e-07	3.77898e-05	retinoic acid-induced protein 1
c171638_g1_i1	9.26543	2.63481	4.03028e-07	3.77898e-05	serine threonine-protein kinase ulk2
c208779_g1_i6	9.26543	2.63481	4.03028e-07	3.77898e-05	fer1l3 protein
c191163_g1_i2	9.26543	2.63481	4.03028e-07	3.77898e-05	#N/A
c197196_g5_i4	9.26543	2.63481	4.03028e-07	3.77898e-05	anaphase-promoting complex subunit 1
c198485_g1_i2	3.79916	6.3837	4.22447e-07	3.95577e-05	#N/A
c201848_g1_i4	9.25296	2.62388	4.54007e-07	4.20082e-05	adamts-like protein 3-like
c195546_g4_i2	9.25296	2.62388	4.54007e-07	4.20082e-05	tbc1 domain family member 5
c185517_g1_i2	9.25296	2.62388	4.54007e-07	4.20082e-05	long-chain-fatty-acid-- ligase acsbg2-like
c200907_g1_i1	9.25296	2.62388	4.54007e-07	4.20082e-05	f-box lrr-repeat protein 4
c208655_g2_i1	9.25296	2.62388	4.54007e-07	4.20082e-05	agrin-like
c194810_g1_i2	9.25296	2.62388	4.54007e-07	4.20082e-05	det1 homolog
c164094_g1_i2	9.25296	2.62388	4.54007e-07	4.20082e-05	polycomb protein eed-a-like
c202260_g2_i3	9.25296	2.62388	4.54007e-07	4.20082e-05	phosphorylase b kinase gamma catalytic skeletal muscle isoform
c205708_g7_i2	-4.88271	2.21196	4.54007e-07	4.20082e-05	#N/A
c203029_g1_i1	5.06061	3.43596	4.57899e-07	4.23125e-05	#N/A
c206627_g1_i9	9.24038	2.61287	5.12166e-07	4.69559e-05	retinol dehydrogenase 13-like
c206201_g4_i1	9.24038	2.61287	5.12166e-07	4.69559e-05	#N/A
c202261_g1_i5	9.24038	2.61287	5.12166e-07	4.69559e-05	fibulin 1 and
c204685_g4_i7	9.22769	2.60177	5.12166e-07	4.69559e-05	probable phosphorylase b kinase regulatory subunit alpha-like isoform 1
c202142_g1_i2	9.22769	2.60177	5.12166e-07	4.69559e-05	serine proteinase stubble
c207875_g1_i2	9.22769	2.60177	5.12166e-07	4.69559e-05	thyroid adenoma-associated protein homolog
c208947_g1_i3	-8.98725	1.72629	5.43348e-07	4.92355e-05	isoform h
c200213_g8_i2	-8.98725	1.72629	5.43348e-07	4.92355e-05	#N/A
c132945_g2_i1	-8.98725	1.72629	5.43348e-07	4.92355e-05	#N/A
c185283_g1_i2	-8.98725	1.72629	5.43348e-07	4.92355e-05	protein dopey-1-like protein
c208482_g4_i1	-8.98725	1.72629	5.43348e-07	4.92355e-05	#N/A
c196245_g1_i1	-8.98725	1.72629	5.43348e-07	4.92355e-05	#N/A
c208896_g1_i3	-8.98725	1.72629	5.43348e-07	4.92355e-05	tectonin beta-propeller repeat-containing
c191886_g4_i1	-8.98725	1.72629	5.43348e-07	4.92355e-05	sorting nexin-2-like
c194481_g1_i1	-8.98725	1.72629	5.43348e-07	4.92355e-05	alpha amylase
c203399_g1_i3	4.73915	3.67048	5.50274e-07	4.97988e-05	#N/A
c186826_g1_i1	-3.85678	4.64784	5.54448e-07	5.01118e-05	hormone receptor 4
c208464_g2_i2	9.21489	2.59057	5.78624e-07	5.15005e-05	tigger transposable element-derived protein 1-like
c194484_g1_i5	9.21489	2.59057	5.78624e-07	5.15005e-05	tipe homolog 3
c205284_g1_i3	9.21489	2.59057	5.78624e-07	5.15005e-05	gmp synthase
c203779_g1_i3	9.21489	2.59057	5.78624e-07	5.15005e-05	cysteine string
c198906_g2_i2	9.20197	2.57928	5.78624e-07	5.15005e-05	protein chiffon
c175501_g1_i1	9.20197	2.57928	5.78624e-07	5.15005e-05	cyclic nucleotide-gated cation channel beta-1-like
c200056_g1_i1	9.20197	2.57928	5.78624e-07	5.15005e-05	br serine threonine-protein
c201234_g1_i4	9.20197	2.57928	5.78624e-07	5.15005e-05	carbamoyl-phosphate synthase large chain
c204046_g5_i2	9.20197	2.57928	5.78624e-07	5.15005e-05	ras gtpase-activating protein 1-like
c203380_g2_i4	9.20197	2.57928	5.78624e-07	5.15005e-05	tata element modulatory factor
c186826_g1_i3	9.20197	2.57928	5.78624e-07	5.15005e-05	hormone receptor 4
c201836_g2_i4	9.20197	2.57928	5.78624e-07	5.15005e-05	isoform a
c38354_g1_i1	-4.55192	2.48761	5.81628e-07	5.17022e-05	#N/A
c206960_g6_i8	3.92049	5.17914	5.82637e-07	5.17263e-05	thymosin-repeated protein 1
c196254_g1_i6	-6.28544	1.70364	6.35441e-07	5.6343e-05	peregrin isoform x2
c205384_g5_i1	9.18894	2.56788	6.54689e-07	5.74684e-05	viral a-type inclusion
c195163_g1_i4	9.18894	2.56788	6.54689e-07	5.74684e-05	pyruvate mitochondrial
c205616_g1_i4	9.18894	2.56788	6.54689e-07	5.74684e-05	glucose-fructose oxidoreductase domain-containing protein 1-like
c205031_g1_i2	9.17579	2.5564	6.54689e-07	5.74684e-05	protein numb-like
c193205_g1_i2	9.17579	2.5564	6.54689e-07	5.74684e-05	semaphorin-1a
c207052_g1_i2	9.17579	2.5564	6.54689e-07	5.74684e-05	ring finger protein unkempt homolog
c168096_g1_i2	9.17579	2.5564	6.54689e-07	5.74684e-05	sulfatase-modifying factor 1
c200799_g3_i4	9.17579	2.5564	6.54689e-07	5.74684e-05	cytoglobin-2-like isoform 1
c204833_g2_i1	-4.22989	3.0923	6.95706e-07	6.09926e-05	#N/A
c158427_g1_i1	5.56707	3.02158	7.24953e-07	6.34773e-05	#N/A
c204608_g1_i2	9.16251	2.5448	7.41895e-07	6.36435e-05	#N/A
c206274_g9_i1	9.16251	2.5448	7.41895e-07	6.36435e-05	#N/A
c174482_g1_i3	9.16251	2.5448	7.41895e-07	6.36435e-05	tryptophan--trna cytoplasmic
c198859_g3_i3	9.16251	2.5448	7.41895e-07	6.36435e-05	unconventional myosin-ie-like isoform x2
c208574_g1_i5	9.16251	2.5448	7.41895e-07	6.36435e-05	neuroglian-like isoform 1
c200807_g1_i2	9.16251	2.5448	7.41895e-07	6.36435e-05	sphingosine kinase 2-like isoform 2
c192766_g1_i3	9.16251	2.5448	7.41895e-07	6.36435e-05	follistatin-related protein 5-like
c206769_g4_i1	-8.94004	1.67454	7.45e-07	6.36435e-05	peroxisomal n -acetyl-spermine spermidine oxidase-like
c208663_g2_i2	-8.94004	1.67454	7.45e-07	6.36435e-05	stonustoxin subunit alpha
c201260_g2_i4	-8.94004	1.67454	7.45e-07	6.36435e-05	tyrosine-protein kinase
c201880_g1_i2	-8.94004	1.67454	7.45e-07	6.36435e-05	#N/A
c208535_g1_i3	-8.94004	1.67454	7.45e-07	6.36435e-05	atp-dependent rna helicase dhx30
c139435_g1_i1	-8.94004	1.67454	7.45e-07	6.36435e-05	PREDICTED: similar to AGAP000245-PA
c209334_g1_i1	-8.94004	1.67454	7.45e-07	6.36435e-05	transient receptor potential cation channel protein painless-like
c197140_g1_i2	-8.94004	1.67454	7.45e-07	6.36435e-05	dynamin-like 120 kda mitochondrial
c99284_g2_i1	-8.94004	1.67454	7.45e-07	6.36435e-05	#N/A
c101041_g1_i2	-8.94004	1.67454	7.45e-07	6.36435e-05	#N/A
c189615_g1_i3	-8.94004	1.67454	7.45e-07	6.36435e-05	probable atp-dependent rna helicase ddx23-like
c198766_g1_i1	-8.94004	1.67454	7.45e-07	6.36435e-05	dynactin subunit 3
c82482_g1_i1	-8.94004	1.67454	7.45e-07	6.36435e-05	#N/A
c201978_g1_i2	-4.74352	2.40676	7.94989e-07	6.78314e-05	hypothetical protein DAPPUDRAFT_331880
c93120_g1_i1	-3.66398	5.62028	8.41766e-07	7.08126e-05	#N/A
c197491_g1_i17	9.14912	2.53311	8.42045e-07	7.08126e-05	bruno-3 transcript variant 19
c196311_g1_i6	9.14912	2.53311	8.42045e-07	7.08126e-05	#N/A
c207613_g2_i5	9.14912	2.53311	8.42045e-07	7.08126e-05	spermatogenesis-associated protein 13
c189066_g1_i2	9.14912	2.53311	8.42045e-07	7.08126e-05	scaffold attachment factor b2
c187275_g1_i2	9.13559	2.52131	8.42045e-07	7.08126e-05	f-box lrr-repeat protein 7-like isoform 1
c202302_g1_i3	9.13559	2.52131	8.42045e-07	7.08126e-05	mi-2
c206472_g3_i1	9.13559	2.52131	8.42045e-07	7.08126e-05	mitochondrial rho gtpase-like isoform x4
c180286_g1_i2	9.13559	2.52131	8.42045e-07	7.08126e-05	nad-dependent protein deacetylase sirt6-like
c206399_g1_i5	9.13559	2.52131	8.42045e-07	7.08126e-05	#N/A
c203781_g4_i4	9.13559	2.52131	8.42045e-07	7.08126e-05	biotin--protein ligase
c192252_g1_i5	9.13559	2.52131	8.42045e-07	7.08126e-05	serine threonine-protein kinase tousled-like 1-like
c203291_g6_i8	9.12194	2.50941	9.57264e-07	7.9173e-05	sodium- and chloride-dependent glycine transporter 2
c198986_g1_i2	9.12194	2.50941	9.57264e-07	7.9173e-05	#N/A
c205838_g1_i5	9.12194	2.50941	9.57264e-07	7.9173e-05	partitioning defective 3 homolog isoform x3
c202883_g8_i5	9.12194	2.50941	9.57264e-07	7.9173e-05	differentially expressed in fdcp 6-like protein
c207398_g1_i1	9.12194	2.50941	9.57264e-07	7.9173e-05	#N/A
c202027_g1_i2	9.12194	2.50941	9.57264e-07	7.9173e-05	vacuolar protein sorting-associated protein 35
c201267_g1_i1	9.12194	2.50941	9.57264e-07	7.9173e-05	max-like protein x-like
c204148_g1_i1	9.12194	2.50941	9.57264e-07	7.9173e-05	#N/A
c202902_g1_i1	9.12194	2.50941	9.57264e-07	7.9173e-05	calmodulin-like
c186652_g3_i2	9.10816	2.4974	9.57264e-07	7.9173e-05	hairy enhancer-of-split related with yrpw motif protein 2
c201573_g8_i9	9.10816	2.4974	9.57264e-07	7.9173e-05	arl14 effector protein
c194627_g1_i3	9.10816	2.4974	9.57264e-07	7.9173e-05	#N/A
c206603_g1_i5	9.10816	2.4974	9.57264e-07	7.9173e-05	transcription factor castor
c204999_g4_i1	9.10816	2.4974	9.57264e-07	7.9173e-05	#N/A
c183907_g1_i1	3.60293	7.13453	9.61902e-07	7.94628e-05	bromodomain-containing protein 7
c195431_g1_i3	3.67612	6.20069	9.64781e-07	7.96069e-05	glutamine synthetase
c171962_g1_i1	-4.45689	2.38973	9.84556e-07	8.11432e-05	#N/A
c199998_g1_i3	3.56631	7.86631	9.92265e-07	8.16825e-05	#N/A
c207800_g1_i2	-4.07502	3.1935	1.00098e-06	8.23031e-05	#N/A
c192215_g2_i2	-8.89124	1.62119	1.03208e-06	8.39742e-05	ankyrin repeat and sam domain-containing protein 3
c190488_g1_i3	-8.89124	1.62119	1.03208e-06	8.39742e-05	leucine-rich repeat serine threonine-protein kinase 1-like
c198859_g3_i2	-8.89124	1.62119	1.03208e-06	8.39742e-05	unconventional myosin-ie-like isoform x2
c208749_g1_i4	-8.89124	1.62119	1.03208e-06	8.39742e-05	transcription factor 15-like
c203961_g1_i1	-8.89124	1.62119	1.03208e-06	8.39742e-05	zinc transporter 1-like
c200750_g1_i1	-8.89124	1.62119	1.03208e-06	8.39742e-05	neuron navigator 3-like isoform x1
c186867_g1_i1	-8.89124	1.62119	1.03208e-06	8.39742e-05	#N/A
c200586_g1_i1	-8.89124	1.62119	1.03208e-06	8.39742e-05	hypothetical protein CAPTEDRAFT_181688
c94149_g1_i1	-6.18611	1.59774	1.03208e-06	8.39742e-05	#N/A
c194767_g1_i2	9.09425	2.48527	1.09006e-06	8.75743e-05	histone-lysine n-methyltransferase setd2
c199996_g1_i1	9.09425	2.48527	1.09006e-06	8.75743e-05	adenomatous polyposis coli protein
c206641_g1_i3	9.09425	2.48527	1.09006e-06	8.75743e-05	gtpase-activating rap ran-gap domain-like protein 3-like
c201836_g2_i7	9.09425	2.48527	1.09006e-06	8.75743e-05	isoform a
c180397_g1_i1	9.09425	2.48527	1.09006e-06	8.75743e-05	#N/A
c208902_g4_i2	9.09425	2.48527	1.09006e-06	8.75743e-05	#N/A
c75504_g1_i2	9.0802	2.47304	1.09006e-06	8.75743e-05	programmed cell death 6-interacting protein
c198025_g1_i1	9.0802	2.47304	1.09006e-06	8.75743e-05	hypothetical protein, partial
c132846_g1_i2	9.0802	2.47304	1.09006e-06	8.75743e-05	low quality protein: papilin-like
c197099_g1_i4	9.0802	2.47304	1.09006e-06	8.75743e-05	hypothetical protein LOTGIDRAFT_167837
c193734_g1_i3	-4.73095	2.0542	1.09006e-06	8.75743e-05	adp-ribosylation factor-like protein 3
c124854_g1_i1	-3.58411	6.07625	1.10423e-06	8.8611e-05	serine proteinase stubble-like
c206677_g1_i3	4.23139	4.12825	1.15417e-06	9.25133e-05	syntaxin-like protein
c203792_g6_i1	-8.84072	1.56615	1.21973e-06	9.67724e-05	hypothetical protein BRAFLDRAFT_84231
c201883_g1_i1	-8.84072	1.56615	1.21973e-06	9.67724e-05	cytochrome c subunit vib
c203201_g1_i6	-8.84072	1.56615	1.21973e-06	9.67724e-05	calcium-binding mitochondrial carrier protein aralar1-like
c207119_g1_i2	-8.84072	1.56615	1.21973e-06	9.67724e-05	zinc finger protein 260
c198609_g1_i1	-8.84072	1.56615	1.21973e-06	9.67724e-05	tyrosine phosphatase
c208839_g2_i1	-8.84072	1.56615	1.21973e-06	9.67724e-05	voltage-dependent calcium channel subunit alpha-2 delta-1-like
c204041_g2_i1	-8.84072	1.56615	1.21973e-06	9.67724e-05	mpn domain-containing protein
c196344_g1_i2	-8.84072	1.56615	1.21973e-06	9.67724e-05	solute carrier family 25 member 35 isoform x2
c169476_g1_i1	-8.84072	1.56615	1.21973e-06	9.67724e-05	#N/A
c201949_g1_i1	9.06601	2.46069	1.24339e-06	9.78749e-05	septin-1-like isoform 1
c201634_g1_i4	9.06601	2.46069	1.24339e-06	9.78749e-05	tyrosine-protein phosphatase corkscrew-like
c205838_g1_i6	9.06601	2.46069	1.24339e-06	9.78749e-05	partitioning defective par-3
c303457_g1_i1	9.06601	2.46069	1.24339e-06	9.78749e-05	#N/A
c199471_g3_i2	9.06601	2.46069	1.24339e-06	9.78749e-05	sulfotransferase 4a1-like
c203638_g1_i6	9.06601	2.46069	1.24339e-06	9.78749e-05	aryl hydrocarbon receptor nuclear translocator homolog
c207283_g1_i4	9.06601	2.46069	1.24339e-06	9.78749e-05	laminin subunit alpha-like
c185407_g1_i1	4.87203	3.26954	1.25023e-06	9.83025e-05	#N/A
c185069_g1_i2	4.02278	4.32683	1.34879e-06	0.000105934	membrane-type frizzled-related protein
c204685_g4_i2	9.05168	2.44822	1.42078e-06	0.000109623	probable phosphorylase b kinase regulatory subunit alpha-like isoform 1
c207901_g4_i1	9.05168	2.44822	1.42078e-06	0.000109623	smith-magenis syndrome chromosomal region candidate gene 8 protein
c171723_g1_i1	9.05168	2.44822	1.42078e-06	0.000109623	4-trimethylaminobutyraldehyde dehydrogenase
c207950_g2_i1	9.05168	2.44822	1.42078e-06	0.000109623	retinoid-inducible serine carboxypeptidase
c192731_g1_i1	9.05168	2.44822	1.42078e-06	0.000109623	tom1-like protein 2-like
c195372_g8_i4	9.05168	2.44822	1.42078e-06	0.000109623	stomatin-like protein 1-like
c207384_g1_i2	9.05168	2.44822	1.42078e-06	0.000109623	sodium-dependent neutral amino acid transporter b at2-like
c209248_g1_i1	9.05168	2.44822	1.42078e-06	0.000109623	zinc finger mym-type protein 1
c205216_g1_i2	9.03721	2.43563	1.42078e-06	0.000109623	leucine-rich repeat-containing protein 16a
c179993_g1_i1	9.03721	2.43563	1.42078e-06	0.000109623	#N/A
c164006_g1_i2	9.03721	2.43563	1.42078e-06	0.000109623	sorting nexin-6
c161413_g2_i1	9.03721	2.43563	1.42078e-06	0.000109623	uncharacterized fam18-like protein cg5021-like
c167132_g1_i2	9.03721	2.43563	1.42078e-06	0.000109623	#N/A
c177995_g1_i2	9.03721	2.43563	1.42078e-06	0.000109623	rna polymerase-associated protein leo1-like
c205399_g1_i1	9.03721	2.43563	1.42078e-06	0.000109623	calcineurin-binding protein cabin-1
c181978_g1_i2	9.03721	2.43563	1.42078e-06	0.000109623	rhomboid family member 1
c139026_g1_i1	3.76241	5.12013	1.43044e-06	0.000110247	#N/A
c206334_g1_i2	-6.13376	1.54229	1.4456e-06	0.000111294	#N/A
c202317_g1_i2	9.02259	2.42293	1.62639e-06	0.000123853	spartin isoform x2
c199851_g1_i2	9.02259	2.42293	1.62639e-06	0.000123853	organic cation transporter
c205540_g1_i1	9.02259	2.42293	1.62639e-06	0.000123853	histidine--trna cytoplasmic-like isoform x1
c204289_g2_i2	9.02259	2.42293	1.62639e-06	0.000123853	tyrosine-protein phosphatase non-receptor type 14-like
c195923_g3_i4	9.02259	2.42293	1.62639e-06	0.000123853	serine threonine-protein kinase genghis khan-like
c199712_g2_i1	9.00782	2.41009	1.62639e-06	0.000123853	one cut domain family member 2
c202161_g4_i3	9.00782	2.41009	1.62639e-06	0.000123853	zinc finger protein 532 isoform x2
c203609_g1_i2	9.00782	2.41009	1.62639e-06	0.000123853	kinesin-like protein kif13b-like
c195005_g1_i3	9.00782	2.41009	1.62639e-06	0.000123853	membrane-associated guanylate ww and pdz domain-containing protein 2
c209441_g1_i5	9.00782	2.41009	1.62639e-06	0.000123853	#N/A
c209168_g3_i4	3.92432	4.53992	1.6622e-06	0.000126442	aldose 1-epimerase
c191179_g1_i1	-8.78837	1.50933	1.71836e-06	0.00012973	#N/A
c152888_g1_i1	-8.78837	1.50933	1.71836e-06	0.00012973	GH21647
c194171_g1_i1	-8.78837	1.50933	1.71836e-06	0.00012973	#N/A
c197829_g1_i2	-8.78837	1.50933	1.71836e-06	0.00012973	#N/A
c199066_g4_i18	-8.78837	1.50933	1.71836e-06	0.00012973	cg17816 cg17816-pg
c194788_g1_i1	-8.78837	1.50933	1.71836e-06	0.00012973	at-rich interactive domain-containing protein 5b
c207151_g2_i1	-8.78837	1.50933	1.71836e-06	0.00012973	#N/A
c136250_g1_i3	-4.18175	2.73374	1.78618e-06	0.000134705	#N/A
c50087_g1_i1	3.65998	5.44655	1.84251e-06	0.000137269	#N/A
c109589_g1_i1	8.9929	2.39714	1.86519e-06	0.000137269	poly
c195490_g1_i1	8.9929	2.39714	1.86519e-06	0.000137269	calcified cuticle protein
c174081_g3_i1	8.9929	2.39714	1.86519e-06	0.000137269	mdm2-binding protein
c201552_g2_i1	8.9929	2.39714	1.86519e-06	0.000137269	nuclear factor nf-kappa-b p100 subunit
c201816_g1_i2	8.9929	2.39714	1.86519e-06	0.000137269	sacsin-like isoform x2
c199928_g1_i9	8.9929	2.39714	1.86519e-06	0.000137269	voltage-dependent calcium channel type d subunit alpha-1-like
c196469_g1_i2	8.9929	2.39714	1.86519e-06	0.000137269	#N/A
c188808_g1_i3	8.9929	2.39714	1.86519e-06	0.000137269	#N/A
c201324_g1_i1	8.9929	2.39714	1.86519e-06	0.000137269	atm interactor
c205808_g1_i1	8.9929	2.39714	1.86519e-06	0.000137269	fucose-1-phosphate guanylyltransferase-like
c205568_g4_i1	8.97783	2.38405	1.86519e-06	0.000137269	lkb1 interacting protein
c195005_g1_i1	8.97783	2.38405	1.86519e-06	0.000137269	membrane-associated guanylate ww and pdz domain-containing protein 2
c188401_g1_i1	8.97783	2.38405	1.86519e-06	0.000137269	breast cancer anti-estrogen resistance protein 3-like
c209220_g1_i2	8.97783	2.38405	1.86519e-06	0.000137269	cyclophilin a
c196971_g6_i2	8.97783	2.38405	1.86519e-06	0.000137269	ubiquitin-conjugating enzyme e2 s-like
c197818_g3_i4	8.97783	2.38405	1.86519e-06	0.000137269	#N/A
c205780_g1_i1	8.97783	2.38405	1.86519e-06	0.000137269	#N/A
c201935_g1_i2	8.97783	2.38405	1.86519e-06	0.000137269	organic cation transporter 1
c164207_g1_i2	8.97783	2.38405	1.86519e-06	0.000137269	gastrula zinc finger
c208161_g1_i2	8.97783	2.38405	1.86519e-06	0.000137269	protein suppressor of sable
c179415_g1_i2	8.97783	2.38405	1.86519e-06	0.000137269	#N/A
c196712_g5_i1	-4.64863	1.96947	1.86519e-06	0.000137269	pericentriolar material 1 isoform x3
c206091_g2_i1	-3.55842	4.98024	1.91657e-06	0.000140902	regucalcin
c200105_g2_i1	-3.64618	4.44508	1.92553e-06	0.000141412	#N/A
c157896_g1_i1	-3.46905	6.36596	2.01843e-06	0.00014808	upf0462 protein c4orf33 homolog
c207201_g4_i1	3.51406	6.4043	2.03536e-06	0.000149166	#N/A
c204921_g1_i1	-4.33582	2.50281	2.06744e-06	0.000151359	#N/A
c206921_g3_i1	8.96259	2.37083	2.14312e-06	0.000155439	dedicator of cytokinesis protein 7-like
c197445_g1_i12	8.96259	2.37083	2.14312e-06	0.000155439	ankyrin unc44
c199066_g4_i16	8.96259	2.37083	2.14312e-06	0.000155439	cg17816 cg17816-pg
c168731_g1_i1	8.96259	2.37083	2.14312e-06	0.000155439	carboxypeptidase b-like
c206355_g1_i2	8.96259	2.37083	2.14312e-06	0.000155439	#N/A
c197491_g1_i21	8.96259	2.37083	2.14312e-06	0.000155439	cugbp elav-like family member 4 isoform x1
c200403_g1_i3	8.96259	2.37083	2.14312e-06	0.000155439	iq motif and sec7 domain-containing protein 1
c202809_g1_i5	8.96259	2.37083	2.14312e-06	0.000155439	suppressor of cytokine signaling 7
c194168_g1_i2	8.96259	2.37083	2.14312e-06	0.000155439	ran-binding protein 3-like
c185434_g1_i2	3.98203	4.11202	2.15383e-06	0.000156055	#N/A
c198085_g1_i2	-4.57384	2.23091	2.16178e-06	0.000156469	serine protease
c197588_g1_i1	4.31986	3.67286	2.21522e-06	0.000160172	#N/A
c103682_g1_i1	3.67619	5.1216	2.2724e-06	0.000164137	#N/A
c202721_g1_i1	-3.79066	3.6473	2.37498e-06	0.00017137	#N/A
c198815_g2_i4	-8.73404	1.45062	2.45054e-06	0.000174089	upf0544 protein c5orf45 homolog
c208020_g1_i2	-8.73404	1.45062	2.45054e-06	0.000174089	carbohydrate sulfotransferase 11
c175571_g1_i5	-8.73404	1.45062	2.45054e-06	0.000174089	insulin-like growth factor 2 mrna-binding protein 1-like
c205519_g1_i1	-8.73404	1.45062	2.45054e-06	0.000174089	aael000946- partial
c201324_g1_i2	-8.73404	1.45062	2.45054e-06	0.000174089	atm interactor
c194519_g1_i1	-8.73404	1.45062	2.45054e-06	0.000174089	zinc finger
c207250_g1_i2	-5.14235	1.46075	2.45054e-06	0.000174089	#N/A
c198788_g1_i1	-5.14235	1.46075	2.45054e-06	0.000174089	#N/A
c199716_g2_i1	8.94719	2.35748	2.46727e-06	0.000174089	autophagy-related protein 2 homolog b
c203744_g1_i4	8.94719	2.35748	2.46727e-06	0.000174089	synaptotagmin partial
c203587_g1_i2	8.94719	2.35748	2.46727e-06	0.000174089	#N/A
c175310_g1_i4	8.94719	2.35748	2.46727e-06	0.000174089	e3 ubiquitin-protein ligase smurf2-like
c208649_g1_i3	8.94719	2.35748	2.46727e-06	0.000174089	neurotransmitter gated ion channel
c205861_g5_i2	8.94719	2.35748	2.46727e-06	0.000174089	#N/A
c189218_g1_i2	8.94719	2.35748	2.46727e-06	0.000174089	sarcosine mitochondrial
c203118_g1_i5	8.94719	2.35748	2.46727e-06	0.000174089	g patch domain and kow motifs-containing
c191605_g1_i3	8.93163	2.34399	2.46727e-06	0.000174089	tyrosine-protein phosphatase lar-like
c203252_g1_i3	8.93163	2.34399	2.46727e-06	0.000174089	serine threonine protein kinase
c202553_g4_i1	8.93163	2.34399	2.46727e-06	0.000174089	#N/A
c186789_g1_i5	8.93163	2.34399	2.46727e-06	0.000174089	lola protein isoform a
c207933_g1_i3	8.93163	2.34399	2.46727e-06	0.000174089	sticks and isoform a
c204621_g2_i1	8.93163	2.34399	2.46727e-06	0.000174089	protein lin-10
c194571_g1_i1	-4.00063	2.86122	2.52484e-06	0.000177972	isoform g
c203625_g2_i2	3.65552	5.02435	2.64762e-06	0.000186439	arrestin homolog
c185283_g1_i3	8.91589	2.33035	2.84614e-06	0.000197641	protein dopey-1 homolog
c204041_g2_i6	8.91589	2.33035	2.84614e-06	0.000197641	mpn domain-containing protein
c147041_g1_i1	8.91589	2.33035	2.84614e-06	0.000197641	#N/A
c193444_g3_i2	8.91589	2.33035	2.84614e-06	0.000197641	#N/A
c205607_g1_i3	8.91589	2.33035	2.84614e-06	0.000197641	protein yif1b-like
c205772_g1_i4	8.89998	2.31658	2.84614e-06	0.000197641	#N/A
c187192_g1_i1	8.89998	2.31658	2.84614e-06	0.000197641	#N/A
c207623_g1_i2	8.89998	2.31658	2.84614e-06	0.000197641	disks large homolog 5-like
c205888_g1_i2	8.89998	2.31658	2.84614e-06	0.000197641	soluble guanylate cyclase 89da-like
c200312_g1_i3	8.89998	2.31658	2.84614e-06	0.000197641	e3 ubiquitin-protein ligase siah1
c205645_g1_i1	8.89998	2.31658	2.84614e-06	0.000197641	kat8 regulatory nsl complex subunit 3
c188925_g1_i2	8.89998	2.31658	2.84614e-06	0.000197641	low quality protein: semaphorin-1a-like
c204308_g1_i5	8.89998	2.31658	2.84614e-06	0.000197641	isoform b
c202877_g1_i1	-4.56133	1.88035	2.84614e-06	0.000197641	#N/A
c205084_g2_i4	-8.6776	1.3899	2.94065e-06	0.000200823	transformer-2 protein
c168096_g1_i1	-8.6776	1.3899	2.94065e-06	0.000200823	sulfatase-modifying factor 1
c205382_g1_i2	-8.6776	1.3899	2.94065e-06	0.000200823	isoform f
c208000_g1_i1	-8.6776	1.3899	2.94065e-06	0.000200823	unconventional myosin-xv-like
c199012_g1_i2	-8.6776	1.3899	2.94065e-06	0.000200823	venom carboxylesterase-6-like
c189608_g5_i1	-8.6776	1.3899	2.94065e-06	0.000200823	zinc finger protein 735
c208759_g1_i2	-8.6776	1.3899	2.94065e-06	0.000200823	wd repeat-containing protein 7 isoform 2
c200050_g1_i1	-8.6776	1.3899	2.94065e-06	0.000200823	protein spire homolog 1 isoform x1
c204637_g1_i5	-8.6776	1.3899	2.94065e-06	0.000200823	band -like protein 5-like
c202483_g4_i2	-8.6776	1.3899	2.94065e-06	0.000200823	#N/A
c204932_g1_i4	-8.6776	1.3899	2.94065e-06	0.000200823	serine threonine-protein kinase 3-like
c207778_g1_i3	-8.6776	1.3899	2.94065e-06	0.000200823	cartilage oligomeric matrix protein partial
c169243_g1_i1	-8.6776	1.3899	2.94065e-06	0.000200823	#N/A
c202161_g4_i1	-8.6776	1.3899	2.94065e-06	0.000200823	zinc finger protein 532 isoform x2
c205861_g5_i1	-8.6776	1.3899	2.94065e-06	0.000200823	#N/A
c205690_g1_i6	-8.6776	1.3899	2.94065e-06	0.000200823	isoform a
c198287_g1_i1	-8.6776	1.3899	2.94065e-06	0.000200823	#N/A
c204232_g1_i1	8.8839	2.30266	3.28997e-06	0.000222298	protein isoform a-like
c161609_g1_i1	8.8839	2.30266	3.28997e-06	0.000222298	#N/A
c209141_g3_i6	8.8839	2.30266	3.28997e-06	0.000222298	fat-like cadherin-related tumor suppressor homolog
c209187_g1_i4	8.8839	2.30266	3.28997e-06	0.000222298	isoform b
c181948_g2_i2	8.8839	2.30266	3.28997e-06	0.000222298	bric a brac isoform c
c202242_g1_i3	8.8839	2.30266	3.28997e-06	0.000222298	phd finger
c198006_g1_i11	8.8839	2.30266	3.28997e-06	0.000222298	down syndrome cell adhesion molecule
c199399_g2_i3	8.8839	2.30266	3.28997e-06	0.000222298	#N/A
c186731_g1_i3	8.8839	2.30266	3.28997e-06	0.000222298	equilibrative nucleoside transporter 1-like isoform 1
c208535_g1_i5	8.8839	2.30266	3.28997e-06	0.000222298	atp-dependent rna helicase dhx30
c209267_g1_i1	8.8839	2.30266	3.28997e-06	0.000222298	kinesin-like protein kif18a-like
c197613_g2_i2	-4.07085	2.62184	3.35393e-06	0.000226184	flocculation protein flo11-like
c189049_g1_i1	-4.07085	2.62184	3.35393e-06	0.000226184	#N/A
c197905_g1_i1	-3.33064	8.11858	3.48236e-06	0.000234619	#N/A
c315683_g1_i1	-5.96424	1.36476	3.54078e-06	0.000238098	#N/A
c190065_g1_i1	-5.08361	1.4012	3.54078e-06	0.000238098	carbohydrate sulfotransferase 11-like
c209141_g2_i5	8.86763	2.28859	3.81109e-06	0.000252403	para sodium channel
c198986_g1_i1	8.86763	2.28859	3.81109e-06	0.000252403	#N/A
c204277_g1_i7	8.86763	2.28859	3.81109e-06	0.000252403	nicotinic acetylcholine receptor alpha4 subunit
c205819_g1_i3	8.86763	2.28859	3.81109e-06	0.000252403	uncharacterized aarf domain-containing protein kinase 2-like
c201797_g2_i4	8.86763	2.28859	3.81109e-06	0.000252403	serine threonine-protein kinase mark2-like
c160203_g1_i4	8.86763	2.28859	3.81109e-06	0.000252403	protein mef2bnb homolog
c206464_g1_i3	8.85118	2.27437	3.81109e-06	0.000252403	predicted protein
c200430_g9_i2	8.85118	2.27437	3.81109e-06	0.000252403	single ig il-1-related receptor-like
c205444_g2_i4	8.85118	2.27437	3.81109e-06	0.000252403	#N/A
c200835_g1_i6	8.85118	2.27437	3.81109e-06	0.000252403	nuclease harbi1-like
c175571_g1_i6	8.85118	2.27437	3.81109e-06	0.000252403	insulin-like growth factor 2 mrna-binding protein 1
c208915_g1_i1	8.85118	2.27437	3.81109e-06	0.000252403	nacht and wd repeat domain-containing protein 1-like isoform 1
c206264_g3_i1	8.85118	2.27437	3.81109e-06	0.000252403	prenylated rab acceptor protein 1
c206827_g3_i7	8.85118	2.27437	3.81109e-06	0.000252403	polyribonucleotide nucleotidyltransferase mitochondrial-like
c199223_g1_i1	8.85118	2.27437	3.81109e-06	0.000252403	protein c20orf112 like partial
c182144_g1_i1	-4.51561	1.83401	3.81109e-06	0.000252403	peptidylprolyl isomerase
c208783_g2_i1	4.01459	3.9361	3.9374e-06	0.000260522	#N/A
c191434_g2_i1	-4.20729	2.13611	3.94671e-06	0.000260892	#N/A
c206981_g3_i2	-8.61885	1.32705	4.27844e-06	0.000279658	#N/A
c205355_g1_i3	-8.61885	1.32705	4.27844e-06	0.000279658	#N/A
c153818_g1_i1	-8.61885	1.32705	4.27844e-06	0.000279658	#N/A
c202969_g1_i2	-8.61885	1.32705	4.27844e-06	0.000279658	#N/A
c206780_g3_i2	-8.61885	1.32705	4.27844e-06	0.000279658	#N/A
c192943_g1_i1	-8.61885	1.32705	4.27844e-06	0.000279658	trna pseudouridine synthase 3
c194259_g1_i5	-8.61885	1.32705	4.27844e-06	0.000279658	e3 ubiquitin-protein ligase ttc3-like isoform x2
c196469_g1_i3	-8.61885	1.32705	4.27844e-06	0.000279658	#N/A
c209187_g1_i3	-8.61885	1.32705	4.27844e-06	0.000279658	isoform c
c161413_g1_i1	-8.61885	1.32705	4.27844e-06	0.000279658	uncharacterized fam18-like protein cg5021-like
c156646_g1_i2	-8.61885	1.32705	4.27844e-06	0.000279658	isoform c
c197984_g1_i1	-8.61885	1.32705	4.27844e-06	0.000279658	golgin subfamily a member 3
c157784_g1_i4	3.57197	4.86669	4.39834e-06	0.000284427	run and fyve domain-containing protein 2-like
c203952_g4_i6	8.83453	2.25999	4.42441e-06	0.000284427	tight junction protein zo-1-like
c16923_g1_i1	8.83453	2.25999	4.42441e-06	0.000284427	upf0609 protein c4orf27 homolog
c170137_g1_i2	8.83453	2.25999	4.42441e-06	0.000284427	isoform a
c207597_g1_i3	8.83453	2.25999	4.42441e-06	0.000284427	#N/A
c208392_g2_i9	8.83453	2.25999	4.42441e-06	0.000284427	peptidyl-prolyl cis-trans isomerase fkbp4
c206811_g1_i2	8.83453	2.25999	4.42441e-06	0.000284427	hypothetical protein IscW_ISCW007833
c182385_g1_i8	8.8177	2.24545	4.42441e-06	0.000284427	chitin binding peritrophin-
c197635_g1_i1	8.8177	2.24545	4.42441e-06	0.000284427	meiotically up-regulated gene 71
c145786_g3_i2	8.8177	2.24545	4.42441e-06	0.000284427	lysophospholipid acyltransferase 5
c207083_g1_i2	8.8177	2.24545	4.42441e-06	0.000284427	somatostatin receptor type 2-like
c200409_g2_i3	8.8177	2.24545	4.42441e-06	0.000284427	elongator complex protein 6
c193841_g1_i5	8.8177	2.24545	4.42441e-06	0.000284427	scp-related protein
c208776_g1_i3	8.8177	2.24545	4.42441e-06	0.000284427	#N/A
c192731_g1_i8	8.8177	2.24545	4.42441e-06	0.000284427	tom1-like protein 2-like
c208893_g3_i7	8.8177	2.24545	4.42441e-06	0.000284427	myotubularin-related protein 13
c208818_g1_i1	8.8177	2.24545	4.42441e-06	0.000284427	cyclin-dependent kinase-like 2-like
c205531_g2_i3	8.8177	2.24545	4.42441e-06	0.000284427	voltage-gate calcium channel
c202921_g1_i2	3.65354	4.54645	4.54626e-06	0.000291993	#N/A
c208028_g1_i1	3.80347	4.13262	4.76262e-06	0.000305609	#N/A
c206386_g3_i3	4.16798	3.53951	5.05792e-06	0.000322951	low-density lipoprotein receptor-related protein 2-like
c203232_g2_i1	-4.42208	2.0756	5.07388e-06	0.000322951	fas-binding factor 1
c176173_g1_i1	8.80066	2.23074	5.14799e-06	0.000322951	#N/A
c170204_g1_i2	8.80066	2.23074	5.14799e-06	0.000322951	dna methyltransferase 1-associated protein 1
c208871_g1_i5	8.80066	2.23074	5.14799e-06	0.000322951	zinc finger mym-type protein 1-like
c208797_g1_i5	8.80066	2.23074	5.14799e-06	0.000322951	ryanodine receptor
c130863_g1_i1	8.80066	2.23074	5.14799e-06	0.000322951	membralin-like
c208584_g1_i2	8.80066	2.23074	5.14799e-06	0.000322951	low-density lipoprotein receptor-related protein 4-like
c191922_g1_i2	8.80066	2.23074	5.14799e-06	0.000322951	chitinase
c199758_g1_i5	8.80066	2.23074	5.14799e-06	0.000322951	bardet-biedl syndrome 4 protein
c207372_g1_i7	8.80066	2.23074	5.14799e-06	0.000322951	rims-binding protein 2
c180278_g2_i1	8.78342	2.21587	5.14799e-06	0.000322951	transport and golgi organization protein 11-like
c207845_g1_i1	8.78342	2.21587	5.14799e-06	0.000322951	pre-mrna-splicing factor
c208947_g1_i5	8.78342	2.21587	5.14799e-06	0.000322951	isoform h
c208924_g1_i1	8.78342	2.21587	5.14799e-06	0.000322951	#N/A
c197706_g3_i1	8.78342	2.21587	5.14799e-06	0.000322951	vascular endothelial growth factor receptor 1-like
c168356_g1_i1	8.78342	2.21587	5.14799e-06	0.000322951	rer1 protein
c207562_g1_i1	8.78342	2.21587	5.14799e-06	0.000322951	gamma-tubulin complex component 6
c202349_g6_i1	8.78342	2.21587	5.14799e-06	0.000322951	ubiquitin thioesterase trabid-like
c207065_g3_i1	8.78342	2.21587	5.14799e-06	0.000322951	low density lipoprotein
c208303_g2_i7	8.78342	2.21587	5.14799e-06	0.000322951	soluble nsf attachment
c206732_g1_i4	8.78342	2.21587	5.14799e-06	0.000322951	serine protease
c201744_g1_i1	8.78342	2.21587	5.14799e-06	0.000322951	low-density lipoprotein receptor-related protein 1b-like
c196128_g1_i4	8.78342	2.21587	5.14799e-06	0.000322951	bcl2 adenovirus e1b 19-kd protein-interacting
c204302_g3_i4	8.78342	2.21587	5.14799e-06	0.000322951	nck-associated protein 5
c192826_g1_i2	-5.903	1.30147	5.18875e-06	0.000324637	#N/A
c172218_g3_i1	-5.903	1.30147	5.18875e-06	0.000324637	#N/A
c192048_g2_i1	-5.02237	1.33963	5.18875e-06	0.000324637	#N/A
c206545_g8_i6	3.63261	4.41014	5.47886e-06	0.000342482	proclotting enzyme
c202189_g1_i1	8.76598	2.20083	6.00382e-06	0.000371982	ebony
c206707_g2_i1	8.76598	2.20083	6.00382e-06	0.000371982	gpn-loop gtpase 3-like
c190493_g1_i2	8.76598	2.20083	6.00382e-06	0.000371982	#N/A
c158466_g1_i1	8.76598	2.20083	6.00382e-06	0.000371982	#N/A
c192633_g4_i4	8.76598	2.20083	6.00382e-06	0.000371982	isoform b
c193475_g1_i5	8.76598	2.20083	6.00382e-06	0.000371982	low quality protein: basement membrane-specific heparan sulfate proteoglycan core
c201193_g1_i2	8.76598	2.20083	6.00382e-06	0.000371982	sec14-like protein 1
c200572_g1_i2	8.76598	2.20083	6.00382e-06	0.000371982	pi-plc x domain-containing protein 1
c205536_g5_i1	-4.81312	1.7096	6.00382e-06	0.000371982	#N/A
c70649_g1_i1	-4.81312	1.7096	6.00382e-06	0.000371982	#N/A
c198756_g2_i3	3.32635	6.11778	6.31507e-06	0.000387265	#N/A
c208893_g3_i6	-8.55761	1.26191	6.31674e-06	0.000387265	myotubularin-related protein 13
c158947_g1_i2	-8.55761	1.26191	6.31674e-06	0.000387265	b9 domain-containing protein 1
c205127_g2_i2	-8.55761	1.26191	6.31674e-06	0.000387265	arf gtpase-activating protein git2 isoform x3
c132066_g1_i1	-8.55761	1.26191	6.31674e-06	0.000387265	#N/A
c196909_g1_i1	-8.55761	1.26191	6.31674e-06	0.000387265	#N/A
c204657_g2_i1	-8.55761	1.26191	6.31674e-06	0.000387265	aael005685- partial
c176508_g1_i2	-8.55761	1.26191	6.31674e-06	0.000387265	single-stranded dna-binding protein 3-like
c188151_g1_i1	-8.55761	1.26191	6.31674e-06	0.000387265	#N/A
c207779_g2_i1	-8.55761	1.26191	6.31674e-06	0.000387265	thymidine kinase mitochondrial
c198173_g1_i1	-8.55761	1.26191	6.31674e-06	0.000387265	#N/A
c192048_g1_i1	-4.95841	1.27591	6.31674e-06	0.000387265	#N/A
c209093_g2_i13	3.74842	4.08425	6.3587e-06	0.000389497	short isoform h
c209182_g1_i1	-3.67885	3.02133	6.5084e-06	0.000398319	poly partial
c199934_g1_i2	-3.95071	2.50171	6.5671e-06	0.000401561	#N/A
c207248_g3_i1	8.74831	2.18561	7.01868e-06	0.000419661	dnaj homolog subfamily c member 11-like
c192894_g1_i5	8.74831	2.18561	7.01868e-06	0.000419661	#N/A
c198831_g1_i3	8.74831	2.18561	7.01868e-06	0.000419661	52 kda repressor of the inhibitor of the protein kinase-like
c195488_g1_i2	8.74831	2.18561	7.01868e-06	0.000419661	homeodomain-interacting protein kinase 2
c199999_g1_i1	8.74831	2.18561	7.01868e-06	0.000419661	tyrosine-protein kinase abl-like
c205671_g1_i1	8.74831	2.18561	7.01868e-06	0.000419661	sulfate transporter
c204211_g1_i2	8.74831	2.18561	7.01868e-06	0.000419661	#N/A
c205196_g1_i3	8.74831	2.18561	7.01868e-06	0.000419661	#N/A
c206289_g1_i2	8.74831	2.18561	7.01868e-06	0.000419661	#N/A
c200069_g1_i1	8.74831	2.18561	7.01868e-06	0.000419661	#N/A
c172204_g1_i3	8.74831	2.18561	7.01868e-06	0.000419661	ferm domain-containing protein 4a
c207209_g1_i1	8.74831	2.18561	7.01868e-06	0.000419661	kinesin light chain-like
c188926_g1_i1	8.74831	2.18561	7.01868e-06	0.000419661	endoplasmic reticulum-golgi intermediate compartment protein 2-like
c200920_g1_i3	8.73043	2.17022	7.01868e-06	0.000419661	low quality protein: frizzled-5-like
c207094_g1_i8	8.73043	2.17022	7.01868e-06	0.000419661	#N/A
c177803_g1_i2	8.73043	2.17022	7.01868e-06	0.000419661	organic cation transporter
c200165_g1_i2	8.73043	2.17022	7.01868e-06	0.000419661	#N/A
c208465_g2_i1	8.73043	2.17022	7.01868e-06	0.000419661	guanylate cyclase
c207923_g1_i1	8.73043	2.17022	7.01868e-06	0.000419661	nephrin-like
c136230_g1_i1	8.73043	2.17022	7.01868e-06	0.000419661	pre-mrna-splicing factor atp-dependent rna helicase dhx15-like
c200206_g1_i3	8.73043	2.17022	7.01868e-06	0.000419661	#N/A
c209012_g1_i2	8.73043	2.17022	7.01868e-06	0.000419661	organic cation transporter
c206086_g2_i1	8.73043	2.17022	7.01868e-06	0.000419661	lachesin-like isoform 1
c167325_g1_i2	8.73043	2.17022	7.01868e-06	0.000419661	domain-containing protein 4
c203475_g3_i2	8.73043	2.17022	7.01868e-06	0.000419661	glycylpeptide n-tetradecanoyltransferase 1-like
c185526_g3_i1	8.73043	2.17022	7.01868e-06	0.000419661	sec14 cytosolic
c186030_g1_i1	3.25776	6.90932	7.025e-06	0.000419681	hypothetical protein LOTGIDRAFT_164025
c180393_g1_i1	-3.18738	9.06648	7.46353e-06	0.0004455	#N/A
c161609_g1_i2	-4.08551	2.01463	7.48629e-06	0.000446478	#N/A
c201501_g1_i2	3.41391	5.22669	7.58687e-06	0.000452092	#N/A
c203609_g1_i4	4.5427	2.98217	7.66182e-06	0.000456171	kinesin-like protein kif13b-like
c204378_g1_i1	-3.28184	5.31448	7.88819e-06	0.00046925	#N/A
c209192_g1_i2	8.71233	2.15464	8.22534e-06	0.000478749	down syndrome cell adhesion molecule-like protein cg42256-like
c196925_g1_i1	8.71233	2.15464	8.22534e-06	0.000478749	wd repeat-containing protein 59-like isoform 1
c205351_g4_i1	8.71233	2.15464	8.22534e-06	0.000478749	mitotic checkpoint protein bub3
c207763_g4_i8	8.71233	2.15464	8.22534e-06	0.000478749	protein unc-13 homolog b-like
c185466_g1_i4	8.71233	2.15464	8.22534e-06	0.000478749	camp-dependent protein kinase type i regulatory subunit-like
c40738_g1_i1	8.71233	2.15464	8.22534e-06	0.000478749	isoform a
c209062_g4_i1	8.71233	2.15464	8.22534e-06	0.000478749	protein alpha isoform
c201488_g1_i1	8.71233	2.15464	8.22534e-06	0.000478749	an1-type zinc finger protein 2b
c194675_g2_i2	8.71233	2.15464	8.22534e-06	0.000478749	#N/A
c203190_g7_i1	8.71233	2.15464	8.22534e-06	0.000478749	zinc transporter 6
c198663_g1_i4	8.71233	2.15464	8.22534e-06	0.000478749	serine-arginine protein 55
c206921_g3_i8	8.694	2.13887	8.22534e-06	0.000478749	dedicator of cytokinesis protein 7-like
c208855_g1_i4	8.694	2.13887	8.22534e-06	0.000478749	#NAME?
c201388_g2_i1	8.694	2.13887	8.22534e-06	0.000478749	hydroxypyruvate isomerase
c206312_g2_i7	8.694	2.13887	8.22534e-06	0.000478749	nucleolysin tia-1 isoform p40-like isoform 1
c136094_g1_i1	8.694	2.13887	8.22534e-06	0.000478749	alpha-methylacyl- racemase
c198777_g1_i1	8.694	2.13887	8.22534e-06	0.000478749	atp synthase
c207778_g1_i2	8.694	2.13887	8.22534e-06	0.000478749	hypothetical protein DAPPUDRAFT_305165
c198006_g1_i16	8.694	2.13887	8.22534e-06	0.000478749	down syndrome cell adhesion molecule
c203622_g3_i6	8.694	2.13887	8.22534e-06	0.000478749	longitudinals lacking
c197065_g1_i11	8.694	2.13887	8.22534e-06	0.000478749	catenin delta-2-like
c208434_g1_i4	8.694	2.13887	8.22534e-06	0.000478749	piggybac transposable element-derived protein 3-like
c206603_g1_i1	8.694	2.13887	8.22534e-06	0.000478749	transcription factor castor
c187352_g2_i3	8.694	2.13887	8.22534e-06	0.000478749	denn domain-containing protein 5a
c168617_g1_i2	8.694	2.13887	8.22534e-06	0.000478749	leucine-rich ppr motif-containing mitochondrial-like
c120553_g1_i1	-4.7626	1.65821	8.22534e-06	0.000478749	cerebellin 4 precursor protein
c198787_g1_i3	3.68668	4.03018	8.93981e-06	0.000519902	protein smaug homolog 1 isoform 3
c203214_g2_i3	3.86375	3.80372	8.98089e-06	0.000521859	pyruvate dehydrogenase
c206154_g1_i1	-3.15256	9.21006	9.04926e-06	0.000525397	crustin-like antimicrobial peptide
c188869_g1_i1	5.08606	2.60299	9.39195e-06	0.000541602	phospholipase d beta 1-like
c180689_g1_i2	-4.06702	2.23137	9.39195e-06	0.000541602	chondroitin proteoglycan-2-like
c164094_g1_i3	-8.49365	1.19435	9.4751e-06	0.000541602	polycomb protein eed-a-like
c203321_g2_i1	-8.49365	1.19435	9.4751e-06	0.000541602	#N/A
c203380_g2_i2	-8.49365	1.19435	9.4751e-06	0.000541602	tata element modulatory factor
c207372_g1_i4	-8.49365	1.19435	9.4751e-06	0.000541602	rims-binding protein 2
c206846_g1_i6	-8.49365	1.19435	9.4751e-06	0.000541602	glutamate receptor interacting
c282926_g1_i1	-8.49365	1.19435	9.4751e-06	0.000541602	#N/A
c158461_g1_i1	-8.49365	1.19435	9.4751e-06	0.000541602	#N/A
c270256_g1_i1	-8.49365	1.19435	9.4751e-06	0.000541602	#N/A
c283615_g1_i1	-8.49365	1.19435	9.4751e-06	0.000541602	chitinase 2
c205653_g1_i2	-8.49365	1.19435	9.4751e-06	0.000541602	#N/A
c202213_g1_i3	-8.49365	1.19435	9.4751e-06	0.000541602	coiled-coil domain-containing protein 149-like
c78304_g1_i3	-8.49365	1.19435	9.4751e-06	0.000541602	#N/A
c283162_g1_i1	-8.49365	1.19435	9.4751e-06	0.000541602	#N/A
c125791_g1_i2	-8.49365	1.19435	9.4751e-06	0.000541602	#N/A
c198738_g1_i1	-8.49365	1.19435	9.4751e-06	0.000541602	ribonucleoprotein ptb-binding 1
c194218_g1_i1	-4.89149	1.2099	9.4751e-06	0.000541602	#N/A
c179258_g1_i3	-4.89149	1.2099	9.4751e-06	0.000541602	carbohydrate sulfotransferase 11-like
c132762_g1_i1	-3.40766	4.0547	9.58287e-06	0.000542235	#N/A
c206769_g4_i2	8.67543	2.1229	9.66399e-06	0.000542235	peroxisomal n -acetyl-spermine spermidine oxidase-like
c208905_g5_i1	8.67543	2.1229	9.66399e-06	0.000542235	#N/A
c76651_g1_i1	8.67543	2.1229	9.66399e-06	0.000542235	39s ribosomal protein mitochondrial
c207311_g1_i3	8.67543	2.1229	9.66399e-06	0.000542235	#N/A
c207384_g1_i3	8.67543	2.1229	9.66399e-06	0.000542235	sodium-dependent neutral amino acid transporter b at2-like
c201422_g5_i2	8.67543	2.1229	9.66399e-06	0.000542235	#N/A
c205084_g2_i6	8.67543	2.1229	9.66399e-06	0.000542235	splicing arginine serine-rich 10
c208891_g1_i5	8.67543	2.1229	9.66399e-06	0.000542235	retinoid x receptor
c206276_g1_i2	8.67543	2.1229	9.66399e-06	0.000542235	eukaryotic translation initiation factor 2-alpha kinase-like
c162928_g1_i2	8.67543	2.1229	9.66399e-06	0.000542235	n-acetyllactosaminide beta- -n-acetylglucosaminyltransferase-like
c162233_g1_i1	8.67543	2.1229	9.66399e-06	0.000542235	usp6 n-terminal-like
c180600_g1_i1	8.67543	2.1229	9.66399e-06	0.000542235	poly -binding-splicing factor half pint-like
c200127_g1_i6	8.65661	2.10674	9.66399e-06	0.000542235	pre-mrna-splicing factor clf-
c201628_g1_i1	8.65661	2.10674	9.66399e-06	0.000542235	#N/A
c208886_g2_i7	8.65661	2.10674	9.66399e-06	0.000542235	sucrase- intestinal-like
c203638_g1_i4	8.65661	2.10674	9.66399e-06	0.000542235	aryl hydrocarbon receptor nuclear translocator homolog
c204085_g1_i3	8.65661	2.10674	9.66399e-06	0.000542235	gamma-tubulin complex component 5
c200400_g1_i1	8.65661	2.10674	9.66399e-06	0.000542235	isoform f
c209065_g1_i5	8.65661	2.10674	9.66399e-06	0.000542235	oxidase peroxidase
c190198_g1_i4	8.65661	2.10674	9.66399e-06	0.000542235	oxalate:formate antiporter
c206176_g1_i2	8.65661	2.10674	9.66399e-06	0.000542235	protein
c121638_g1_i1	8.65661	2.10674	9.66399e-06	0.000542235	potassium channel subfamily k member 16-like
c204161_g1_i3	3.7158	3.87823	9.87648e-06	0.000553714	rab gtpase-binding effector protein 1-like
c206830_g3_i1	4.50322	2.948	1.0081e-05	0.000564727	aminopeptidase n
c203931_g1_i1	4.21356	3.20911	1.0224e-05	0.000572285	#N/A
c93313_g1_i1	-4.02961	2.19413	1.05608e-05	0.000590663	#N/A
c169190_g1_i1	3.41978	4.64417	1.05761e-05	0.000591048	#N/A
c155580_g1_i3	-3.12528	8.38525	1.07717e-05	0.000601503	#N/A
c201962_g2_i1	3.16135	7.24567	1.10414e-05	0.000616067	#N/A
c206052_g1_i4	8.63755	2.09038	1.13841e-05	0.000630179	tyrosine-protein kinase src64b-like
c200127_g1_i5	8.63755	2.09038	1.13841e-05	0.000630179	pre-mrna-splicing factor clf-
c208618_g2_i1	8.63755	2.09038	1.13841e-05	0.000630179	glutamate decarboxylase-like protein 1-like
c176862_g1_i1	8.63755	2.09038	1.13841e-05	0.000630179	cg5274 cg5274-pa
c194103_g3_i1	8.63755	2.09038	1.13841e-05	0.000630179	#N/A
c207919_g1_i2	8.63755	2.09038	1.13841e-05	0.000630179	viral a-type inclusion
c182385_g1_i4	8.63755	2.09038	1.13841e-05	0.000630179	control protein hctl029
c182410_g1_i1	8.63755	2.09038	1.13841e-05	0.000630179	#N/A
c204884_g4_i2	8.63755	2.09038	1.13841e-05	0.000630179	transmembrane gtpase marf-like
c192177_g1_i4	-4.71025	1.60528	1.13841e-05	0.000630179	#N/A
c192498_g1_i2	-8.42673	1.12417	1.16786e-05	0.000638917	serine threonine-protein kinase nek4
c208464_g2_i1	-8.42673	1.12417	1.16786e-05	0.000638917	tigger transposable element-derived protein 1-like
c208749_g1_i3	-8.42673	1.12417	1.16786e-05	0.000638917	transcription factor 15-like
c209215_g1_i2	-8.42673	1.12417	1.16786e-05	0.000638917	#N/A
c190287_g1_i1	-8.42673	1.12417	1.16786e-05	0.000638917	#N/A
c185485_g1_i2	-8.42673	1.12417	1.16786e-05	0.000638917	zinc finger protein 235-like
c175511_g2_i6	-8.42673	1.12417	1.16786e-05	0.000638917	arginine serine-rich coiled-coil protein 2
c185900_g4_i2	-8.42673	1.12417	1.16786e-05	0.000638917	#N/A
c204420_g3_i1	-8.42673	1.12417	1.16786e-05	0.000638917	#N/A
c205540_g1_i2	-8.42673	1.12417	1.16786e-05	0.000638917	histidine--trna cytoplasmic-like isoform x1
c196624_g2_i1	-8.42673	1.12417	1.16786e-05	0.000638917	cg11044 cg11044-pa
c204800_g1_i1	-8.42673	1.12417	1.16786e-05	0.000638917	#N/A
c137942_g1_i1	-8.42673	1.12417	1.16786e-05	0.000638917	dnaj homolog subfamily c member 16-like
c190493_g1_i1	-8.42673	1.12417	1.16786e-05	0.000638917	#N/A
c206312_g2_i6	-8.42673	1.12417	1.16786e-05	0.000638917	nucleolysin tia-1 isoform p40-like isoform 1
c203792_g6_i3	-3.42367	3.7314	1.181e-05	0.000645599	hypothetical protein BRAFLDRAFT_84231
c203694_g4_i1	4.18864	3.18752	1.19396e-05	0.000652176	#N/A
c209375_g1_i2	3.39637	4.62367	1.21831e-05	0.000664963	#N/A
c207946_g3_i5	3.66449	3.83358	1.26121e-05	0.000687838	nuclease harbi1
c204797_g1_i2	3.7987	3.74697	1.28719e-05	0.000701463	amp dependent coa ligase
c205690_g1_i4	3.28249	5.16957	1.31255e-05	0.00071473	isoform a
c190130_g1_i2	-3.80329	2.17564	1.34086e-05	0.00072103	#N/A
c195365_g2_i5	8.61823	2.07381	1.34468e-05	0.00072103	elav-like protein 2-like
c203694_g10_i4	8.61823	2.07381	1.34468e-05	0.00072103	e3 ubiquitin-protein ligase huwe1
c204181_g13_i1	8.61823	2.07381	1.34468e-05	0.00072103	#N/A
c208585_g8_i1	8.61823	2.07381	1.34468e-05	0.00072103	#N/A
c202969_g1_i1	8.61823	2.07381	1.34468e-05	0.00072103	#N/A
c208464_g1_i1	8.61823	2.07381	1.34468e-05	0.00072103	ribosome biogenesis protein tsr3 homolog
c202161_g2_i1	8.61823	2.07381	1.34468e-05	0.00072103	#N/A
c201573_g8_i5	8.61823	2.07381	1.34468e-05	0.00072103	arl14 effector protein
c201550_g4_i2	8.59866	2.05702	1.34468e-05	0.00072103	ubiquitin-protein ligase
c196655_g1_i4	8.59866	2.05702	1.34468e-05	0.00072103	dystrobrevin beta-like
c158461_g1_i2	8.59866	2.05702	1.34468e-05	0.00072103	#N/A
c193782_g2_i1	8.59866	2.05702	1.34468e-05	0.00072103	#N/A
c195501_g2_i5	8.59866	2.05702	1.34468e-05	0.00072103	piggybac transposase
c174122_g1_i2	8.59866	2.05702	1.34468e-05	0.00072103	sestrin-2
c200996_g5_i14	8.59866	2.05702	1.34468e-05	0.00072103	#N/A
c208896_g1_i1	8.59866	2.05702	1.34468e-05	0.00072103	tectonin beta-propeller repeat-containing
c182277_g1_i1	8.59866	2.05702	1.34468e-05	0.00072103	luc7-like protein 3-like
c197818_g3_i3	-4.65593	1.55074	1.34468e-05	0.00072103	#N/A
c208066_g2_i1	-4.65593	1.55074	1.34468e-05	0.00072103	hemocyanin subunit 1
c208385_g4_i1	-5.70194	1.09725	1.44592e-05	0.000772952	#N/A
c208930_g1_i1	-5.70194	1.09725	1.44592e-05	0.000772952	serine proteinase stubble
c205560_g1_i2	-4.82131	1.14145	1.44592e-05	0.000772952	carboxypeptidase
c141773_g1_i1	-4.82131	1.14145	1.44592e-05	0.000772952	#N/A
c198006_g1_i3	4.99225	2.52227	1.5141e-05	0.000808781	down syndrome cell adhesion molecule
c204491_g3_i7	8.57881	2.04001	1.59279e-05	0.000836791	retinoic acid-induced protein 1
c176793_g1_i2	8.57881	2.04001	1.59279e-05	0.000836791	#N/A
c190946_g1_i2	8.57881	2.04001	1.59279e-05	0.000836791	f-box only protein 30
c209355_g1_i6	8.57881	2.04001	1.59279e-05	0.000836791	protein
c177072_g2_i3	8.57881	2.04001	1.59279e-05	0.000836791	#N/A
c209327_g2_i1	8.57881	2.04001	1.59279e-05	0.000836791	sulfotransferase 1c4-like
c197141_g1_i4	8.57881	2.04001	1.59279e-05	0.000836791	sh3 domain-containing kinase-binding protein 1-like
c162085_g1_i1	8.57881	2.04001	1.59279e-05	0.000836791	docking protein 2
c208806_g3_i2	8.57881	2.04001	1.59279e-05	0.000836791	hcfc1 protein
c193970_g1_i1	8.55868	2.02278	1.59279e-05	0.000836791	ace-orthologous acetylcholinesterase
c204637_g1_i7	8.55868	2.02278	1.59279e-05	0.000836791	band -like protein 5-like
c195719_g4_i1	8.55868	2.02278	1.59279e-05	0.000836791	phosphatidylinositol-binding clathrin assembly protein
c203438_g1_i3	8.55868	2.02278	1.59279e-05	0.000836791	isoform d
c185466_g1_i3	8.55868	2.02278	1.59279e-05	0.000836791	camp-dependent protein kinase type i regulatory subunit
c201753_g1_i5	8.55868	2.02278	1.59279e-05	0.000836791	transcription factor elk
c208801_g4_i2	8.55868	2.02278	1.59279e-05	0.000836791	#N/A
c204861_g1_i7	8.55868	2.02278	1.59279e-05	0.000836791	fad-dependent oxidoreductase domain-containing protein 1-like
c208014_g4_i2	8.55868	2.02278	1.59279e-05	0.000836791	wd repeat-containing protein 34
c201880_g1_i1	8.55868	2.02278	1.59279e-05	0.000836791	#N/A
c209395_g3_i4	8.55868	2.02278	1.59279e-05	0.000836791	plexin isoform a
c205568_g4_i4	8.55868	2.02278	1.59279e-05	0.000836791	lkb1 interacting protein
c205653_g1_i4	8.55868	2.02278	1.59279e-05	0.000836791	#N/A
c194574_g1_i3	-3.21533	4.25326	1.67721e-05	0.000880487	zinc finger rna-binding protein
c208483_g2_i1	-3.76383	2.13729	1.71225e-05	0.000898208	#N/A
c181978_g1_i1	-8.35655	1.0512	1.79859e-05	0.000929593	rhomboid family member 1
c208959_g2_i13	-8.35655	1.0512	1.79859e-05	0.000929593	transmembrane protein 183-like
c196853_g2_i2	-8.35655	1.0512	1.79859e-05	0.000929593	esf1 homolog
c204887_g2_i2	-8.35655	1.0512	1.79859e-05	0.000929593	atrial natriuretic peptide-converting enzyme-like
c199213_g1_i3	-8.35655	1.0512	1.79859e-05	0.000929593	#N/A
c179433_g1_i4	-8.35655	1.0512	1.79859e-05	0.000929593	coronin-2b-like isoform 1
c206276_g1_i1	-8.35655	1.0512	1.79859e-05	0.000929593	eukaryotic translation initiation factor 2-alpha kinase-like
c195005_g1_i5	-8.35655	1.0512	1.79859e-05	0.000929593	membrane-associated guanylate ww and pdz domain-containing protein 2
c209055_g1_i2	-8.35655	1.0512	1.79859e-05	0.000929593	cadherin-87a-like
c207180_g1_i4	-8.35655	1.0512	1.79859e-05	0.000929593	serine protease
c208891_g1_i4	-8.35655	1.0512	1.79859e-05	0.000929593	retinoid x receptor
c197557_g2_i1	-8.35655	1.0512	1.79859e-05	0.000929593	#N/A
c204775_g1_i5	-8.35655	1.0512	1.79859e-05	0.000929593	sidestep protein
c203685_g4_i17	-8.35655	1.0512	1.79859e-05	0.000929593	low quality protein: jnk-interacting protein 3-like
c135782_g1_i1	-8.35655	1.0512	1.79859e-05	0.000929593	#N/A
c194649_g1_i2	-8.35655	1.0512	1.79859e-05	0.000929593	#N/A
c193236_g2_i1	-8.35655	1.0512	1.79859e-05	0.000929593	dynamin-like isoform 1
c199014_g1_i2	-8.35655	1.0512	1.79859e-05	0.000929593	myotubularin-related protein 10-b-like
c207811_g1_i3	-8.35655	1.0512	1.79859e-05	0.000929593	fmrfamide receptor-like
c182587_g1_i3	-8.35655	1.0512	1.79859e-05	0.000929593	elongation factor mitochondrial
c202263_g3_i1	8.53827	2.00532	1.89214e-05	0.000961645	phosphatidylinositol-4-phosphate 5-kinase type i
c205971_g3_i1	8.53827	2.00532	1.89214e-05	0.000961645	#N/A
c204364_g3_i3	8.53827	2.00532	1.89214e-05	0.000961645	#N/A
c203493_g1_i5	8.53827	2.00532	1.89214e-05	0.000961645	vascular endothelial growth factor receptor 1-like
c207368_g1_i1	8.53827	2.00532	1.89214e-05	0.000961645	#N/A
c207191_g1_i6	8.53827	2.00532	1.89214e-05	0.000961645	glucose transporter type 1-like
c206960_g5_i5	8.53827	2.00532	1.89214e-05	0.000961645	ras-related protein rab-7l1 isoform x1
c196902_g1_i1	8.53827	2.00532	1.89214e-05	0.000961645	protein kinase related to protein kinase isoform e
c180429_g1_i1	8.53827	2.00532	1.89214e-05	0.000961645	cerebellar degeneration-related protein 2-like
c208222_g6_i3	8.53827	2.00532	1.89214e-05	0.000961645	#N/A
c158947_g1_i1	8.53827	2.00532	1.89214e-05	0.000961645	b9 domain-containing protein 1
c207372_g1_i10	8.51757	1.98762	1.89214e-05	0.000961645	isoform b
c209482_g2_i1	8.51757	1.98762	1.89214e-05	0.000961645	thioredoxin-related transmembrane protein 1-like
c195563_g1_i2	8.51757	1.98762	1.89214e-05	0.000961645	#N/A
c139435_g1_i2	8.51757	1.98762	1.89214e-05	0.000961645	PREDICTED: similar to AGAP000245-PA
c205735_g1_i4	8.51757	1.98762	1.89214e-05	0.000961645	pms1 protein homolog 1 isoform x1
c192498_g1_i1	8.51757	1.98762	1.89214e-05	0.000961645	serine threonine-protein kinase nek4 isoform x3
c205187_g4_i3	8.51757	1.98762	1.89214e-05	0.000961645	arf-gap with coiled- ank repeat and ph domain-containing protein 2
c208212_g1_i2	8.51757	1.98762	1.89214e-05	0.000961645	d-3-phosphoglycerate dehydrogenase
c198738_g1_i2	8.51757	1.98762	1.89214e-05	0.000961645	ribonucleoprotein ptb-binding 1
c203867_g3_i2	8.51757	1.98762	1.89214e-05	0.000961645	#N/A
c200996_g3_i2	8.51757	1.98762	1.89214e-05	0.000961645	zinc finger
c203488_g3_i4	-4.20596	1.5272	1.89214e-05	0.000961645	#N/A

## Sheet: Hep
	logFC	logCPM	PValue	FDR
c208407_g1_i1	-21.5087	14.1009	1.36026e-44	1.01084e-39	vitellogenin
c208407_g1_i2	-20.1341	12.7263	1.86735e-40	6.93831e-36	vitellogenin
c208407_g1_i3	-14.5124	15.4887	1.1544e-38	2.85954e-34	vitellogenin
c182704_g1_i1	-13.9575	10.5023	6.08122e-32	1.12977e-27	vitellogenin
c120620_g1_i1	-15.2357	7.82787	1.01032e-25	1.50158e-21	vitellogenin
c206867_g1_i2	-15.2036	7.79577	1.26249e-25	1.56363e-21	gamma-glutamyl hydrolase-like
c203702_g1_i1	-14.1782	6.77022	1.49381e-22	1.58582e-18	heme-binding protein 2-like
c209499_g1_i11	13.8965	6.49477	1.03489e-21	9.61313e-18	pol-like protein
c185469_g1_i2	-13.6904	6.2824	4.28383e-21	3.53711e-17	eukaryotic translation initiation factor 3 subunit a-like isoform x1
c194599_g1_i2	13.5162	6.1163	1.40853e-20	1.04671e-16	protein roadkill
c206867_g1_i1	-9.16254	6.66209	8.91947e-20	6.02567e-16	gamma-glutamyl hydrolase-like
c146176_g1_i1	-13.1934	5.78542	1.29741e-19	8.03445e-16	vitellogenin
c204833_g3_i1	-10.4858	6.12139	1.42061e-19	8.12067e-16	#N/A
c200845_g2_i4	-13.018	5.60999	4.33804e-19	2.30263e-15	epidermal retinol dehydrogenase 2-like
c204927_g1_i2	-12.9299	5.52185	7.91838e-19	3.90436e-15	activating signal cointegrator 1 complex subunit 2 isoform 1
c203984_g1_i3	-12.9166	5.50857	8.68085e-19	3.90436e-15	lucb_oplgr ame: full=oplophorus-luciferin 2-monooxygenase non-catalytic subunit flags: precursor
c209360_g1_i2	12.9075	5.51157	9.04535e-19	3.90436e-15	mam and ldl-receptor class a domain-containing protein c10orf112
c201187_g5_i1	-8.81907	6.31925	9.45722e-19	3.90436e-15	juvenile hormone-inducible
c206732_g1_i2	-12.7128	5.30471	3.46631e-18	1.35573e-14	serine protease
c205095_g2_i6	12.6892	5.29516	4.04504e-18	1.50297e-14	hypothetical protein
c97206_g1_i3	12.6733	5.2794	4.50774e-18	1.59514e-14	low quality protein: heterogeneous nuclear ribonucleoprotein h-like
c189647_g1_i4	-12.5503	5.14224	1.04982e-17	3.5461e-14	glucosyl glucuronosyl transferases
c158862_g2_i1	-12.5395	5.13145	1.13648e-17	3.67191e-14	vitellogenin
c50744_g1_i1	-12.4685	5.06043	1.82864e-17	5.66208e-14	#N/A
c194599_g1_i3	8.2471	6.36431	1.97659e-17	5.87537e-14	protein roadkill
c154974_g1_i1	-12.3425	4.93453	4.30779e-17	1.18563e-13	#N/A
c206374_g1_i2	-12.3425	4.93453	4.30779e-17	1.18563e-13	major facilitator superfamily transporter 10
c196538_g2_i2	-12.3124	4.90443	5.25677e-17	1.39515e-13	ferm domain-containing protein 5-like
c209499_g1_i5	-9.59513	5.23147	6.19303e-17	1.57046e-13	pol-like protein
c172360_g1_i1	-12.2869	4.87886	6.34001e-17	1.57046e-13	vitellogenin
c203575_g1_i3	12.1828	4.79429	1.25756e-16	3.01458e-13	probable ubiquitin carboxyl-terminal hydrolase faf-x isoform x2
c209274_g1_i8	-12.0581	4.65012	2.98144e-16	6.92366e-13	lish domain-containing protein armc9
c200909_g3_i1	-12.0459	4.63798	3.21003e-16	7.22859e-13	wd repeat domain-containing protein 83-like
c199398_g2_i1	-12.0213	4.61339	3.79814e-16	8.3014e-13	ras-related protein rab-14-like
c209339_g1_i3	11.9934	4.60746	4.50697e-16	9.56919e-13	e3 ubiquitin-protein ligase ubr4
c186030_g1_i3	-11.9868	4.57887	4.77464e-16	9.85592e-13	hypothetical protein LOTGIDRAFT_164025
c194599_g1_i1	11.9386	4.55343	6.53239e-16	1.30316e-12	protein roadkill
c206732_g1_i6	-11.9383	4.53044	6.66382e-16	1.30316e-12	serine protease
c196469_g1_i3	-11.9017	4.49386	8.49003e-16	1.61772e-12	#N/A
c227800_g1_i1	-11.895	4.48711	8.84486e-16	1.6432e-12	vitellogenin
c176347_g1_i1	-11.8676	4.45978	1.06566e-15	1.88552e-12	#N/A
c208065_g2_i4	11.8649	4.48084	1.06566e-15	1.88552e-12	glutamate synthase
c209034_g3_i3	-11.822	4.41424	1.46537e-15	2.53243e-12	copper-transporting atpase 1
c193359_g1_i1	11.7783	4.39566	1.9049e-15	3.14571e-12	#N/A
c208586_g3_i4	11.7783	4.39566	1.9049e-15	3.14571e-12	pest proteolytic signal-containing nuclear protein
c168095_g1_i1	-9.07457	4.71173	2.09789e-15	3.38909e-12	sulfotransferase family cytosolic 1b member 1
c118884_g1_i2	-11.7453	4.3375	2.43778e-15	3.85439e-12	pseudouridylate synthase 7 homolog
c203046_g4_i5	11.7238	4.34202	2.73259e-15	4.2305e-12	methyltransferase ddb_g0268948-like
c201963_g4_i3	11.7114	4.32983	2.99675e-15	4.54478e-12	anopheles gambiae pest agap012477-pa
c207341_g1_i3	-11.7033	4.29562	3.2133e-15	4.77573e-12	#N/A
c227711_g1_i1	-11.6956	4.28787	3.36721e-15	4.90635e-12	vitellogenin
c207513_g1_i1	11.6767	4.29575	3.78867e-15	5.4143e-12	eukaryotic translation initiation factor 5-like
c189029_g1_i2	11.6639	4.28315	4.0692e-15	5.70548e-12	#N/A
c204211_g4_i1	11.6574	4.27681	4.26889e-15	5.87462e-12	la-related protein 4-like
c203653_g1_i3	11.5639	4.185	7.92795e-15	1.07117e-11	#N/A
c196990_g1_i7	-11.5655	4.1579	8.13334e-15	1.07929e-11	secreted frizzled-related protein 3
c207021_g1_i2	11.5361	4.15766	9.49553e-15	1.23795e-11	sugar transporter
c192633_g1_i1	8.51227	4.44515	1.48437e-14	1.90184e-11	#N/A
c205095_g2_i10	-11.4083	4.00095	2.32945e-14	2.934e-11	hypothetical protein
c201963_g4_i2	6.9642	5.56917	2.49954e-14	3.06361e-11	gamma-butyrobetaine dioxygenase
c201963_g3_i1	8.43237	4.36675	2.51481e-14	3.06361e-11	pogo transposable element with krab domain-like
c171595_g3_i1	-11.3601	3.95278	3.20144e-14	3.83718e-11	#N/A
c113038_g1_i1	-11.3403	3.93306	3.60304e-14	4.24999e-11	#N/A
c186848_g2_i2	11.3324	3.95811	3.71189e-14	4.30997e-11	chromodomain y-like protein 2
c171595_g3_i2	11.312	3.93815	4.31331e-14	4.85653e-11	#N/A
c206719_g1_i2	11.3079	3.93412	4.31331e-14	4.85653e-11	isoform b
c202206_g1_i1	11.2871	3.91383	5.02367e-14	5.57192e-11	maltase a3-like
c206467_g1_i1	11.2745	3.90151	5.51108e-14	6.02264e-11	#N/A
c199292_g2_i1	11.2703	3.89738	5.68493e-14	6.12259e-11	#N/A
c203347_g1_i1	-7.37878	4.48531	5.87682e-14	6.23884e-11	#N/A
c194118_g3_i3	11.201	3.82966	8.8736e-14	9.28753e-11	excitatory amino acid transporter- partial
c209012_g1_i2	-11.1994	3.79239	9.16743e-14	9.4618e-11	organic cation transporter
c75153_g1_i1	-7.86248	4.41299	9.32868e-14	9.49634e-11	#N/A
c208871_g1_i5	11.1786	3.80782	1.01151e-13	1.01577e-10	zinc finger mym-type protein 1-like
c206732_g1_i3	-11.1605	3.75357	1.19432e-13	1.18336e-10	serine protease
c157897_g3_i2	-11.1492	3.74228	1.27737e-13	1.249e-10	tar dna-binding protein 43-like
c189607_g1_i2	11.0711	3.70288	2.07206e-13	1.99972e-10	#N/A
c183907_g1_i1	-11.0674	3.66072	2.22464e-13	2.11946e-10	bromodomain-containing protein 7
c208555_g1_i1	-11.0614	3.65471	2.30554e-13	2.16873e-10	latrophilin cirl-like isoform 1
c208633_g2_i10	11.0367	3.66936	2.56829e-13	2.35623e-10	homeodomain transcription factor-like
c201702_g1_i1	11.0367	3.66936	2.56829e-13	2.35623e-10	cytochrome p450 2j2-like isoform x1
c207914_g2_i3	-11.0309	3.62431	2.86436e-13	2.59581e-10	rna-binding protein squid
c189029_g1_i1	7.20089	4.62165	3.7768e-13	3.38146e-10	#N/A
c209157_g2_i1	8.00729	3.95098	4.22655e-13	3.73909e-10	#N/A
c207021_g1_i1	10.9548	3.58966	4.48649e-13	3.92235e-10	solute carrier family 2
c202189_g1_i3	10.9496	3.58453	4.66174e-13	4.02818e-10	ebony
c204927_g1_i1	-10.9485	3.54212	4.84456e-13	4.13803e-10	activating signal cointegrator 1 complex subunit 2 isoform 1
c199035_g1_i6	-10.9288	3.52248	5.44202e-13	4.59554e-10	microtubule-associated proteins 1a 1b light chain 3c
c203813_g2_i1	10.9067	3.54282	6.12154e-13	5.11128e-10	transcription factor hnf-4 homolog
c205284_g1_i1	-10.8749	3.46874	7.77861e-13	6.42271e-10	gmp synthase
c198831_g1_i3	10.8625	3.49985	8.10004e-13	6.61462e-10	52 kda repressor of the inhibitor of the protein kinase-like
c144364_g1_i2	10.8569	3.49439	8.43614e-13	6.8142e-10	#N/A
c209093_g2_i1	10.8512	3.48891	8.78765e-13	7.0218e-10	bullous pemphigoid antigen isoforms 6 9 10
c185654_g1_i1	10.8399	3.47788	9.54001e-13	7.54189e-10	#N/A
c118884_g1_i1	10.8227	3.46117	1.03638e-12	8.10692e-10	pseudouridylate synthase 7 homolog
c202189_g1_i1	6.61881	4.75856	1.15307e-12	8.92571e-10	ebony
c203271_g6_i1	10.7994	3.43859	1.22566e-12	9.38983e-10	domain containing protein
c208602_g1_i1	10.7517	3.39234	1.65529e-12	1.25518e-09	receptor-type tyrosine-protein phosphatase h
c206995_g1_i7	10.7457	3.38646	1.72919e-12	1.285e-09	tigger transposable element-derived protein 7-like
c207747_g2_i4	10.7457	3.38646	1.72919e-12	1.285e-09	inositol -trisphosphate receptor
c192901_g1_i1	10.7273	3.36865	1.97355e-12	1.45206e-09	cyclophilin 1
c209145_g1_i7	-5.76557	6.63707	2.10504e-12	1.53363e-09	endo-beta- -glucanase
c201949_g1_i2	-10.723	3.31741	2.15747e-12	1.55656e-09	septin-1-like isoform 1
c203867_g2_i1	-6.50903	4.33421	2.31281e-12	1.65259e-09	monocarboxylate transporter 2-like
c184774_g1_i1	-7.36283	3.91637	2.54749e-12	1.80295e-09	prenylcysteine oxidase-like
c205099_g1_i3	10.6771	3.32005	2.70534e-12	1.8966e-09	nucleoside diphosphate kinase 7
c203347_g1_i3	10.6708	3.31385	2.83236e-12	1.96708e-09	#N/A
c207608_g1_i2	-10.6686	3.26323	2.96596e-12	2.0408e-09	grnb protein
c209243_g2_i15	10.6514	3.29512	3.25445e-12	2.21876e-09	protein unc-80 homolog
c208826_g4_i6	10.6384	3.28249	3.41017e-12	2.30379e-09	purine nucleoside phosphorylase-like
c156795_g1_i4	-10.612	3.20696	4.32228e-12	2.89367e-09	serine threonine-protein kinase tao1-like
c193046_g1_i8	-10.5954	3.19047	4.75972e-12	3.15807e-09	cyclin-dependent kinase 17-like isoform x4
c205080_g1_i2	-10.5871	3.18216	4.99652e-12	3.28585e-09	aael004946- partial
c205822_g4_i1	10.5575	3.20428	5.78826e-12	3.77314e-09	#N/A
c207265_g2_i4	-10.5617	3.15692	6.08208e-12	3.89631e-09	organic cation transporter
c184509_g1_i4	10.5505	3.19756	6.08208e-12	3.89631e-09	dihydropyrimidinase
c201753_g1_i4	10.5436	3.19082	6.39239e-12	4.0601e-09	transcription factor elk
c207859_g4_i1	-6.35241	4.17955	6.58403e-12	4.12721e-09	#N/A
c206683_g1_i8	-10.5445	3.13985	6.72021e-12	4.12721e-09	carbohydrate sulfotransferase 4-like
c207818_g1_i2	10.5365	3.18404	6.72021e-12	4.12721e-09	zinc finger
c196469_g1_i2	10.5365	3.18404	6.72021e-12	4.12721e-09	#N/A
c205733_g4_i1	-10.5359	3.13124	7.06661e-12	4.30438e-09	dynein intermediate chain axonemal
c203406_g2_i1	-10.5272	3.12258	7.43276e-12	4.41874e-09	#N/A
c207234_g3_i5	-10.5272	3.12258	7.43276e-12	4.41874e-09	mitotic spindle-associated mmxd complex subunit mip18-like
c203819_g2_i1	-10.5272	3.12258	7.43276e-12	4.41874e-09	PREDICTED: hypothetical protein LOC100568550
c209274_g1_i2	-7.18537	3.74037	8.23457e-12	4.85657e-09	lish domain-containing protein armc9
c209512_g1_i2	10.5009	3.14966	8.66242e-12	5.02908e-09	acyl-coenzyme a thioesterase 4-like isoform x1
c208774_g2_i1	10.5009	3.14966	8.66242e-12	5.02908e-09	#N/A
c141474_g1_i1	-10.5007	3.09628	9.12075e-12	5.25412e-09	sulfotransferase 1c3-like
c208028_g1_i1	-10.4918	3.0874	9.60589e-12	5.49102e-09	#N/A
c209305_g1_i2	10.4718	3.12156	1.01196e-11	5.69702e-09	craniofacial development protein 2-like
c189788_g1_i3	10.4718	3.12156	1.01196e-11	5.69702e-09	calpain-a-like isoform 4
c204161_g1_i2	10.4496	3.10011	1.18509e-11	6.62155e-09	rab gtpase-binding effector protein 1-like
c206979_g4_i4	-6.02766	4.52249	1.22325e-11	6.78374e-09	monocarboxylate transporter
c186848_g2_i1	-10.4463	3.0422	1.24985e-11	6.87993e-09	chromodomain y-like protein 2
c203423_g3_i7	10.427	3.07834	1.39137e-11	7.54713e-09	rho gtpase-activating protein 190-like
c195875_g3_i4	10.427	3.07834	1.39137e-11	7.54713e-09	histone-lysine n-methyltransferase prdm9-like
c204913_g1_i1	-10.4183	3.01439	1.55072e-11	8.29043e-09	vitellogenin
c207541_g1_i1	-10.4183	3.01439	1.55072e-11	8.29043e-09	myotubularin-related protein 3
c198836_g1_i1	-10.4089	3.00499	1.63784e-11	8.63199e-09	longitudinals lacking
c171766_g1_i1	10.3963	3.04878	1.63784e-11	8.63199e-09	ccr4-not transcription complex
c205895_g2_i1	-10.3801	2.97645	1.93318e-11	1.00461e-08	pantothenate kinase 4-like
c199583_g1_i1	-10.3801	2.97645	1.93318e-11	1.00461e-08	rho gtpase-activating protein 26-like
c200683_g5_i17	-10.3704	2.96681	2.04429e-11	1.04051e-08	lim domain-binding
c197421_g2_i7	10.365	3.0186	2.04429e-11	1.04051e-08	cts telomere maintenance complex component 1
c208494_g1_i1	10.365	3.0186	2.04429e-11	1.04051e-08	general transcription factor ii-i repeat domain-containing protein 2-like
c200664_g1_i3	-10.3508	2.94734	2.28818e-11	1.14891e-08	#N/A
c206370_g5_i2	-10.3508	2.94734	2.28818e-11	1.14891e-08	nf-kappa-b-repressing factor
c120373_g1_i1	6.57467	4.01111	2.30578e-11	1.14998e-08	#N/A
c205462_g1_i1	10.3329	2.98778	2.42199e-11	1.19989e-08	denn domain-containing protein 1a-like
c204768_g2_i4	-10.3309	2.9276	2.7162e-11	1.32794e-08	isocitrate dehydrogenase
c207370_g1_i4	10.3167	2.97211	2.7162e-11	1.32794e-08	150 kda dynein-associated polypeptide
c202469_g2_i2	-10.3209	2.91763	2.87788e-11	1.38871e-08	#N/A
c196686_g1_i2	10.3084	2.96421	2.87788e-11	1.38871e-08	abc transporter
c199961_g1_i3	10.3002	2.95627	3.05021e-11	1.45299e-08	proton-coupled amino acid transporter 1
c208633_g2_i6	10.3002	2.95627	3.05021e-11	1.45299e-08	homeodomain transcription factor-like
c202469_g2_i1	10.2919	2.94828	3.23396e-11	1.53071e-08	o-glycosyl hydrolase family 30 protein
c196110_g1_i1	5.4596	5.51192	3.34959e-11	1.57541e-08	2og-fe oxygenase
c202586_g1_i2	-10.2903	2.8873	3.42995e-11	1.59304e-08	malate synthase-like
c207867_g1_i4	-10.2903	2.8873	3.42995e-11	1.59304e-08	isoform c
c201963_g4_i1	5.72069	4.70732	3.61075e-11	1.6666e-08	anopheles gambiae pest agap012477-pa
c174920_g1_i1	-10.2696	2.86672	3.86235e-11	1.77172e-08	atp-citrate synthase
c209478_g1_i9	-10.2591	2.85632	4.10077e-11	1.86955e-08	probable 4-hydroxy-2-oxoglutarate mitochondrial-like
c193258_g1_i1	5.29546	6.22473	4.47318e-11	2.0269e-08	3-hydroxyisobutyrate dehydrogenase
c37970_g1_i1	-10.2379	2.8353	4.91875e-11	2.20194e-08	er degradation-enhancing alpha-mannosidase-like 3
c208718_g1_i3	10.2236	2.88274	4.91875e-11	2.20194e-08	gag-pol polyprotein
c199901_g1_i2	-5.4635	5.20235	4.96009e-11	2.20715e-08	#N/A
c198721_g1_i1	10.2149	2.87433	5.23006e-11	2.29974e-08	#N/A
c190016_g1_i1	10.2149	2.87433	5.23006e-11	2.29974e-08	diuretic hormone receptor-like
c205872_g2_i2	-5.23389	6.21618	5.66596e-11	2.47676e-08	cytochrome p450 cyp44
c208049_g1_i2	10.1972	2.85737	5.9198e-11	2.57258e-08	daz interacting protein zinc finger-like
c209104_g1_i4	10.1882	2.84881	6.30172e-11	2.72264e-08	nascent polypeptide-associated complex subunit muscle-specific form-like
c203423_g3_i13	-10.1835	2.78137	6.71092e-11	2.83353e-08	rho gtpase-activating protein 190-like
c204637_g1_i6	10.1793	2.8402	6.71092e-11	2.83353e-08	band -like protein 5-like
c181043_g1_i3	10.1793	2.8402	6.71092e-11	2.83353e-08	hypothetical protein HELRODRAFT_158302
c201806_g3_i2	10.1793	2.8402	6.71092e-11	2.83353e-08	#N/A
c183907_g1_i2	7.21661	3.18533	7.08047e-11	2.97268e-08	bromodomain-containing protein 7
c182467_g1_i1	-5.15452	6.73308	7.13173e-11	2.97738e-08	glycerol-3-phosphate acyltransferase 4-like
c198082_g1_i5	-10.1611	2.75922	7.61991e-11	3.16341e-08	adenylyl cyclase-associated protein
c203029_g1_i1	10.1428	2.80523	8.12454e-11	3.33564e-08	#N/A
c198082_g1_i1	10.1428	2.80523	8.12454e-11	3.33564e-08	adenylyl cyclase-associated protein
c208058_g2_i4	10.1335	2.79635	8.66618e-11	3.51913e-08	#N/A
c194302_g1_i1	10.1335	2.79635	8.66618e-11	3.51913e-08	ephrin type-b receptor 3 isoform x1
c206960_g6_i7	10.1242	2.78742	9.2478e-11	3.7349e-08	thymosin-repeated protein 1
c202469_g2_i3	6.1082	3.95344	9.82538e-11	3.94439e-08	o-glycosyl hydrolase family 30 protein
c184297_g1_i1	10.1148	2.77843	9.87265e-11	3.94439e-08	#N/A
c202773_g1_i1	-10.1154	2.7139	1.05443e-10	4.19019e-08	glutamyl aminopeptidase-like
c205660_g1_i6	-10.1037	2.70234	1.12665e-10	4.40649e-08	condensin-2 complex subunit g2
c197118_g1_i1	10.0958	2.76028	1.12665e-10	4.40649e-08	dihydropyrimidine dehydrogenase
c206683_g1_i6	10.0958	2.76028	1.12665e-10	4.40649e-08	carbohydrate sulfotransferase 4-like
c191062_g4_i3	-10.0919	2.69069	1.20435e-10	4.66132e-08	atp-dependent rna helicase
c198947_g1_i3	10.0862	2.75112	1.20435e-10	4.66132e-08	dihydroxyacetone phosphate acyltransferase
c208457_g1_i2	-10.0801	2.67895	1.28798e-10	4.9592e-08	baculoviral iap repeat-containing protein 7-like
c198700_g3_i8	-10.0681	2.66711	1.37805e-10	5.22478e-08	dynamin-binding protein
c197558_g1_i2	-10.0681	2.66711	1.37805e-10	5.22478e-08	chromatin-remodeling complex atpase chain iswi-like
c206143_g1_i9	10.0571	2.72328	1.37805e-10	5.22478e-08	golgin subfamily a member 4-like
c199913_g1_i1	5.44871	4.59262	1.46349e-10	5.4536e-08	#N/A
c196735_g2_i1	-10.056	2.65518	1.4751e-10	5.4536e-08	#N/A
c192731_g1_i8	-10.056	2.65518	1.4751e-10	5.4536e-08	tom1-like protein 2-like
c196671_g1_i1	10.0473	2.71387	1.4751e-10	5.4536e-08	#N/A
c183296_g1_i1	10.0473	2.71387	1.4751e-10	5.4536e-08	haus augmin-like complex subunit 3
c168766_g1_i1	-7.37558	3.02226	1.54169e-10	5.6716e-08	inosine triphosphate pyrophosphatase
c206419_g2_i5	-10.0439	2.64314	1.57971e-10	5.72642e-08	6-phosphogluconate decarboxylating
c204722_g2_i5	-10.0439	2.64314	1.57971e-10	5.72642e-08	hypothetical protein DAPPUDRAFT_234477
c207761_g1_i2	10.0374	2.70441	1.57971e-10	5.72642e-08	ubiquitin carboxyl-terminal hydrolase 8-like
c201850_g4_i3	10.0274	2.69488	1.69255e-10	6.10567e-08	#N/A
c205690_g1_i6	-9.99418	2.59399	2.24133e-10	8.00759e-08	isoform a
c204768_g2_i5	9.98679	2.65612	2.24133e-10	8.00759e-08	isocitrate dehydrogenase
c127966_g1_i2	9.96606	2.63634	2.40736e-10	8.55959e-08	agmatinase
c209435_g2_i2	-5.69224	3.78683	2.55647e-10	9.0465e-08	helitron helicase-like protein
c182152_g1_i1	9.95558	2.62634	2.58701e-10	9.0682e-08	short spindle protein 4-like
c208876_g1_i3	9.95558	2.62634	2.58701e-10	9.0682e-08	rho gtpase-activating protein 17-like
c208303_g2_i2	-9.95574	2.55601	2.78152e-10	9.70425e-08	soluble nsf attachment
c209056_g2_i6	-4.95435	6.28475	2.95409e-10	1.02581e-07	upf0676 protein
c132367_g1_i1	9.93438	2.60614	2.99224e-10	1.03423e-07	#N/A
c158339_g1_i2	-9.92954	2.53012	3.22066e-10	1.10803e-07	guanine deaminase
c203414_g2_i1	9.91287	2.58565	3.4684e-10	1.18776e-07	#N/A
c208237_g1_i2	-9.91625	2.51701	3.73727e-10	1.26815e-07	eukaryotic translation initiation factor 6
c193736_g1_i1	-9.91625	2.51701	3.73727e-10	1.26815e-07	dorsal-ventral patterning protein sog-like
c160410_g1_i2	-9.90285	2.50377	4.02924e-10	1.35485e-07	serine threonine-protein kinase osr1-like
c208226_g3_i6	9.89103	2.56486	4.02924e-10	1.35485e-07	alpha-tocopherol transfer
c203908_g1_i1	-9.88932	2.49042	4.34651e-10	1.4229e-07	carnitine o-palmitoyltransferase mitochondrial
c129720_g1_i2	-9.88932	2.49042	4.34651e-10	1.4229e-07	tho complex subunit 4-like
c197153_g1_i3	-9.88932	2.49042	4.34651e-10	1.4229e-07	beta- -mannosyl-glycoprotein 4-beta-n-acetylglucosaminyltransferase
c205148_g2_i1	-9.88932	2.49042	4.34651e-10	1.4229e-07	hnrnp protein
c207747_g2_i5	-9.88932	2.49042	4.34651e-10	1.4229e-07	inositol -trisphosphate receptor
c180226_g2_i1	9.86886	2.54376	4.34651e-10	1.4229e-07	#N/A
c200315_g4_i2	-9.87565	2.47693	4.69147e-10	1.51579e-07	af4 fmr2 family member 3
c204046_g5_i3	9.85765	2.53309	4.69147e-10	1.51579e-07	ras gtpase-activating protein 1-like
c180386_g1_i1	9.85765	2.53309	4.69147e-10	1.51579e-07	low quality protein: histone-lysine n-methyltransferase 2e
c208896_g1_i3	-9.86186	2.46333	5.06679e-10	1.62997e-07	tectonin beta-propeller repeat-containing
c203271_g6_i4	-9.84794	2.44959	5.4754e-10	1.73144e-07	domain containing protein
c205565_g2_i8	9.83495	2.51152	5.4754e-10	1.73144e-07	organic cation transporter protein
c206976_g6_i5	9.83495	2.51152	5.4754e-10	1.73144e-07	#N/A
c207865_g4_i2	9.83495	2.51152	5.4754e-10	1.73144e-07	coatomer subunit beta
c196469_g1_i4	-9.83388	2.43573	5.92055e-10	1.82559e-07	#N/A
c197933_g1_i6	-9.83388	2.43573	5.92055e-10	1.82559e-07	activating molecule in becn1-regulated autophagy protein 1
c192633_g4_i4	-9.83388	2.43573	5.92055e-10	1.82559e-07	isoform b
c198244_g2_i1	9.82347	2.50061	5.92055e-10	1.82559e-07	#N/A
c189747_g2_i1	9.82347	2.50061	5.92055e-10	1.82559e-07	myosin binding isoform g
c206568_g1_i3	9.82347	2.50061	5.92055e-10	1.82559e-07	protein brunelleschi-like
c162963_g1_i1	6.87536	2.85892	6.16805e-10	1.89405e-07	#N/A
c206732_g1_i1	9.81189	2.48961	6.40584e-10	1.95898e-07	serine protease
c206061_g1_i4	9.80022	2.47853	6.93525e-10	2.10356e-07	5 -3 exoribonuclease 2 homolog
c183408_g1_i1	9.80022	2.47853	6.93525e-10	2.10356e-07	#N/A
c203653_g1_i2	-5.0983	4.50844	7.17033e-10	2.16602e-07	#N/A
c207743_g8_i3	9.78846	2.46736	7.51319e-10	2.25129e-07	argonaute 1
c207774_g1_i1	9.78846	2.46736	7.51319e-10	2.25129e-07	major facilitator superfamily domain-containing protein 7
c208586_g3_i1	-4.94456	5.09078	7.55914e-10	2.25596e-07	c-type lectin
c208494_g1_i4	-9.79086	2.39333	8.14455e-10	2.39224e-07	general transcription factor ii-i repeat domain-containing protein 2-like
c206356_g1_i2	-9.79086	2.39333	8.14455e-10	2.39224e-07	cg12950 cg12950-pa
c182183_g1_i3	-9.79086	2.39333	8.14455e-10	2.39224e-07	amphiphysin-like isoform 2
c182620_g1_i3	-9.79086	2.39333	8.14455e-10	2.39224e-07	regulator of g protein signaling
c179300_g1_i1	-5.03904	4.71164	8.2487e-10	2.4133e-07	vitellogenin
c209172_g1_i3	-9.77623	2.37892	8.83477e-10	2.51544e-07	retrotransposon-like family member (retr-1)-like
c200315_g4_i4	9.76464	2.44476	8.83477e-10	2.51544e-07	af4 fmr2 family member 3
c207889_g7_i1	9.76464	2.44476	8.83477e-10	2.51544e-07	slit homolog 1
c209107_g2_i1	9.75258	2.43332	8.83477e-10	2.51544e-07	rna-directed dna polymerase from mobile element jockey-like
c204603_g1_i1	9.75258	2.43332	8.83477e-10	2.51544e-07	#N/A
c185669_g1_i1	9.75258	2.43332	8.83477e-10	2.51544e-07	calcium and integrin-binding protein 1-like
c207370_g1_i1	9.75258	2.43332	8.83477e-10	2.51544e-07	150 kda dynein-associated polypeptide
c134485_g1_i1	-7.0957	2.74632	9.00933e-10	2.55535e-07	#N/A
c199901_g1_i3	-5.31211	3.98885	9.1394e-10	2.58238e-07	#N/A
c208658_g2_i2	-9.76145	2.36436	9.58988e-10	2.67911e-07	#N/A
c208798_g6_i4	-9.76145	2.36436	9.58988e-10	2.67911e-07	#N/A
c157538_g1_i3	-9.76145	2.36436	9.58988e-10	2.67911e-07	adenosine deaminase
c187532_g1_i2	9.72816	2.41017	1.04166e-09	2.88835e-07	nitric oxide-associated protein 1-like
c192731_g1_i1	9.72816	2.41017	1.04166e-09	2.88835e-07	tom1-like protein 2-like
c185407_g1_i1	6.78293	2.77101	1.09487e-09	3.02461e-07	#N/A
c173212_g1_i1	-9.73143	2.3348	1.13224e-09	3.08201e-07	transposable element tc3 transposase
c208369_g1_i9	-9.73143	2.3348	1.13224e-09	3.08201e-07	3-hydroxyisobutyryl- mitochondrial
c195923_g3_i4	-9.73143	2.3348	1.13224e-09	3.08201e-07	serine threonine-protein kinase genghis khan-like
c203285_g2_i2	9.71579	2.39845	1.13224e-09	3.08201e-07	#N/A
c207548_g6_i1	4.91583	4.98743	1.14105e-09	3.09466e-07	3-hydroxyisobutyrate dehydrogenase
c193916_g1_i4	-9.71618	2.3198	1.23156e-09	3.29207e-07	#N/A
c208683_g1_i3	-9.71618	2.3198	1.23156e-09	3.29207e-07	cubilin
c194157_g1_i3	-9.71618	2.3198	1.23156e-09	3.29207e-07	atp-binding cassette sub-family a member 2-like
c208527_g1_i6	9.70331	2.38664	1.23156e-09	3.29207e-07	#N/A
c204887_g2_i5	6.74423	2.73427	1.33572e-09	3.52009e-07	#N/A
c193310_g2_i3	-9.70077	2.30464	1.34054e-09	3.52009e-07	serine threonine-protein kinase wnk
c208065_g2_i5	-9.70077	2.30464	1.34054e-09	3.52009e-07	glutamate synthase
c206241_g1_i2	9.69073	2.37472	1.34054e-09	3.52009e-07	spermidine synthase
c208644_g1_i2	9.69073	2.37472	1.34054e-09	3.52009e-07	serine threonine-protein kinase sgk1 isoform x3
c208826_g2_i1	-9.68519	2.28932	1.46024e-09	3.79416e-07	#N/A
c171723_g1_i1	-9.68519	2.28932	1.46024e-09	3.79416e-07	4-trimethylaminobutyraldehyde dehydrogenase
c115877_g1_i2	-9.68519	2.28932	1.46024e-09	3.79416e-07	dna topoisomerase 3-beta-1-like
c206393_g1_i4	-9.66944	2.27384	1.59179e-09	4.10726e-07	calcium activated chloride channel precursor
c207256_g2_i2	9.66522	2.35059	1.59179e-09	4.10726e-07	#N/A
c190738_g1_i1	-5.39412	3.49593	1.67823e-09	4.31533e-07	#N/A
c205277_g1_i1	9.6523	2.33837	1.7365e-09	4.41926e-07	n-acetylated-alpha-linked acidic dipeptidase 2
c208929_g1_i2	9.6523	2.33837	1.7365e-09	4.41926e-07	amp dependent coa ligase
c204067_g1_i4	9.6523	2.33837	1.7365e-09	4.41926e-07	neuronal pas domain-containing
c205872_g2_i1	-4.79108	5.10508	1.86943e-09	4.72756e-07	cytochrome p450 cyp44
c198742_g1_i1	-9.65352	2.25819	1.89581e-09	4.72756e-07	thimet oligopeptidase
c203540_g6_i1	9.63926	2.32604	1.89581e-09	4.72756e-07	#N/A
c209358_g1_i12	9.63926	2.32604	1.89581e-09	4.72756e-07	#N/A
c194719_g1_i1	9.6261	2.31361	1.89581e-09	4.72756e-07	#N/A
c207671_g4_i2	9.6261	2.31361	1.89581e-09	4.72756e-07	#N/A
c209507_g2_i2	-9.63742	2.24238	2.07135e-09	5.08006e-07	PREDICTED: similar to GA10108-PA
c207234_g4_i2	-9.63742	2.24238	2.07135e-09	5.08006e-07	mitotic spindle-associated mmxd complex subunit mip18
c209060_g1_i8	9.61282	2.30107	2.07135e-09	5.08006e-07	caspase-2 isoform x1
c173424_g1_i2	9.61282	2.30107	2.07135e-09	5.08006e-07	zinc finger protein 699-like
c201071_g1_i3	9.61282	2.30107	2.07135e-09	5.08006e-07	#N/A
c209499_g1_i1	-4.62708	6.28514	2.18941e-09	5.35197e-07	pol-like protein
c161456_g1_i2	-9.62114	2.22639	2.26493e-09	5.48246e-07	interferon-inducible double stranded rna-dependent protein kinase activator a
c203165_g2_i1	-9.62114	2.22639	2.26493e-09	5.48246e-07	#N/A
c171522_g2_i2	9.59942	2.28841	2.26493e-09	5.48246e-07	#N/A
c207121_g2_i5	-9.60467	2.21022	2.4786e-09	5.96084e-07	transposase
c159031_g1_i2	9.58589	2.27564	2.4786e-09	5.96084e-07	#N/A
c208673_g1_i1	-9.58801	2.19387	2.71466e-09	6.42458e-07	#N/A
c202979_g1_i1	9.57223	2.26276	2.71466e-09	6.42458e-07	chitin synthase
c157037_g1_i1	9.57223	2.26276	2.71466e-09	6.42458e-07	#N/A
c180569_g1_i2	9.57223	2.26276	2.71466e-09	6.42458e-07	mosc domain-containing protein mitochondrial-like
c203763_g1_i2	9.57223	2.26276	2.71466e-09	6.42458e-07	glutamate ionotropic kainate 2-like
c203488_g3_i1	-9.57116	2.17734	2.97568e-09	6.93195e-07	tip41-like protein
c197140_g1_i4	-9.57116	2.17734	2.97568e-09	6.93195e-07	dynamin-like 120 kda mitochondrial
c207189_g3_i7	-9.57116	2.17734	2.97568e-09	6.93195e-07	hypothetical protein EAG_09780
c195875_g3_i3	-9.57116	2.17734	2.97568e-09	6.93195e-07	histone-lysine n-methyltransferase prdm9-like
c202562_g1_i1	9.55844	2.24976	2.97568e-09	6.93195e-07	serine arginine repetitive matrix protein 1-like
c175077_g1_i2	-9.55411	2.16062	3.26459e-09	7.4189e-07	hypothetical protein
c189608_g5_i2	-9.55411	2.16062	3.26459e-09	7.4189e-07	zinc finger protein 735
c168747_g1_i1	-9.55411	2.16062	3.26459e-09	7.4189e-07	#N/A
c203475_g13_i1	-9.55411	2.16062	3.26459e-09	7.4189e-07	poly
c193179_g1_i1	-9.55411	2.16062	3.26459e-09	7.4189e-07	homolog precursor
c208303_g2_i6	-9.55411	2.16062	3.26459e-09	7.4189e-07	soluble nsf attachment
c189066_g1_i2	-9.55411	2.16062	3.26459e-09	7.4189e-07	scaffold attachment factor b2
c206627_g1_i2	9.54452	2.23663	3.26459e-09	7.4189e-07	retinol dehydrogenase 13-like
c205260_g1_i3	-4.63799	5.35798	3.38679e-09	7.67314e-07	#N/A
c204619_g1_i6	-9.53686	2.14371	3.58464e-09	7.90451e-07	heparin-binding growth factor 1
c203172_g2_i4	-9.53686	2.14371	3.58464e-09	7.90451e-07	trna (cytosine-5-)-methyltransferase
c189615_g1_i3	-9.53686	2.14371	3.58464e-09	7.90451e-07	probable atp-dependent rna helicase ddx23-like
c246063_g1_i1	-9.53686	2.14371	3.58464e-09	7.90451e-07	#N/A
c209340_g3_i1	-9.53686	2.14371	3.58464e-09	7.90451e-07	protein kinase domain containing protein
c199551_g1_i1	9.53047	2.22339	3.58464e-09	7.90451e-07	alanine aminotransferase
c160410_g1_i1	9.53047	2.22339	3.58464e-09	7.90451e-07	serine threonine-protein kinase osr1-like
c202636_g2_i5	9.53047	2.22339	3.58464e-09	7.90451e-07	abc subfamily abcg
c189148_g2_i1	9.53047	2.22339	3.58464e-09	7.90451e-07	#N/A
c207021_g2_i2	4.93619	4.10167	3.87145e-09	8.51169e-07	protein
c168766_g1_i3	9.51627	2.21002	3.93956e-09	8.63588e-07	inosine triphosphate pyrophosphatase
c177722_g2_i2	9.50194	2.19653	4.33351e-09	9.44376e-07	yorkie homolog
c207800_g1_i2	9.48746	2.1829	4.33351e-09	9.44376e-07	#N/A
c197211_g1_i7	-9.50171	2.10928	4.77124e-09	1.02771e-06	nucleolar protein 10-like
c187532_g1_i3	-9.50171	2.10928	4.77124e-09	1.02771e-06	nitric oxide-associated protein 1-like
c207743_g8_i1	-9.50171	2.10928	4.77124e-09	1.02771e-06	argonaute 1
c139514_g1_i2	9.47283	2.16915	4.77124e-09	1.02771e-06	cyclase
c204685_g4_i6	-6.81913	2.47497	4.82283e-09	1.03582e-06	probable phosphorylase b kinase regulatory subunit alpha-like isoform 1
c190343_g1_i1	-4.42516	7.63356	4.88761e-09	1.04671e-06	long-chain-fatty-acid-- ligase acsbg2
c207388_g1_i1	5.32043	3.50523	5.05824e-09	1.08014e-06	c-type lectin
c178390_g1_i1	-9.48382	2.09176	5.25811e-09	1.11322e-06	protein boule
c205364_g1_i3	9.45805	2.15526	5.25811e-09	1.11322e-06	clip-associating protein 1-a-like isoform 1
c208264_g14_i2	9.45805	2.15526	5.25811e-09	1.11322e-06	coatomer subunit gamma-2
c183284_g1_i3	-5.13437	3.46085	5.47605e-09	1.15607e-06	hypothetical protein DAPPUDRAFT_96285
c99336_g1_i1	-4.45463	6.39585	5.5245e-09	1.16299e-06	#N/A
c203347_g1_i2	4.99422	3.84533	5.62859e-09	1.18156e-06	#N/A
c207094_g1_i8	9.44313	2.14123	5.80018e-09	1.21074e-06	#N/A
c209507_g2_i1	9.44313	2.14123	5.80018e-09	1.21074e-06	PREDICTED: similar to GA10108-PA
c5453_g1_i1	5.68879	3.16054	6.24337e-09	1.2996e-06	#N/A
c202736_g1_i2	-9.44734	2.05608	6.40436e-09	1.32939e-06	collagen and calcium-binding egf domain-containing protein 1
c209274_g1_i1	-6.11568	2.68718	7.06859e-09	1.43721e-06	hypothetical protein, conserved
c192718_g1_i1	-9.42875	2.0379	7.07851e-09	1.43721e-06	#N/A
c161970_g1_i1	-9.42875	2.0379	7.07851e-09	1.43721e-06	#N/A
c207242_g1_i3	-9.42875	2.0379	7.07851e-09	1.43721e-06	serine threonine-protein kinase lmtk1
c207062_g6_i5	9.4128	2.11275	7.07851e-09	1.43721e-06	protein sidekick-like
c204646_g3_i2	9.4128	2.11275	7.07851e-09	1.43721e-06	inositol hexakisphosphate and diphosphoinositol-pentakisphosphate kinase-like isoform x4
c196344_g5_i2	9.4128	2.11275	7.07851e-09	1.43721e-06	#N/A
c200996_g3_i4	9.4128	2.11275	7.07851e-09	1.43721e-06	zinc finger protein xfin-like
c157592_g1_i1	-4.67275	4.50883	7.39457e-09	1.49729e-06	vitellogenin
c207639_g1_i11	-5.15451	3.26349	7.6352e-09	1.54181e-06	niemann-pick c1
c197933_g1_i3	-9.40992	2.0195	7.83154e-09	1.56446e-06	activating molecule in becn1-regulated autophagy protein 1
c197359_g1_i1	-9.40992	2.0195	7.83154e-09	1.56446e-06	ubiquitin carboxyl-terminal hydrolase 16
c208755_g3_i1	9.39739	2.0983	7.83154e-09	1.56446e-06	huntingtin isoform x2
c197254_g3_i2	9.39739	2.0983	7.83154e-09	1.56446e-06	electron-transfer- beta polypeptide
c192562_g1_i1	6.4397	2.44669	8.33781e-09	1.66112e-06	#N/A
c205977_g2_i1	-9.39084	2.00087	8.67364e-09	1.70517e-06	nose resistant to fluoxetine protein 6-like
c184250_g1_i7	-9.39084	2.00087	8.67364e-09	1.70517e-06	progestin and adipoq receptor family member 3-like
c187766_g1_i2	-9.39084	2.00087	8.67364e-09	1.70517e-06	isoform l
c195887_g2_i2	-9.39084	2.00087	8.67364e-09	1.70517e-06	#N/A
c209243_g2_i16	9.38182	2.08369	8.67364e-09	1.70517e-06	protein unc-80 homolog
c207370_g1_i2	-9.37151	1.98199	9.61643e-09	1.87072e-06	150 kda dynein-associated polypeptide
c190344_g2_i1	-9.37151	1.98199	9.61643e-09	1.87072e-06	protein kinase c and casein kinase substrate in neurons protein 2-like isoform 1
c200841_g2_i3	9.36607	2.06894	9.61643e-09	1.87072e-06	#N/A
c208303_g2_i7	9.36607	2.06894	9.61643e-09	1.87072e-06	soluble nsf attachment
c204985_g1_i2	-9.35191	1.96287	1.06732e-08	2.04419e-06	fyve and coiled-coil domain-containing protein 1 isoform x1
c209060_g1_i1	-9.35191	1.96287	1.06732e-08	2.04419e-06	caspase nc-like
c205733_g4_i3	-9.35191	1.96287	1.06732e-08	2.04419e-06	dynein intermediate chain axonemal
c200141_g1_i1	9.35015	2.05403	1.06732e-08	2.04419e-06	probable atp-dependent rna helicase dhx34-like
c201328_g1_i1	9.33406	2.03896	1.06732e-08	2.04419e-06	cg32791 cg32791-pa
c207463_g2_i1	9.33406	2.03896	1.06732e-08	2.04419e-06	PREDICTED: uncharacterized protein LOC100878977
c206649_g2_i2	4.35568	6.33495	1.07318e-08	2.05013e-06	#N/A
c199603_g1_i3	-9.33204	1.9435	1.18591e-08	2.23107e-06	histone-lysine n-methyltransferase ehmt1-like isoform 1
c147041_g1_i1	-9.33204	1.9435	1.18591e-08	2.23107e-06	#N/A
c200324_g1_i2	-9.33204	1.9435	1.18591e-08	2.23107e-06	nucleoporin p54 isoform x2
c200658_g1_i7	9.31778	2.02373	1.18591e-08	2.23107e-06	catenin alpha-like
c203165_g2_i3	9.31778	2.02373	1.18591e-08	2.23107e-06	#N/A
c207381_g8_i1	9.31778	2.02373	1.18591e-08	2.23107e-06	nadh dehydrogenase
c184288_g1_i1	5.58307	3.06039	1.21756e-08	2.28483e-06	#N/A
c151497_g3_i1	-4.99268	3.32396	1.31182e-08	2.45073e-06	mitochondrial-like
c207086_g1_i1	9.30132	2.00833	1.31916e-08	2.45073e-06	abnormal spindle-like
c203638_g1_i7	9.30132	2.00833	1.31916e-08	2.45073e-06	aryl hydrocarbon receptor nuclear translocator homolog
c203135_g1_i2	9.30132	2.00833	1.31916e-08	2.45073e-06	ankyrin repeat domain-containing protein 50
c180913_g1_i1	-9.31189	1.92386	1.46906e-08	2.71564e-06	cytoskeleton-associated protein 5
c207608_g1_i3	9.28467	1.99277	1.46906e-08	2.71564e-06	grnb protein
c186389_g1_i1	-5.97711	2.55223	1.6146e-08	2.97727e-06	#N/A
c203707_g2_i2	9.26782	1.97703	1.63792e-08	2.99059e-06	PREDICTED: uncharacterized protein LOC100197081
c202477_g1_i3	9.26782	1.97703	1.63792e-08	2.99059e-06	sugar transporter
c203488_g3_i3	9.26782	1.97703	1.63792e-08	2.99059e-06	tip41-like protein
c198204_g1_i2	9.26782	1.97703	1.63792e-08	2.99059e-06	#N/A
c196685_g1_i1	-9.27073	1.88379	1.82837e-08	3.27398e-06	#N/A
c203423_g3_i2	-9.27073	1.88379	1.82837e-08	3.27398e-06	rho gtpase-activating protein 190-like
c188225_g1_i2	-9.27073	1.88379	1.82837e-08	3.27398e-06	coiled-coil domain-containing protein 12-like
c209183_g2_i4	9.25078	1.96112	1.82837e-08	3.27398e-06	aminopeptidase n
c193510_g1_i1	9.25078	1.96112	1.82837e-08	3.27398e-06	multiple epidermal growth factor-like domains protein 11-like
c196869_g1_i7	9.25078	1.96112	1.82837e-08	3.27398e-06	tropomyosin invertebrate
c203124_g2_i6	9.25078	1.96112	1.82837e-08	3.27398e-06	phosphatase and tensin-like protein
c189615_g1_i4	9.25078	1.96112	1.82837e-08	3.27398e-06	probable atp-dependent rna helicase ddx23-like
c197635_g1_i2	-9.24971	1.86334	2.04348e-08	3.607e-06	meiotically up-regulated gene 71
c201296_g2_i2	9.23353	1.94502	2.04348e-08	3.607e-06	mitochondrial enolase superfamily member 1-like
c208730_g1_i1	9.23353	1.94502	2.04348e-08	3.607e-06	tyrosine-protein kinase hopscotch-like
c205069_g2_i1	9.23353	1.94502	2.04348e-08	3.607e-06	#N/A
c200161_g1_i1	9.23353	1.94502	2.04348e-08	3.607e-06	cdgsh iron-sulfur domain-containing protein mitochondrial
c193914_g1_i1	9.23353	1.94502	2.04348e-08	3.607e-06	cytoplasmic dynein 1 intermediate chain-like
c182353_g1_i1	5.64158	2.57889	2.16037e-08	3.8043e-06	calpain-a-like isoform 3
c201752_g1_i2	4.77494	3.63803	2.21977e-08	3.89966e-06	major facilitator superfamily domain-containing protein 8-like
c201422_g5_i2	-9.22837	1.8426	2.28675e-08	3.92455e-06	#N/A
c202935_g2_i7	-9.22837	1.8426	2.28675e-08	3.92455e-06	sodium channel and clathrin linker 1-like
c205271_g1_i1	-9.22837	1.8426	2.28675e-08	3.92455e-06	sex-determining protein fem-1
c202921_g1_i4	-9.22837	1.8426	2.28675e-08	3.92455e-06	#N/A
c170235_g3_i4	-9.22837	1.8426	2.28675e-08	3.92455e-06	forkhead box protein p1
c182410_g1_i1	-9.22837	1.8426	2.28675e-08	3.92455e-06	#N/A
c191304_g2_i1	-9.22837	1.8426	2.28675e-08	3.92455e-06	caveolin 3
c203685_g4_i13	9.21607	1.92874	2.28675e-08	3.92455e-06	#N/A
c78304_g1_i3	9.21607	1.92874	2.28675e-08	3.92455e-06	#N/A
c189788_g1_i2	9.21607	1.92874	2.28675e-08	3.92455e-06	calpain-a-like isoform 1
c204619_g1_i2	-4.97243	3.08786	2.30164e-08	3.941e-06	heparin-binding growth factor 1
c203040_g1_i1	-5.05224	2.90986	2.49039e-08	4.25438e-06	abhydrolase domain-containing protein 3-like
c177659_g1_i2	-9.20671	1.82156	2.56226e-08	4.30784e-06	breast cancer metastasis-suppressor 1-like protein
c192443_g1_i10	-9.20671	1.82156	2.56226e-08	4.30784e-06	swi snf-related matrix-associated actin-dependent regulator chromatin subfamily e member 1
c194559_g3_i4	-9.20671	1.82156	2.56226e-08	4.30784e-06	calpain-a-like isoform 3
c205148_g3_i1	-9.20671	1.82156	2.56226e-08	4.30784e-06	#N/A
c198194_g1_i3	9.1984	1.91227	2.56226e-08	4.30784e-06	kinase suppressor of ras 2-like
c191031_g1_i2	9.1984	1.91227	2.56226e-08	4.30784e-06	protein af-10
c203949_g1_i1	9.1984	1.91227	2.56226e-08	4.30784e-06	organic cation transporter
c168496_g1_i1	-9.18472	1.80021	2.87473e-08	4.70544e-06	nuclear receptor coactivator 6
c190734_g1_i4	-9.18472	1.80021	2.87473e-08	4.70544e-06	trypsin
c209274_g1_i3	-9.18472	1.80021	2.87473e-08	4.70544e-06	#N/A
c155887_g1_i2	-9.18472	1.80021	2.87473e-08	4.70544e-06	coiled-coil domain-containing protein 97-like
c185841_g1_i1	9.18051	1.89561	2.87473e-08	4.70544e-06	#N/A
c205720_g2_i7	9.18051	1.89561	2.87473e-08	4.70544e-06	probable phosphorylase b kinase regulatory subunit beta-like
c207144_g1_i2	9.18051	1.89561	2.87473e-08	4.70544e-06	protein mdm4
c200901_g2_i1	9.18051	1.89561	2.87473e-08	4.70544e-06	#N/A
c200207_g1_i1	9.18051	1.89561	2.87473e-08	4.70544e-06	#N/A
c195563_g1_i2	9.16239	1.87875	2.87473e-08	4.70544e-06	#N/A
c203230_g1_i2	9.16239	1.87875	2.87473e-08	4.70544e-06	protein shroom
c207052_g1_i1	9.16239	1.87875	2.87473e-08	4.70544e-06	ring finger protein unkempt homolog
c208665_g5_i1	-5.32789	2.47102	2.91593e-08	4.76239e-06	insulin receptor
c203427_g2_i1	-4.11948	8.52546	2.96542e-08	4.83259e-06	iodotyrosine dehalogenase 1-like
c202264_g3_i1	4.43262	4.37093	3.10027e-08	5.03914e-06	ap-like endonuclease reverse transcriptase
c197141_g1_i6	-4.85291	3.18948	3.10572e-08	5.03914e-06	sh3 domain-containing kinase-binding protein 1
c192862_g1_i1	-9.16239	1.77855	3.22964e-08	5.17243e-06	#N/A
c192857_g1_i2	-9.16239	1.77855	3.22964e-08	5.17243e-06	alpha beta hydrolase
c202027_g1_i3	9.14404	1.86169	3.22964e-08	5.17243e-06	vacuolar protein sorting-associated protein 35
c199583_g1_i2	9.14404	1.86169	3.22964e-08	5.17243e-06	rho gtpase-activating protein 26-like
c198126_g1_i1	9.14404	1.86169	3.22964e-08	5.17243e-06	acyl-coenzyme a:6-aminopenicillanic-acid-acyltransferase 40 kda form
c208673_g1_i3	9.14404	1.86169	3.22964e-08	5.17243e-06	#N/A
c159169_g1_i1	-4.48852	3.82286	3.62388e-08	5.68423e-06	glutathione s-transferase mu 3-like
c188046_g1_i2	-9.13971	1.75657	3.63334e-08	5.68423e-06	soluble calcium-activated nucleotidase 1
c201848_g1_i3	-9.13971	1.75657	3.63334e-08	5.68423e-06	adamts-like protein 3-like
c201193_g1_i2	-9.13971	1.75657	3.63334e-08	5.68423e-06	sec14-like protein 1
c208064_g1_i2	-9.13971	1.75657	3.63334e-08	5.68423e-06	dynein heavy chain axonemal
c156795_g1_i2	-9.13971	1.75657	3.63334e-08	5.68423e-06	serine threonine-protein kinase tao1
c208691_g1_i6	9.12546	1.84442	3.63334e-08	5.68423e-06	alsin
c201929_g1_i1	9.12546	1.84442	3.63334e-08	5.68423e-06	#N/A
c209141_g3_i4	9.12546	1.84442	3.63334e-08	5.68423e-06	fat-like cadherin-related tumor suppressor homolog
c205399_g1_i1	9.12546	1.84442	3.63334e-08	5.68423e-06	calcineurin-binding protein cabin-1
c208945_g1_i4	9.12546	1.84442	3.63334e-08	5.68423e-06	ankyrin repeat protein
c209123_g1_i4	9.10664	1.82694	4.09326e-08	6.3903e-06	macrophage mannose receptor 1-like
c188100_g1_i1	-4.06122	9.00318	4.11908e-08	6.41712e-06	c-type lectin
c188264_g1_i1	-9.11667	1.73425	4.61803e-08	7.07578e-06	pg1 homology to homo sapiens
c207151_g1_i2	-9.11667	1.73425	4.61803e-08	7.07578e-06	cuticular protein analogous to peritrophins 1-b
c180656_g1_i1	-9.11667	1.73425	4.61803e-08	7.07578e-06	insulin-like growth factor binding protein 7-like protein
c195485_g1_i5	-9.11667	1.73425	4.61803e-08	7.07578e-06	leucine-rich repeat-containing protein 15
c199336_g1_i2	9.08756	1.80924	4.61803e-08	7.07578e-06	cdk5 and abl1 enzyme substrate 1-like
c207662_g1_i6	9.08756	1.80924	4.61803e-08	7.07578e-06	#N/A
c204212_g1_i1	9.08756	1.80924	4.61803e-08	7.07578e-06	#N/A
c196990_g1_i1	9.08756	1.80924	4.61803e-08	7.07578e-06	secreted frizzled-related protein 3
c196684_g2_i1	-5.24053	2.38715	5.04121e-08	7.70828e-06	d-2-hydroxyglutarate mitochondrial
c203705_g1_i2	-4.56719	3.67852	5.05274e-08	7.71004e-06	pyrroline-5-carboxylate reductase
c200560_g3_i2	-9.09325	1.71159	5.21778e-08	7.80168e-06	#N/A
c208632_g1_i2	-9.09325	1.71159	5.21778e-08	7.80168e-06	cyclic amp-responsive element-binding protein 1
c190567_g2_i1	-9.09325	1.71159	5.21778e-08	7.80168e-06	toll-interacting protein
c202911_g3_i4	-9.09325	1.71159	5.21778e-08	7.80168e-06	tripartite motif-containing 32
c205216_g1_i8	-9.09325	1.71159	5.21778e-08	7.80168e-06	leucine-rich repeat-containing protein 16a
c194259_g1_i3	9.06823	1.79131	5.21778e-08	7.80168e-06	e3 ubiquitin-protein ligase ttc3-like isoform x1
c207156_g1_i3	9.06823	1.79131	5.21778e-08	7.80168e-06	polypeptide n-acetylgalactosaminyltransferase 5
c192862_g1_i2	9.06823	1.79131	5.21778e-08	7.80168e-06	#N/A
c197141_g1_i7	9.06823	1.79131	5.21778e-08	7.80168e-06	sh3 domain-containing kinase-binding protein 1-like
c206798_g1_i2	9.06823	1.79131	5.21778e-08	7.80168e-06	#N/A
c208996_g5_i2	-6.42296	2.08937	5.29605e-08	7.90281e-06	hypothetical protein DAPPUDRAFT_308200
c196506_g1_i1	4.79291	3.25787	5.7242e-08	8.52458e-06	sugar transporter
c183536_g1_i2	-9.06945	1.68858	5.90433e-08	8.68836e-06	#N/A
c184561_g1_i3	-9.06945	1.68858	5.90433e-08	8.68836e-06	#N/A
c158234_g1_i1	-9.06945	1.68858	5.90433e-08	8.68836e-06	innexin inx2-like
c139187_g1_i1	-9.06945	1.68858	5.90433e-08	8.68836e-06	enhancer of polycomb homolog 1-like
c201488_g1_i1	-9.06945	1.68858	5.90433e-08	8.68836e-06	an1-type zinc finger protein 2b
c201573_g8_i5	-9.06945	1.68858	5.90433e-08	8.68836e-06	arl14 effector protein
c177816_g1_i1	4.27314	4.37813	6.32369e-08	9.28708e-06	#N/A
c208857_g1_i2	5.07543	2.97005	6.33829e-08	9.29016e-06	#N/A
c201484_g1_i2	-9.04525	1.6652	6.69157e-08	9.69326e-06	lmbr1 domain-containing protein 2 homolog
c199022_g1_i4	-9.04525	1.6652	6.69157e-08	9.69326e-06	#N/A
c157784_g1_i3	-9.04525	1.6652	6.69157e-08	9.69326e-06	run and fyve domain-containing protein 2-like
c184392_g1_i1	9.02878	1.75477	6.69157e-08	9.69326e-06	#N/A
c180226_g1_i1	9.02878	1.75477	6.69157e-08	9.69326e-06	#N/A
c198738_g1_i4	9.02878	1.75477	6.69157e-08	9.69326e-06	ribonucleoprotein ptb-binding 1
c184152_g1_i1	6.0845	2.11502	7.10863e-08	1.02774e-05	#N/A
c194094_g1_i2	-9.02063	1.64144	7.59584e-08	1.07517e-05	#N/A
c202349_g6_i1	-9.02063	1.64144	7.59584e-08	1.07517e-05	ubiquitin thioesterase trabid-like
c205836_g1_i2	-9.02063	1.64144	7.59584e-08	1.07517e-05	uncharacterized mfs-type transporter c19orf28 homolog
c204046_g5_i2	-9.02063	1.64144	7.59584e-08	1.07517e-05	ras gtpase-activating protein 1-like
c200036_g1_i1	-9.02063	1.64144	7.59584e-08	1.07517e-05	m-type 9
c196316_g1_i1	-9.02063	1.64144	7.59584e-08	1.07517e-05	peroxisomal leader peptide-processing protease
c201077_g1_i4	-9.02063	1.64144	7.59584e-08	1.07517e-05	btb poz domain-containing protein 10
c69785_g1_i1	9.00864	1.73613	7.59584e-08	1.07517e-05	#N/A
c193999_g1_i3	9.00864	1.73613	7.59584e-08	1.07517e-05	calpain-a-like isoform 1
c206704_g2_i1	9.00864	1.73613	7.59584e-08	1.07517e-05	sec14 domain and spectrin repeat-containing protein 1
c207234_g3_i4	9.00864	1.73613	7.59584e-08	1.07517e-05	mitotic spindle-associated mmxd complex subunit mip18-like
c189100_g1_i1	-4.33639	3.86848	7.67167e-08	1.08383e-05	disrupted in renal carcinoma protein 2 homolog
c207094_g1_i6	-8.99559	1.61729	8.63636e-08	1.21092e-05	#N/A
c156546_g1_i1	-8.99559	1.61729	8.63636e-08	1.21092e-05	cyclin-dependent kinase 11b-like isoform x6
c94725_g1_i2	8.9675	1.69811	8.63636e-08	1.21092e-05	#N/A
c192551_g1_i1	8.9675	1.69811	8.63636e-08	1.21092e-05	5-aminolevulinate erythroid- mitochondrial-like
c177092_g1_i1	5.40085	2.35463	8.99553e-08	1.2589e-05	#N/A
c206241_g1_i9	4.6151	3.30359	9.41503e-08	1.31513e-05	spermidine synthase
c208357_g2_i2	-8.97011	1.59274	9.83586e-08	1.33869e-05	diacylglycerol kinase epsilon-like
c206228_g1_i1	-8.97011	1.59274	9.83586e-08	1.33869e-05	transcription elongation factor spt5
c196853_g1_i2	-8.97011	1.59274	9.83586e-08	1.33869e-05	esf1-like protein
c208903_g1_i6	-8.97011	1.59274	9.83586e-08	1.33869e-05	hypothetical protein LOTGIDRAFT_163120
c37385_g1_i2	-8.97011	1.59274	9.83586e-08	1.33869e-05	stress-induced-phosphoprotein 1-like
c208064_g1_i3	-8.97011	1.59274	9.83586e-08	1.33869e-05	dynein heavy chain axonemal
c206921_g3_i8	8.94648	1.67871	9.83586e-08	1.33869e-05	dedicator of cytokinesis protein 7-like
c207311_g1_i3	8.94648	1.67871	9.83586e-08	1.33869e-05	#N/A
c155579_g1_i1	8.94648	1.67871	9.83586e-08	1.33869e-05	#N/A
c198058_g6_i5	8.94648	1.67871	9.83586e-08	1.33869e-05	tigger transposable element-derived protein 1-like
c195163_g1_i1	8.94648	1.67871	9.83586e-08	1.33869e-05	pyruvate mitochondrial
c203763_g1_i1	8.94648	1.67871	9.83586e-08	1.33869e-05	glutamate ionotropic kainate 2
c194094_g1_i1	8.94648	1.67871	9.83586e-08	1.33869e-05	#N/A
c197635_g1_i5	8.94648	1.67871	9.83586e-08	1.33869e-05	meiotically up-regulated gene 71
c195563_g1_i1	-8.94416	1.56778	1.12212e-07	1.50518e-05	#N/A
c206757_g1_i3	-8.94416	1.56778	1.12212e-07	1.50518e-05	ubiquitin carboxyl-terminal hydrolase 48-like isoform x3
c189690_g1_i1	-8.94416	1.56778	1.12212e-07	1.50518e-05	bis(5 -nucleosyl)-tetraphosphatase
c122406_g1_i2	-8.94416	1.56778	1.12212e-07	1.50518e-05	#N/A
c182410_g1_i2	8.92515	1.65905	1.12212e-07	1.50518e-05	#N/A
c195887_g2_i1	8.92515	1.65905	1.12212e-07	1.50518e-05	#N/A
c184561_g1_i1	8.92515	1.65905	1.12212e-07	1.50518e-05	#N/A
c203301_g8_i3	8.92515	1.65905	1.12212e-07	1.50518e-05	#N/A
c202124_g1_i1	-4.12535	4.56831	1.14894e-07	1.53838e-05	dehydrogenase reductase sdr family member 12
c209375_g1_i2	4.80292	3.01807	1.15535e-07	1.54418e-05	#N/A
c142914_g1_i1	5.98844	2.02609	1.18458e-07	1.5804e-05	#N/A
c192572_g1_i3	-4.12273	4.46688	1.20367e-07	1.603e-05	metalloreductase steap3
c210515_g1_i1	-3.89272	8.20701	1.20701e-07	1.60457e-05	#N/A
c167988_g2_i1	-3.99871	5.29348	1.22512e-07	1.62573e-05	sterol regulatory element-binding protein 1
c202811_g2_i2	-3.88692	8.17829	1.26007e-07	1.66607e-05	hexokinase-1-like isoform 1
c198083_g1_i1	-3.92587	6.44509	1.2626e-07	1.66607e-05	copper zinc superoxide dismutase
c209424_g3_i5	-8.91775	1.54238	1.28242e-07	1.66607e-05	rna-directed dna polymerase from mobile element jockey-like
c97191_g1_i2	-8.91775	1.54238	1.28242e-07	1.66607e-05	isoform a
c207662_g1_i1	-8.91775	1.54238	1.28242e-07	1.66607e-05	#N/A
c206971_g2_i3	-8.91775	1.54238	1.28242e-07	1.66607e-05	guanylate cyclase 32e-like
c162784_g1_i4	-8.91775	1.54238	1.28242e-07	1.66607e-05	metal-response element-binding transcription factor 2-like
c196772_g3_i1	8.9035	1.6391	1.28242e-07	1.66607e-05	zinc finger protein swim domain containing protein
c206909_g14_i2	8.9035	1.6391	1.28242e-07	1.66607e-05	splicing factor 1-like
c190668_g2_i2	8.9035	1.6391	1.28242e-07	1.66607e-05	protein let- isoform a
c203650_g2_i1	8.9035	1.6391	1.28242e-07	1.66607e-05	major facilitator superfamily transporter 10
c181895_g1_i1	8.9035	1.6391	1.28242e-07	1.66607e-05	#N/A
c192762_g1_i1	-6.26916	1.94093	1.31616e-07	1.70692e-05	#N/A
c208535_g2_i3	-4.60894	2.95623	1.36024e-07	1.76102e-05	sodium-dependent phosphate transporter 1-b-like
c198648_g1_i1	-4.09398	4.49009	1.42604e-07	1.84299e-05	6-phosphofructokinase-like isoform x1
c173277_g1_i1	4.64025	3.11538	1.43003e-07	1.84494e-05	#N/A
c205216_g1_i2	8.88152	1.61887	1.46828e-07	1.87476e-05	leucine-rich repeat-containing protein 16a
c207772_g7_i5	8.88152	1.61887	1.46828e-07	1.87476e-05	echinoderm microtubule-associated 1-like
c203787_g1_i2	8.88152	1.61887	1.46828e-07	1.87476e-05	dnaj homolog subfamily c member 13
c152779_g1_i1	8.88152	1.61887	1.46828e-07	1.87476e-05	#N/A
c172766_g3_i2	8.88152	1.61887	1.46828e-07	1.87476e-05	#N/A
c208826_g4_i2	8.88152	1.61887	1.46828e-07	1.87476e-05	purine nucleoside phosphorylase
c151497_g1_i1	-3.93159	5.66428	1.49947e-07	1.9113e-05	mitochondrial-like
c200814_g1_i1	5.14735	2.65146	1.62666e-07	2.06987e-05	#N/A
c177700_g1_i2	-8.89084	1.51654	1.6842e-07	2.11413e-05	#N/A
c204941_g1_i2	-8.89084	1.51654	1.6842e-07	2.11413e-05	mitochondrial import inner membrane translocase subunit tim22-like
c193236_g2_i1	-8.89084	1.51654	1.6842e-07	2.11413e-05	dynamin-like isoform 1
c203402_g1_i1	8.8592	1.59834	1.6842e-07	2.11413e-05	protein split ends
c162218_g1_i1	8.8592	1.59834	1.6842e-07	2.11413e-05	#N/A
c193999_g1_i2	8.8592	1.59834	1.6842e-07	2.11413e-05	calpain-a-like isoform 3
c206695_g1_i4	8.8592	1.59834	1.6842e-07	2.11413e-05	#N/A
c198567_g1_i7	8.8592	1.59834	1.6842e-07	2.11413e-05	protein polybromo-1-like
c199913_g1_i2	3.96142	5.40338	1.72324e-07	2.15949e-05	#N/A
c182277_g1_i3	-8.86341	1.49024	1.93558e-07	2.36185e-05	luc7-like protein 3-like
c195033_g1_i1	-8.86341	1.49024	1.93558e-07	2.36185e-05	#N/A
c179698_g1_i1	-8.86341	1.49024	1.93558e-07	2.36185e-05	mucosa-associated lymphoid tissue lymphoma translocation protein 1-like
c139435_g1_i1	-8.86341	1.49024	1.93558e-07	2.36185e-05	PREDICTED: similar to AGAP000245-PA
c206528_g1_i2	-8.86341	1.49024	1.93558e-07	2.36185e-05	t-cell immunomodulatory
c188578_g1_i2	-8.86341	1.49024	1.93558e-07	2.36185e-05	histone h2a deubiquitinase mysm1-like
c166233_g1_i1	-8.86341	1.49024	1.93558e-07	2.36185e-05	cytoplasmic protein nck1
c207334_g1_i6	-8.86341	1.49024	1.93558e-07	2.36185e-05	hypothetical protein DAPPUDRAFT_41601
c190135_g1_i1	-8.86341	1.49024	1.93558e-07	2.36185e-05	torso-like protein
c207565_g1_i2	8.83653	1.57751	1.93558e-07	2.36185e-05	butyrate induced
c207084_g1_i4	8.83653	1.57751	1.93558e-07	2.36185e-05	hypothetical protein HELRODRAFT_170806
c202736_g1_i1	8.83653	1.57751	1.93558e-07	2.36185e-05	collagen and calcium-binding egf domain-containing protein 1
c209319_g1_i5	8.83653	1.57751	1.93558e-07	2.36185e-05	protein szt2
c131295_g1_i3	8.83653	1.57751	1.93558e-07	2.36185e-05	#N/A
c206390_g1_i2	8.83653	1.57751	1.93558e-07	2.36185e-05	#N/A
c199603_g1_i6	8.83653	1.57751	1.93558e-07	2.36185e-05	histone-lysine n-methyltransferase ehmt1-like isoform 1
c199475_g1_i1	5.26353	2.22769	1.99661e-07	2.43233e-05	#N/A
c196869_g1_i6	-4.19728	3.54654	2.09913e-07	2.55304e-05	tropomyosin
c192718_g1_i2	5.10433	2.61145	2.15005e-07	2.61069e-05	#N/A
c202838_g1_i1	-4.42579	3.13615	2.17455e-07	2.63614e-05	#N/A
c204946_g3_i2	-8.83546	1.46346	2.22885e-07	2.63742e-05	two pore calcium channel protein 1-like
c188383_g2_i2	-8.83546	1.46346	2.22885e-07	2.63742e-05	transcription initiation factor tfiid subunit 7-like
c184672_g1_i4	-8.83546	1.46346	2.22885e-07	2.63742e-05	b-cell cll lymphoma 6 member b
c209169_g3_i2	-8.83546	1.46346	2.22885e-07	2.63742e-05	carbohydrate sulfotransferase 11-like
c198755_g1_i4	-8.83546	1.46346	2.22885e-07	2.63742e-05	neurofibromin isoform e
c187775_g1_i3	-8.83546	1.46346	2.22885e-07	2.63742e-05	prkca-binding protein
c201045_g4_i1	-8.83546	1.46346	2.22885e-07	2.63742e-05	zinc finger protein
c207987_g1_i1	-8.83546	1.46346	2.22885e-07	2.63742e-05	probable serine carboxypeptidase cpvl-like
c206547_g2_i1	8.8135	1.55637	2.22885e-07	2.63742e-05	#N/A
c208314_g3_i1	8.8135	1.55637	2.22885e-07	2.63742e-05	#N/A
c200841_g2_i2	8.8135	1.55637	2.22885e-07	2.63742e-05	#N/A
c208393_g1_i1	8.8135	1.55637	2.22885e-07	2.63742e-05	#N/A
c201942_g3_i2	8.8135	1.55637	2.22885e-07	2.63742e-05	small heat shock protein
c186030_g1_i2	8.8135	1.55637	2.22885e-07	2.63742e-05	hypothetical protein LOTGIDRAFT_164025
c204963_g1_i1	8.8135	1.55637	2.22885e-07	2.63742e-05	#N/A
c208296_g1_i8	-8.80695	1.43619	2.57175e-07	2.95838e-05	#N/A
c196401_g1_i4	-8.80695	1.43619	2.57175e-07	2.95838e-05	hypothetical protein IscW_ISCW021605
c198256_g1_i1	-8.80695	1.43619	2.57175e-07	2.95838e-05	serine-protein kinase atm
c209169_g3_i5	-8.80695	1.43619	2.57175e-07	2.95838e-05	carbohydrate sulfotransferase 11-like
c197516_g1_i2	-8.80695	1.43619	2.57175e-07	2.95838e-05	hypothetical protein TcasGA2_TC016285
c131295_g1_i2	-8.80695	1.43619	2.57175e-07	2.95838e-05	prefoldin subunit 3
c208607_g2_i5	-8.80695	1.43619	2.57175e-07	2.95838e-05	solute carrier family 12 member 9-like
c198689_g2_i3	-8.80695	1.43619	2.57175e-07	2.95838e-05	dna-directed rna polymerase iii subunit rpc6
c205977_g1_i1	-8.80695	1.43619	2.57175e-07	2.95838e-05	#N/A
c188925_g1_i2	-8.80695	1.43619	2.57175e-07	2.95838e-05	low quality protein: semaphorin-1a-like
c199194_g1_i1	-8.80695	1.43619	2.57175e-07	2.95838e-05	ubiquitin carboxyl-terminal hydrolase 24
c180810_g1_i2	-8.80695	1.43619	2.57175e-07	2.95838e-05	low-density lipoprotein receptor-related protein 2
c197211_g1_i4	8.79009	1.53491	2.57175e-07	2.95838e-05	#N/A
c197998_g1_i3	8.79009	1.53491	2.57175e-07	2.95838e-05	g t mismatch-specific thymine dna
c200312_g1_i1	8.79009	1.53491	2.57175e-07	2.95838e-05	e3 ubiquitin-protein ligase siah1
c207889_g6_i1	8.79009	1.53491	2.57175e-07	2.95838e-05	#N/A
c197870_g2_i1	8.79009	1.53491	2.57175e-07	2.95838e-05	#N/A
c209358_g1_i2	8.79009	1.53491	2.57175e-07	2.95838e-05	#N/A
c190554_g1_i1	-3.82342	5.94237	2.59822e-07	2.98422e-05	hemolymph juvenile hormone binding protein
c207209_g1_i5	4.36365	3.25389	2.61665e-07	3.00075e-05	#N/A
c198642_g3_i1	-4.11821	3.7487	2.69767e-07	3.0889e-05	probable nuclear hormone receptor hr3-like
c204161_g1_i3	-4.28059	3.40608	2.77141e-07	3.16844e-05	rab gtpase-binding effector protein 1-like
c206489_g1_i2	-8.77787	1.40841	2.97358e-07	3.33292e-05	#N/A
c206627_g1_i8	-8.77787	1.40841	2.97358e-07	3.33292e-05	isoform a
c201024_g1_i5	-8.77787	1.40841	2.97358e-07	3.33292e-05	endophilin a
c193296_g1_i1	-8.77787	1.40841	2.97358e-07	3.33292e-05	transmembrane protein 165-like
c208422_g1_i1	-8.77787	1.40841	2.97358e-07	3.33292e-05	#N/A
c630_g1_i1	-8.77787	1.40841	2.97358e-07	3.33292e-05	polyprotein
c201099_g1_i1	-8.77787	1.40841	2.97358e-07	3.33292e-05	oxnad1 protein
c205280_g4_i1	8.7663	1.51312	2.97358e-07	3.33292e-05	protein
c206799_g1_i1	8.7663	1.51312	2.97358e-07	3.33292e-05	#N/A
c207514_g1_i1	8.7663	1.51312	2.97358e-07	3.33292e-05	protein
c194559_g3_i6	8.7663	1.51312	2.97358e-07	3.33292e-05	calpain-a-like isoform 3
c177349_g1_i2	8.7663	1.51312	2.97358e-07	3.33292e-05	#N/A
c208607_g2_i6	8.7663	1.51312	2.97358e-07	3.33292e-05	solute carrier family 12 member 9-like
c199471_g3_i1	-4.13412	3.48705	3.05729e-07	3.42159e-05	sulfotransferase 4a1-like
c143213_g1_i1	4.33538	3.22774	3.14849e-07	3.51435e-05	#N/A
c205099_g1_i1	-3.96295	4.3669	3.14964e-07	3.51435e-05	nucleoside diphosphate kinase 7
c206773_g2_i5	-4.31178	3.17717	3.29932e-07	3.67584e-05	kn motif and ankyrin repeat domain-containing protein 1
c202560_g1_i2	-8.74819	1.38009	3.44558e-07	3.73248e-05	aael006122- partial
c205242_g4_i1	-8.74819	1.38009	3.44558e-07	3.73248e-05	leucine rich protein
c191152_g2_i2	-8.74819	1.38009	3.44558e-07	3.73248e-05	neuron navigator 2
c205462_g1_i3	-8.74819	1.38009	3.44558e-07	3.73248e-05	#N/A
c198244_g2_i3	-8.74819	1.38009	3.44558e-07	3.73248e-05	#N/A
c119383_g1_i2	-8.74819	1.38009	3.44558e-07	3.73248e-05	ylp motif-containing protein 1
c206624_g2_i3	-8.74819	1.38009	3.44558e-07	3.73248e-05	innexin 2
c187712_g1_i1	-8.74819	1.38009	3.44558e-07	3.73248e-05	ptb domain-containing engulfment adapter protein 1
c162060_g1_i2	-8.74819	1.38009	3.44558e-07	3.73248e-05	#N/A
c208893_g3_i7	-8.74819	1.38009	3.44558e-07	3.73248e-05	myotubularin-related protein 13
c188256_g1_i3	-8.74819	1.38009	3.44558e-07	3.73248e-05	acyl-coenzyme a synthetase mitochondrial
c183296_g1_i2	-8.74819	1.38009	3.44558e-07	3.73248e-05	haus augmin-like complex subunit 3
c206527_g3_i8	-8.74819	1.38009	3.44558e-07	3.73248e-05	cation-independent mannose-6-phosphate receptor
c208798_g6_i14	8.74211	1.49098	3.44558e-07	3.73248e-05	#N/A
c209077_g1_i1	8.74211	1.49098	3.44558e-07	3.73248e-05	protein
c204277_g1_i3	8.74211	1.49098	3.44558e-07	3.73248e-05	nicotinic acetylcholine receptor alpha4 subunit
c178518_g1_i1	8.7175	1.4685	3.44558e-07	3.73248e-05	#N/A
c202911_g3_i9	8.7175	1.4685	3.44558e-07	3.73248e-05	tripartite motif-containing 32
c194076_g5_i3	8.7175	1.4685	3.44558e-07	3.73248e-05	myosin heavy chain
c207217_g2_i3	-4.90394	2.06679	3.5272e-07	3.81534e-05	#N/A
c199272_g1_i1	5.01423	2.52789	3.57192e-07	3.85808e-05	#N/A
c186736_g2_i2	5.79375	1.84699	3.58275e-07	3.85857e-05	smoothelin-like protein 2
c209032_g1_i5	5.79375	1.84699	3.58275e-07	3.85857e-05	#N/A
c201957_g2_i1	-4.3783	2.92521	3.70398e-07	3.98336e-05	cytoplasmic fmr1-interacting
c204426_g9_i1	5.00256	2.51709	3.84878e-07	4.1331e-05	#N/A
c206219_g2_i2	-3.81217	5.31754	3.8592e-07	4.13831e-05	coronin-1b-like isoform x1
c207256_g2_i3	-4.36774	2.91524	3.91578e-07	4.19293e-05	#N/A
c206929_g1_i2	-8.71789	1.35122	4.00132e-07	4.1998e-05	cocaine-sensitive serotonin transporter
c209259_g1_i3	-8.71789	1.35122	4.00132e-07	4.1998e-05	ecto-nox disulfide-thiol exchanger 1
c156213_g1_i2	-8.71789	1.35122	4.00132e-07	4.1998e-05	rho gtpase-activating protein 20-like
c185648_g1_i1	-8.71789	1.35122	4.00132e-07	4.1998e-05	ubiquitin thioesterase otubain-like
c204646_g2_i3	-8.71789	1.35122	4.00132e-07	4.1998e-05	kunitz bovine pancreatic trypsin inhibitor domain protein
c195511_g1_i3	-8.71789	1.35122	4.00132e-07	4.1998e-05	e3 ubiquitin-protein ligase hectd1
c204046_g1_i1	-8.71789	1.35122	4.00132e-07	4.1998e-05	microtubule-associated proteins 1a 1b light chain 3a
c206983_g2_i2	-8.71789	1.35122	4.00132e-07	4.1998e-05	atp-dependent dna helicase recq
c188225_g1_i3	8.69247	1.44565	4.00132e-07	4.1998e-05	coiled-coil domain-containing protein 12-like
c198663_g1_i2	8.69247	1.44565	4.00132e-07	4.1998e-05	serine-arginine protein 55
c203219_g1_i3	8.69247	1.44565	4.00132e-07	4.1998e-05	zinc finger protein jing-like protein
c207426_g1_i3	8.69247	1.44565	4.00132e-07	4.1998e-05	#N/A
c186972_g4_i4	8.69247	1.44565	4.00132e-07	4.1998e-05	#N/A
c191235_g1_i2	8.69247	1.44565	4.00132e-07	4.1998e-05	tigger transposable element-derived protein 1-like
c83258_g1_i1	-3.92697	4.0012	4.40428e-07	4.61623e-05	thioredoxin peroxidase
c162514_g1_i1	-6.05052	1.73143	4.54007e-07	4.74517e-05	#N/A
c200630_g1_i1	-6.05052	1.73143	4.54007e-07	4.74517e-05	hypothetical protein DAPPUDRAFT_65344
c171980_g1_i1	-8.68694	1.32177	4.65727e-07	4.76054e-05	pre-mrna-splicing factor 38a-like
c196772_g3_i3	-8.68694	1.32177	4.65727e-07	4.76054e-05	zinc finger swim domain-containing protein kiaa0913-like
c207960_g2_i1	-8.68694	1.32177	4.65727e-07	4.76054e-05	hydroxysteroid dehydrogenase-like protein 2-like
c192573_g1_i1	-8.68694	1.32177	4.65727e-07	4.76054e-05	galactokinase 1
c200408_g2_i5	-8.68694	1.32177	4.65727e-07	4.76054e-05	integrin-alpha fg-gap repeat-containing protein 2-like
c186676_g1_i2	-8.68694	1.32177	4.65727e-07	4.76054e-05	upf0326 protein fam152b
c201491_g1_i1	-8.68694	1.32177	4.65727e-07	4.76054e-05	3-hydroxyanthranilate -dioxygenase
c186686_g1_i1	-8.68694	1.32177	4.65727e-07	4.76054e-05	myb sant-like dna-binding domain-containing protein 3
c169621_g1_i3	-8.68694	1.32177	4.65727e-07	4.76054e-05	estradiol 17-beta-dehydrogenase 8
c173720_g1_i2	8.667	1.42242	4.65727e-07	4.76054e-05	glutamate--cysteine ligase catalytic subunit-like
c209075_g1_i2	8.667	1.42242	4.65727e-07	4.76054e-05	probable e3 ubiquitin-protein ligase herc1
c171932_g1_i3	8.667	1.42242	4.65727e-07	4.76054e-05	endothelin-converting enzyme 2
c182277_g1_i2	8.667	1.42242	4.65727e-07	4.76054e-05	luc7-like protein 3-like
c206983_g2_i1	8.667	1.42242	4.65727e-07	4.76054e-05	atp-dependent dna helicase recq
c207038_g2_i2	8.667	1.42242	4.65727e-07	4.76054e-05	85 kda calcium-independent phospholipase a2-like
c205772_g1_i6	8.667	1.42242	4.65727e-07	4.76054e-05	#N/A
c200368_g3_i1	3.95494	4.22317	4.71974e-07	4.81777e-05	#N/A
c204773_g3_i1	-4.02685	3.57646	4.95918e-07	5.05524e-05	PREDICTED: uncharacterized protein LOC101883143
c200000_g1_i1	5.73576	1.79394	5.12166e-07	5.21371e-05	protein
c187647_g1_i1	-3.63176	10.0067	5.3539e-07	5.38364e-05	ribosomal protein l10
c183847_g1_i2	-8.65531	1.29173	5.43348e-07	5.38364e-05	tm2 domain-containing protein almondex-like
c209237_g1_i1	-8.65531	1.29173	5.43348e-07	5.38364e-05	phosphatidylinositol-4-phosphate 3-kinase c2 domain-containing subunit beta-like
c198413_g2_i1	-8.65531	1.29173	5.43348e-07	5.38364e-05	nuclear nucleic acid-binding protein c1d-like
c197421_g2_i1	-8.65531	1.29173	5.43348e-07	5.38364e-05	cts telomere maintenance complex component 1
c202562_g1_i5	-8.65531	1.29173	5.43348e-07	5.38364e-05	serine arginine repetitive matrix protein 1-like
c190820_g1_i2	-8.65531	1.29173	5.43348e-07	5.38364e-05	exocyst complex component 6b-like isoform 2
c191031_g1_i1	-8.65531	1.29173	5.43348e-07	5.38364e-05	protein af-10
c205398_g1_i2	-8.65531	1.29173	5.43348e-07	5.38364e-05	queuine trna-ribosyltransferase subunit qtrtd1 isoform x2
c185069_g1_i1	-8.65531	1.29173	5.43348e-07	5.38364e-05	low quality protein: cubilin
c209259_g1_i1	-8.65531	1.29173	5.43348e-07	5.38364e-05	ecto-nox disulfide-thiol exchanger 1-like
c206289_g1_i1	8.64107	1.3988	5.43348e-07	5.38364e-05	#N/A
c208996_g5_i3	8.64107	1.3988	5.43348e-07	5.38364e-05	hypothetical protein DAPPUDRAFT_308200
c209259_g1_i4	8.64107	1.3988	5.43348e-07	5.38364e-05	ecto-nox disulfide-thiol exchanger 1-like
c206683_g1_i7	8.64107	1.3988	5.43348e-07	5.38364e-05	carbohydrate sulfotransferase 4-like
c208789_g1_i5	8.64107	1.3988	5.43348e-07	5.38364e-05	#N/A
c198755_g1_i1	8.64107	1.3988	5.43348e-07	5.38364e-05	neurofibromin isoform e
c204540_g4_i2	8.64107	1.3988	5.43348e-07	5.38364e-05	intersectin-1 isoform x4
c197359_g1_i2	8.64107	1.3988	5.43348e-07	5.38364e-05	ubiquitin carboxyl-terminal hydrolase 16
c199411_g1_i3	8.64107	1.3988	5.43348e-07	5.38364e-05	proprotein convertase subtilisin kexin type
c203368_g1_i2	-3.62859	9.82495	5.46642e-07	5.40907e-05	cathepsin c
c204284_g1_i1	-3.62518	8.46242	5.93574e-07	5.86565e-05	superoxide dismutase
c200105_g8_i1	-4.63179	2.20119	6.05924e-07	5.97974e-05	isoform c
c209012_g1_i6	8.61466	1.37478	6.35441e-07	6.22967e-05	organic cation transporter
c203866_g1_i4	8.61466	1.37478	6.35441e-07	6.22967e-05	dual specificity protein phosphatase 3
c194873_g1_i7	8.61466	1.37478	6.35441e-07	6.22967e-05	membrane glycoprotein lig-
c209521_g1_i2	8.61466	1.37478	6.35441e-07	6.22967e-05	integrase core domain protein
c191847_g1_i1	8.61466	1.37478	6.35441e-07	6.22967e-05	ecdysone inducible protein 75
c169035_g1_i1	5.04626	2.02845	6.44788e-07	6.31297e-05	#N/A
c157795_g1_i1	-3.58154	12.2311	7.15542e-07	6.99649e-05	arginine kinase
c205045_g1_i7	-8.62297	1.26106	7.45e-07	7.13433e-05	sepiapterin reductase
c206827_g3_i2	-8.62297	1.26106	7.45e-07	7.13433e-05	polyribonucleotide nucleotidyltransferase mitochondrial
c204590_g2_i11	-8.62297	1.26106	7.45e-07	7.13433e-05	mitogen-activated protein kinase-binding protein 1
c187359_g1_i2	-8.62297	1.26106	7.45e-07	7.13433e-05	collagen alpha-1 chain
c200518_g3_i1	-8.62297	1.26106	7.45e-07	7.13433e-05	#N/A
c198663_g1_i1	-8.62297	1.26106	7.45e-07	7.13433e-05	isoform d
c200247_g1_i2	-8.62297	1.26106	7.45e-07	7.13433e-05	uncharacterized oxidoreductase -like
c203638_g1_i3	-8.62297	1.26106	7.45e-07	7.13433e-05	aryl hydrocarbon receptor nuclear translocator homolog
c205384_g4_i2	-8.62297	1.26106	7.45e-07	7.13433e-05	wd repeat-containing protein 37-like
c84295_g1_i2	-8.62297	1.26106	7.45e-07	7.13433e-05	inositol monophosphatase 3-like
c204637_g1_i2	-8.62297	1.26106	7.45e-07	7.13433e-05	band -like protein 5-like
c185652_g1_i1	8.58776	1.35035	7.45e-07	7.13433e-05	mitochondrial fission 1
c133190_g1_i1	8.58776	1.35035	7.45e-07	7.13433e-05	#N/A
c202608_g4_i1	8.58776	1.35035	7.45e-07	7.13433e-05	#N/A
c203964_g1_i7	8.58776	1.35035	7.45e-07	7.13433e-05	syntaxin partial
c203650_g1_i1	8.58776	1.35035	7.45e-07	7.13433e-05	#N/A
c208839_g2_i1	4.88037	2.40436	7.73518e-07	7.3979e-05	voltage-dependent calcium channel subunit alpha-2 delta-1-like
c161111_g1_i1	-3.57279	8.87421	7.88262e-07	7.52922e-05	antiviral protein
c195515_g2_i1	4.25088	2.96653	7.91341e-07	7.54893e-05	#N/A
c197295_g1_i1	4.0934	3.44518	8.01379e-07	7.63489e-05	#N/A
c208526_g6_i2	-3.88578	3.89916	8.13406e-07	7.73954e-05	amidohydrolase
c194744_g1_i2	-3.74713	4.47573	8.16334e-07	7.75747e-05	#N/A
c182693_g2_i2	-3.7394	4.65528	8.31942e-07	7.89569e-05	phospholipid scramblase 2-like
c179492_g2_i1	5.6336	1.70085	8.42045e-07	7.98139e-05	#N/A
c194519_g1_i3	-8.58989	1.22975	8.75702e-07	8.18555e-05	zinc finger
c172249_g1_i1	-8.58989	1.22975	8.75702e-07	8.18555e-05	creb-binding protein
c172898_g3_i3	-8.58989	1.22975	8.75702e-07	8.18555e-05	protein fam169b
c207929_g2_i1	-8.58989	1.22975	8.75702e-07	8.18555e-05	mitochondrial ribonuclease p protein 3
c209339_g1_i1	-8.58989	1.22975	8.75702e-07	8.18555e-05	e3 ubiquitin-protein ligase ubr4
c201472_g1_i1	8.56036	1.32548	8.75702e-07	8.18555e-05	#N/A
c208565_g2_i1	8.56036	1.32548	8.75702e-07	8.18555e-05	macrophage mannose receptor 1-like
c201962_g1_i1	8.56036	1.32548	8.75702e-07	8.18555e-05	#N/A
c193941_g1_i1	8.56036	1.32548	8.75702e-07	8.18555e-05	pab-dependent poly -specific ribonuclease subunit 3-like
c206336_g1_i1	8.56036	1.32548	8.75702e-07	8.18555e-05	isoform u
c193171_g1_i3	8.56036	1.32548	8.75702e-07	8.18555e-05	nad kinase-like
c207056_g6_i4	3.76163	4.54936	9.06675e-07	8.46443e-05	membrane glycoprotein lig-
c208876_g1_i2	-5.27594	1.87851	9.84556e-07	9.16847e-05	rho gtpase-activating protein 17-like
c208495_g1_i4	-4.72238	1.89612	9.84556e-07	9.16847e-05	PREDICTED: uncharacterized protein LOC100877954
c208857_g1_i1	3.84658	4.05453	9.90726e-07	9.21437e-05	#N/A
c140816_g1_i2	-8.55603	1.19776	1.03208e-06	9.376e-05	#N/A
c202886_g1_i1	-8.55603	1.19776	1.03208e-06	9.376e-05	zinc iron transporter
c203587_g1_i1	-8.55603	1.19776	1.03208e-06	9.376e-05	#N/A
c199707_g5_i2	-8.55603	1.19776	1.03208e-06	9.376e-05	hypothetical protein LOTGIDRAFT_168623
c190608_g1_i3	-8.55603	1.19776	1.03208e-06	9.376e-05	calcium calmodulin-dependent protein kinase type ii alpha chain-like isoform 3
c202066_g1_i2	-8.55603	1.19776	1.03208e-06	9.376e-05	hypothetical protein
c197510_g3_i1	-8.55603	1.19776	1.03208e-06	9.376e-05	loc100145131 protein
c204142_g1_i3	-8.55603	1.19776	1.03208e-06	9.376e-05	zinc finger fyve domain-containing protein 26
c195607_g1_i2	-8.55603	1.19776	1.03208e-06	9.376e-05	adenylate cyclase type ix
c204493_g1_i3	-8.55603	1.19776	1.03208e-06	9.376e-05	ribosome-releasing factor mitochondrial
c207600_g9_i1	8.53242	1.30017	1.03208e-06	9.376e-05	#N/A
c202935_g2_i8	8.53242	1.30017	1.03208e-06	9.376e-05	sodium channel and clathrin linker 1-like isoform x1
c207858_g1_i9	8.53242	1.30017	1.03208e-06	9.376e-05	nose resistant to fluoxetine protein 6-like
c196498_g2_i3	8.53242	1.30017	1.03208e-06	9.376e-05	#N/A
c203475_g12_i4	8.53242	1.30017	1.03208e-06	9.376e-05	#N/A
c209363_g1_i3	8.53242	1.30017	1.03208e-06	9.376e-05	ap-like endonuclease reverse transcriptase
c200909_g3_i3	8.53242	1.30017	1.03208e-06	9.376e-05	wd repeat domain-containing protein 83-like
c204329_g4_i6	8.53242	1.30017	1.03208e-06	9.376e-05	cationic amino acid transporter
c203232_g2_i1	8.53242	1.30017	1.03208e-06	9.376e-05	fas-binding factor 1
c199137_g1_i3	3.96148	3.55643	1.06889e-06	9.69862e-05	sialin-like
c153964_g1_i1	4.81516	2.34446	1.07214e-06	9.71625e-05	#N/A
c203450_g1_i1	-3.5409	6.75315	1.14841e-06	0.000103947	fatty acid synthase
c203792_g6_i4	3.82396	3.80546	1.17705e-06	0.00010641	hypothetical protein BRAFLDRAFT_84231
c209549_g1_i1	-3.58572	5.36215	1.19167e-06	0.0001076	sulfotransferase 1c4
c200312_g1_i2	-8.52136	1.16506	1.21973e-06	0.000107777	e3 ubiquitin-protein ligase siah1
c203797_g1_i10	-8.52136	1.16506	1.21973e-06	0.000107777	extended synaptotagmin-1
c203190_g7_i2	-8.52136	1.16506	1.21973e-06	0.000107777	zinc transporter 6
c192252_g1_i1	-8.52136	1.16506	1.21973e-06	0.000107777	serine threonine-protein kinase tousled-like 1
c209075_g1_i1	-8.52136	1.16506	1.21973e-06	0.000107777	probable e3 ubiquitin-protein ligase herc1
c206746_g8_i8	-8.52136	1.16506	1.21973e-06	0.000107777	#N/A
c168210_g1_i2	-8.52136	1.16506	1.21973e-06	0.000107777	#N/A
c206402_g2_i7	-8.52136	1.16506	1.21973e-06	0.000107777	e3 ubiquitin-protein ligase rnf170 isoform x2
c16923_g1_i2	-8.52136	1.16506	1.21973e-06	0.000107777	upf0609 protein c4orf27 homolog
c195450_g1_i2	-8.52136	1.16506	1.21973e-06	0.000107777	anti-lipopolysaccharide factor
c208613_g2_i1	-8.52136	1.16506	1.21973e-06	0.000107777	histone-lysine n-methyltransferase trithorax
c200996_g3_i2	-8.52136	1.16506	1.21973e-06	0.000107777	zinc finger
c200846_g1_i5	-8.52136	1.16506	1.21973e-06	0.000107777	golgin subfamily a member 1
c197462_g1_i2	8.50393	1.27439	1.21973e-06	0.000107777	#N/A
c209524_g1_i3	8.50393	1.27439	1.21973e-06	0.000107777	retrotransposon-like family member (retr-1)-like
c132066_g1_i1	8.50393	1.27439	1.21973e-06	0.000107777	#N/A
c201409_g1_i2	8.50393	1.27439	1.21973e-06	0.000107777	#N/A
c208357_g2_i4	8.50393	1.27439	1.21973e-06	0.000107777	diacylglycerol kinase epsilon-like
c206513_g1_i3	3.79876	3.86259	1.22655e-06	0.000108251	intraflagellar transport protein 122-like protein
c205791_g7_i2	-3.48095	10.1888	1.31029e-06	0.000115505	gamma-interferon-inducible lysosomal thiol reductase
c193012_g1_i1	4.90564	1.90063	1.3689e-06	0.000120528	#N/A
c185174_g1_i1	3.8213	3.7181	1.41416e-06	0.000123336	#N/A
c207623_g3_i1	5.54631	1.6217	1.42078e-06	0.000123336	#N/A
c27242_g2_i1	-3.46661	9.88314	1.4294e-06	0.000123336	40s ribosomal protein s12
c198567_g1_i6	-8.48583	1.13163	1.4456e-06	0.000123336	protein polybromo-1-like
c196712_g5_i4	-8.48583	1.13163	1.4456e-06	0.000123336	pericentriolar material 1 isoform x3
c186972_g4_i2	-8.48583	1.13163	1.4456e-06	0.000123336	#N/A
c207385_g1_i3	-8.48583	1.13163	1.4456e-06	0.000123336	chloride channel protein 2-like
c205314_g1_i3	-8.48583	1.13163	1.4456e-06	0.000123336	PREDICTED: uncharacterized protein LOC101235339
c125093_g1_i1	-8.48583	1.13163	1.4456e-06	0.000123336	#N/A
c205159_g1_i2	-8.48583	1.13163	1.4456e-06	0.000123336	ga-binding protein subunit beta-1 isoform x1
c207463_g2_i2	-8.48583	1.13163	1.4456e-06	0.000123336	PREDICTED: uncharacterized protein LOC100878977
c200190_g1_i1	-8.48583	1.13163	1.4456e-06	0.000123336	hypothetical protein
c26504_g1_i1	8.47486	1.24814	1.4456e-06	0.000123336	#N/A
c171828_g1_i1	8.47486	1.24814	1.4456e-06	0.000123336	zinc finger protein 112 homolog isoform 2
c181710_g1_i1	8.47486	1.24814	1.4456e-06	0.000123336	#N/A
c185539_g2_i1	8.47486	1.24814	1.4456e-06	0.000123336	protein disabled
c208952_g1_i3	8.47486	1.24814	1.4456e-06	0.000123336	cubilin
c206302_g6_i1	8.47486	1.24814	1.4456e-06	0.000123336	ero1-like protein
c206715_g1_i3	8.47486	1.24814	1.4456e-06	0.000123336	ribosome biogenesis protein bms1 homolog
c204124_g2_i1	8.47486	1.24814	1.4456e-06	0.000123336	#N/A
c182362_g2_i3	8.47486	1.24814	1.4456e-06	0.000123336	at-rich interactive domain-containing protein 2
c209200_g1_i2	8.47486	1.24814	1.4456e-06	0.000123336	inhibitor of apoptosis protein
c209062_g4_i2	8.4452	1.22138	1.4456e-06	0.000123336	protein alpha isoform
c206643_g1_i1	8.4452	1.22138	1.4456e-06	0.000123336	#N/A
c209221_g3_i6	8.4452	1.22138	1.4456e-06	0.000123336	rna-directed dna polymerase from mobile element jockey-like
c210428_g1_i1	8.4452	1.22138	1.4456e-06	0.000123336	#N/A
c206104_g1_i4	8.4452	1.22138	1.4456e-06	0.000123336	#N/A
c199620_g1_i1	3.58856	5.11698	1.49323e-06	0.000127253	glucose-6-phosphate translocase isoform 1
c199010_g1_i1	3.65505	4.35397	1.52209e-06	0.000129564	#N/A
c202811_g2_i1	-3.70298	3.79299	1.61177e-06	0.000137041	hexokinase-1-like isoform 1
c203449_g1_i1	3.5235	5.81589	1.62052e-06	0.000137627	gamma-butyrobetaine dioxygenase
c198083_g3_i1	-3.44008	9.54808	1.67638e-06	0.000141725	fructose -bisphosphate aldolase
c208069_g1_i4	4.50364	2.44106	1.69839e-06	0.000141725	tyrosine-protein kinase frk
c171638_g1_i2	-8.44941	1.09743	1.71836e-06	0.000141725	serine threonine-protein kinase ulk2-like
c203423_g3_i15	-8.44941	1.09743	1.71836e-06	0.000141725	rho gtpase-activating protein 190-like
c203493_g1_i5	-8.44941	1.09743	1.71836e-06	0.000141725	vascular endothelial growth factor receptor 1-like
c192960_g3_i3	-8.44941	1.09743	1.71836e-06	0.000141725	protein daughterless
c203701_g4_i2	-8.44941	1.09743	1.71836e-06	0.000141725	fumarate mitochondrial-like
c202161_g4_i2	-8.44941	1.09743	1.71836e-06	0.000141725	zinc finger protein 532 isoform x2
c170981_g1_i2	-8.44941	1.09743	1.71836e-06	0.000141725	gypsy retrotransposon integrase-like protein 1-like isoform x1
c174213_g1_i1	-8.44941	1.09743	1.71836e-06	0.000141725	zinc finger protein 76
c185040_g3_i1	-8.44941	1.09743	1.71836e-06	0.000141725	#N/A
c200567_g1_i2	-8.44941	1.09743	1.71836e-06	0.000141725	carbohydrate sulfotransferase 11-like
c209246_g2_i5	-8.44941	1.09743	1.71836e-06	0.000141725	vacuolar protein sorting-associated protein 13a-like
c201491_g1_i3	8.41491	1.19411	1.71836e-06	0.000141725	3-hydroxyanthranilate -dioxygenase
c197088_g1_i2	8.41491	1.19411	1.71836e-06	0.000141725	serine threonine-protein kinase nek8
c175312_g1_i1	8.41491	1.19411	1.71836e-06	0.000141725	#N/A
c185283_g1_i3	8.41491	1.19411	1.71836e-06	0.000141725	protein dopey-1 homolog
c191202_g2_i2	8.41491	1.19411	1.71836e-06	0.000141725	camp-specific -cyclic
c204269_g1_i3	8.41491	1.19411	1.71836e-06	0.000141725	sarcosine oxidase
c193791_g1_i4	8.41491	1.19411	1.71836e-06	0.000141725	#N/A
c158181_g1_i2	8.41491	1.19411	1.71836e-06	0.000141725	death-inducer obliterator 1
c197933_g1_i5	8.41491	1.19411	1.71836e-06	0.000141725	activating molecule in becn1-regulated autophagy protein 1
c200258_g2_i3	8.41491	1.19411	1.71836e-06	0.000141725	#N/A
c200572_g1_i2	8.41491	1.19411	1.71836e-06	0.000141725	pi-plc x domain-containing protein 1
c204777_g2_i4	8.41491	1.19411	1.71836e-06	0.000141725	#N/A
c188926_g1_i1	8.41491	1.19411	1.71836e-06	0.000141725	endoplasmic reticulum-golgi intermediate compartment protein 2-like
c200394_g7_i1	-4.17023	2.54276	1.73458e-06	0.000142904	isoform e
c175740_g1_i1	-3.43683	8.93319	1.76203e-06	0.000145006	ubiquitin ribosomal protein s30e fusion protein
c206292_g3_i4	4.7328	2.26908	1.78618e-06	0.00014683	l _3-like
c209358_g1_i6	5.50061	1.58039	1.86519e-06	0.000152987	#N/A
c207673_g3_i4	5.50061	1.58039	1.86519e-06	0.000152987	#N/A
c207731_g1_i3	-5.16424	1.77301	1.92464e-06	0.000157689	dipeptidase 1-like
c161552_g1_i1	-3.41592	9.09827	1.9429e-06	0.00015901	40s ribosomal protein s19a-like
c206044_g1_i3	-3.97723	2.99818	1.96479e-06	0.000160624	#N/A
c200807_g1_i1	4.09613	2.82514	1.99146e-06	0.000162626	sphingosine kinase 2-like isoform 2
c204124_g2_i4	-8.41204	1.06241	2.04881e-06	0.00016301	leucine-rich repeat and calponin homology domain-containing protein 1-like
c207922_g1_i2	-8.41204	1.06241	2.04881e-06	0.00016301	tigger transposable element-derived protein 6-like
c189008_g1_i1	-8.41204	1.06241	2.04881e-06	0.00016301	retinol dehydrogenase 14-like
c205772_g1_i4	-8.41204	1.06241	2.04881e-06	0.00016301	#N/A
c186113_g1_i2	-8.41204	1.06241	2.04881e-06	0.00016301	solute carrier family 41 member 1-like
c156644_g1_i1	-8.41204	1.06241	2.04881e-06	0.00016301	#N/A
c207253_g1_i2	-8.41204	1.06241	2.04881e-06	0.00016301	zinc finger protein kiaa0543
c192451_g1_i4	-8.41204	1.06241	2.04881e-06	0.00016301	superkiller viralicidic activity 2-like 2
c199512_g2_i1	-8.41204	1.06241	2.04881e-06	0.00016301	zinc finger protein c3h1 type-like 1
c206921_g3_i5	-8.41204	1.06241	2.04881e-06	0.00016301	dedicator of cytokinesis protein 7-like
c168616_g1_i1	-8.41204	1.06241	2.04881e-06	0.00016301	carbon catabolite repressor protein
c199657_g3_i7	-8.41204	1.06241	2.04881e-06	0.00016301	serine threonine-protein kinase vrk1
c207252_g2_i5	-8.41204	1.06241	2.04881e-06	0.00016301	protein alpha isoform
c206827_g3_i4	-8.41204	1.06241	2.04881e-06	0.00016301	polyribonucleotide nucleotidyltransferase mitochondrial-like
c194171_g1_i3	-8.41204	1.06241	2.04881e-06	0.00016301	#N/A
c196825_g1_i1	-8.41204	1.06241	2.04881e-06	0.00016301	hypothetical protein LOTGIDRAFT_230440
c204946_g3_i5	8.38398	1.16629	2.04881e-06	0.00016301	two pore calcium channel protein 1-like
c181682_g1_i3	8.38398	1.16629	2.04881e-06	0.00016301	#N/A
c191062_g4_i2	8.38398	1.16629	2.04881e-06	0.00016301	atp-dependent rna helicase
c202175_g1_i5	8.38398	1.16629	2.04881e-06	0.00016301	#N/A
c209442_g1_i1	8.38398	1.16629	2.04881e-06	0.00016301	tigger transposable element-derived protein 1-like
c206663_g1_i1	8.38398	1.16629	2.04881e-06	0.00016301	actin-binding lim protein 1-like
c208422_g1_i5	8.38398	1.16629	2.04881e-06	0.00016301	#N/A
c207950_g2_i4	8.38398	1.16629	2.04881e-06	0.00016301	retinoid-inducible serine carboxypeptidase
c187849_g2_i1	-3.39846	9.84105	2.13241e-06	0.00016948	#N/A
c109128_g1_i1	5.47721	1.55928	2.14312e-06	0.000170149	#N/A
c200845_g2_i5	-3.53022	4.56357	2.33038e-06	0.000184819	epidermal retinol dehydrogenase 2
c196596_g1_i3	-3.73836	3.47582	2.34734e-06	0.000185965	inosine-uridine preferring nucleoside hydrolase-like
c72122_g1_i1	4.81023	1.81445	2.43143e-06	0.000188124	#N/A
c185539_g2_i2	-8.37368	1.02656	2.45054e-06	0.000188124	protein disabled
c172992_g1_i1	-8.37368	1.02656	2.45054e-06	0.000188124	dna repair protein rad51 homolog 2
c207381_g4_i1	-8.37368	1.02656	2.45054e-06	0.000188124	protein tweety-like
c179301_g1_i1	-8.37368	1.02656	2.45054e-06	0.000188124	dolichol kinase-like
c209089_g1_i10	-8.37368	1.02656	2.45054e-06	0.000188124	beta-galactosidase-1-like protein
c206336_g1_i2	-8.37368	1.02656	2.45054e-06	0.000188124	isoform u
c144754_g1_i3	-8.37368	1.02656	2.45054e-06	0.000188124	magnesium transporter nipa2 isoform x1
c202470_g1_i1	-8.37368	1.02656	2.45054e-06	0.000188124	#N/A
c27710_g1_i1	-8.37368	1.02656	2.45054e-06	0.000188124	#N/A
c203622_g3_i1	-8.37368	1.02656	2.45054e-06	0.000188124	longitudinals lacking
c202246_g1_i3	-8.37368	1.02656	2.45054e-06	0.000188124	ap-3 complex subunit beta-2
c195233_g1_i4	-8.37368	1.02656	2.45054e-06	0.000188124	#N/A
c202083_g1_i7	-8.37368	1.02656	2.45054e-06	0.000188124	pre-mrna-processing factor 39
c202908_g2_i1	8.35236	1.13792	2.45054e-06	0.000188124	#N/A
c185946_g1_i4	8.35236	1.13792	2.45054e-06	0.000188124	hypothetical protein BRAFLDRAFT_92858
c200161_g1_i3	8.35236	1.13792	2.45054e-06	0.000188124	cdgsh iron-sulfur domain-containing protein mitochondrial
c193832_g1_i1	8.35236	1.13792	2.45054e-06	0.000188124	#N/A
c205773_g4_i8	8.35236	1.13792	2.45054e-06	0.000188124	protein transport protein sec16a
c203781_g4_i2	8.35236	1.13792	2.45054e-06	0.000188124	biotin--protein ligase
c195376_g2_i1	8.35236	1.13792	2.45054e-06	0.000188124	#N/A
c208965_g1_i1	8.35236	1.13792	2.45054e-06	0.000188124	protein c1orf9-like protein
c205038_g1_i4	8.35236	1.13792	2.45054e-06	0.000188124	#N/A
c196662_g2_i2	8.35236	1.13792	2.45054e-06	0.000188124	hypothetical protein BRAFLDRAFT_73157
c192804_g1_i4	8.35236	1.13792	2.45054e-06	0.000188124	sjchgc04402 protein
c115877_g1_i1	8.35236	1.13792	2.45054e-06	0.000188124	dna topoisomerase 3-beta-1-like
c207991_g5_i1	8.35236	1.13792	2.45054e-06	0.000188124	#N/A
c203951_g1_i1	8.35236	1.13792	2.45054e-06	0.000188124	protein lap1-like
c173520_g1_i1	8.35236	1.13792	2.45054e-06	0.000188124	methylcrotonoyl- carboxylase beta mitochondrial-like
c207939_g1_i1	8.35236	1.13792	2.45054e-06	0.000188124	rna-directed dna polymerase from mobile element jockey-like
c176039_g1_i1	-5.73514	1.43298	2.46727e-06	0.000189213	#N/A
c208739_g1_i10	-3.9959	2.73265	2.5431e-06	0.000194827	nadh:ubiquinone oxidoreductase complex i intermediate-associated protein -containing protein
c177529_g1_i2	-3.49008	4.89875	2.54959e-06	0.000195123	sarcosine mitochondrial
c199657_g3_i1	-3.36711	9.36059	2.57329e-06	0.000196735	isoform a
c205562_g2_i1	3.62974	4.05314	2.59206e-06	0.000197966	#N/A
c209099_g3_i2	4.26287	2.52081	2.67424e-06	0.000204033	transposase
c202206_g1_i2	-3.59844	3.97804	2.71084e-06	0.000206613	maltase a3-like
c201116_g1_i2	-3.44016	5.20893	2.78089e-06	0.000211735	hydroxyacyl-coenzyme a mitochondrial
c204852_g1_i1	3.44874	5.2964	2.80686e-06	0.000213494	#N/A
c194604_g1_i2	3.79166	3.40137	2.81028e-06	0.000213535	cytochrome p450 cyp44
c193720_g1_i1	3.87423	3.24463	2.8563e-06	0.000216576	#N/A
c193362_g1_i8	-8.33427	0.989813	2.94065e-06	0.000216576	lola protein isoform a
c197857_g1_i1	-8.33427	0.989813	2.94065e-06	0.000216576	nadph:adrenodoxin mitochondrial-like
c197527_g1_i2	-8.33427	0.989813	2.94065e-06	0.000216576	mitogen-activated protein kinase kinase kinase 7-interacting protein 1
c206064_g16_i2	-8.33427	0.989813	2.94065e-06	0.000216576	v-type proton atpase 116 kda subunit a isoform 1-like isoform 2
c209430_g1_i2	-8.33427	0.989813	2.94065e-06	0.000216576	hypothetical protein BRAFLDRAFT_64352
c195488_g1_i2	-8.33427	0.989813	2.94065e-06	0.000216576	homeodomain-interacting protein kinase 2
c193165_g1_i2	-8.33427	0.989813	2.94065e-06	0.000216576	protein rrp5 homolog
c203866_g1_i1	-8.33427	0.989813	2.94065e-06	0.000216576	dual specificity protein phosphatase 3
c192943_g1_i1	-8.33427	0.989813	2.94065e-06	0.000216576	trna pseudouridine synthase 3
c194571_g1_i1	-8.33427	0.989813	2.94065e-06	0.000216576	isoform g
c198567_g1_i2	-8.33427	0.989813	2.94065e-06	0.000216576	protein polybromo-1-like
c208677_g1_i5	-8.33427	0.989813	2.94065e-06	0.000216576	isoform a
c195172_g3_i3	-8.33427	0.989813	2.94065e-06	0.000216576	phosphomannomutase 2-like
c203174_g1_i1	-8.33427	0.989813	2.94065e-06	0.000216576	trna (adenine-n -)-methyltransferase catalytic subunit trmt61a-like
c203118_g1_i5	-8.33427	0.989813	2.94065e-06	0.000216576	g patch domain and kow motifs-containing
c203001_g1_i1	-8.33427	0.989813	2.94065e-06	0.000216576	sec-23 interacting protein p125
c195863_g2_i1	8.32004	1.10896	2.94065e-06	0.000216576	hypothetical protein LOTGIDRAFT_165443
c206944_g1_i1	8.32004	1.10896	2.94065e-06	0.000216576	ceramide synthase 6-like
c207892_g1_i2	8.32004	1.10896	2.94065e-06	0.000216576	hypothetical protein EAG_07016
c181030_g2_i2	8.32004	1.10896	2.94065e-06	0.000216576	histidine-rich membrane protein ke4 homolog 2-like
c144754_g1_i2	8.32004	1.10896	2.94065e-06	0.000216576	magnesium transporter nipa2 isoform x1
c206012_g1_i2	8.32004	1.10896	2.94065e-06	0.000216576	oocyte-testis gene 1
c207919_g1_i3	8.32004	1.10896	2.94065e-06	0.000216576	viral a-type inclusion
c187127_g1_i1	8.32004	1.10896	2.94065e-06	0.000216576	#N/A
c202658_g1_i4	8.32004	1.10896	2.94065e-06	0.000216576	general vesicular transport factor p115
c204142_g1_i2	8.32004	1.10896	2.94065e-06	0.000216576	zinc finger fyve domain-containing protein 26
c208215_g8_i5	8.32004	1.10896	2.94065e-06	0.000216576	gamma-interferon-inducible lysosomal thiol reductase
c208687_g2_i6	8.32004	1.10896	2.94065e-06	0.000216576	protein vav-like
c202556_g1_i1	8.32004	1.10896	2.94065e-06	0.000216576	#N/A
c202911_g3_i3	8.32004	1.10896	2.94065e-06	0.000216576	tripartite motif-containing 32
c205576_g2_i1	3.48106	4.96073	2.96679e-06	0.000218285	#N/A
c207917_g2_i1	4.01713	2.75342	3.06707e-06	0.00022544	inorganic phosphate cotransporter
c82845_g1_i1	3.3552	7.44486	3.09643e-06	0.000227374	#N/A
c200433_g7_i3	-4.34465	1.93322	3.11465e-06	0.000228486	#N/A
c139525_g1_i1	-3.5816	3.74204	3.15431e-06	0.000231167	serine threonine-protein kinase rio3
c199808_g1_i3	3.5393	4.34618	3.30694e-06	0.000241875	#N/A
c124919_g2_i1	3.5393	4.34618	3.30694e-06	0.000241875	#N/A
c205223_g3_i1	-3.50306	4.28996	3.37813e-06	0.00024684	#N/A
c189664_g1_i1	8.28698	1.07939	3.54078e-06	0.000255459	#N/A
c128212_g1_i1	8.28698	1.07939	3.54078e-06	0.000255459	#N/A
c206389_g1_i2	8.28698	1.07939	3.54078e-06	0.000255459	#N/A
c187881_g2_i2	8.28698	1.07939	3.54078e-06	0.000255459	endothelin-converting enzyme 1
c207163_g1_i1	8.28698	1.07939	3.54078e-06	0.000255459	protein
c205870_g1_i1	8.28698	1.07939	3.54078e-06	0.000255459	#N/A
c207279_g3_i7	8.28698	1.07939	3.54078e-06	0.000255459	bromodomain adjacent to zinc finger domain protein 2b-like
c205808_g1_i4	8.28698	1.07939	3.54078e-06	0.000255459	fucose-1-phosphate guanylyltransferase-like
c235325_g1_i1	8.28698	1.07939	3.54078e-06	0.000255459	#N/A
c206497_g2_i1	8.28698	1.07939	3.54078e-06	0.000255459	zinc finger protein
c206292_g3_i3	8.28698	1.07939	3.54078e-06	0.000255459	PREDICTED: uncharacterized protein LOC102075821
c197933_g1_i2	8.28698	1.07939	3.54078e-06	0.000255459	activating molecule in becn1-regulated autophagy protein 1
c202854_g3_i2	8.28698	1.07939	3.54078e-06	0.000255459	ran-binding protein
c199075_g4_i1	3.51206	4.36788	3.59536e-06	0.000259145	#N/A
c27256_g1_i1	-3.30547	10.2766	3.64785e-06	0.000262674	40s ribosomal protein s20
c200078_g1_i2	-3.44454	4.5174	3.77302e-06	0.000271423	#N/A
c192757_g1_i1	4.35877	2.30933	3.81468e-06	0.00027389	#N/A
c207251_g2_i1	-4.09728	2.2607	3.81468e-06	0.00027389	syntaxin-8-like isoform 1
c166443_g1_i1	-3.29419	10.4057	3.89015e-06	0.00027904	n superoxide dismutase
c201059_g7_i2	-5.01768	1.63555	3.94671e-06	0.000282824	#N/A
c184226_g1_i2	-3.28904	9.57502	4.034e-06	0.0002888	mosc domain-containing protein mitochondrial
c207331_g2_i2	3.37305	5.25058	4.24694e-06	0.00029714	#N/A
c207062_g6_i1	-8.29376	0.952137	4.27844e-06	0.00029714	protein sidekick-like
c208555_g1_i8	-8.29376	0.952137	4.27844e-06	0.00029714	latrophilin cirl-like isoform 1
c193606_g2_i1	-8.29376	0.952137	4.27844e-06	0.00029714	next to brca1 gene 1 protein isoform x1
c197195_g1_i1	-8.29376	0.952137	4.27844e-06	0.00029714	vacuolar protein sorting-associated protein 26b-like
c200493_g1_i4	-8.29376	0.952137	4.27844e-06	0.00029714	neuropeptide y receptor-like
c207086_g1_i2	-8.29376	0.952137	4.27844e-06	0.00029714	abnormal spindle-like microcephaly-associated protein homolog
c205414_g2_i1	-8.29376	0.952137	4.27844e-06	0.00029714	e3 ubiquitin-protein ligase rnf103
c207812_g1_i7	-8.29376	0.952137	4.27844e-06	0.00029714	probable glutamine-dependent nad(+) synthetase-like
c207006_g4_i1	-8.29376	0.952137	4.27844e-06	0.00029714	PREDICTED: uncharacterized protein LOC102213757
c206276_g1_i1	-8.29376	0.952137	4.27844e-06	0.00029714	eukaryotic translation initiation factor 2-alpha kinase-like
c194622_g1_i1	-8.29376	0.952137	4.27844e-06	0.00029714	basic helix-loop-helix zip transcription factor
c188796_g1_i2	-8.29376	0.952137	4.27844e-06	0.00029714	wd repeat-containing protein 46-like
c203124_g2_i5	-8.29376	0.952137	4.27844e-06	0.00029714	phosphatidylinositol- -trisphosphate 3-phosphatase and dual-specificity protein phosphatase pten-like
c193230_g2_i3	-8.29376	0.952137	4.27844e-06	0.00029714	tafazzin
c185434_g1_i4	-8.29376	0.952137	4.27844e-06	0.00029714	#N/A
c189639_g1_i4	-8.29376	0.952137	4.27844e-06	0.00029714	protein dom3z-like
c186287_g2_i1	-8.29376	0.952137	4.27844e-06	0.00029714	protein fam13b-like
c206338_g1_i5	-8.29376	0.952137	4.27844e-06	0.00029714	#N/A
c84609_g1_i1	8.25314	1.04919	4.27844e-06	0.00029714	#N/A
c209269_g1_i5	8.25314	1.04919	4.27844e-06	0.00029714	probable 28s ribosomal protein mitochondrial-like
c196851_g1_i2	8.25314	1.04919	4.27844e-06	0.00029714	protein fan
c202645_g1_i2	8.25314	1.04919	4.27844e-06	0.00029714	#N/A
c209432_g2_i3	8.25314	1.04919	4.27844e-06	0.00029714	ankyrin repeat domain-containing protein 50
c203252_g1_i3	8.25314	1.04919	4.27844e-06	0.00029714	serine threonine protein kinase
c201850_g4_i2	8.25314	1.04919	4.27844e-06	0.00029714	#N/A
c203731_g1_i2	8.25314	1.04919	4.27844e-06	0.00029714	#N/A
c192252_g1_i6	8.25314	1.04919	4.27844e-06	0.00029714	serine threonine-protein kinase tousled-like 1-like
c200586_g1_i2	8.25314	1.04919	4.27844e-06	0.00029714	zinc finger protein 84-like
c201400_g7_i1	8.25314	1.04919	4.27844e-06	0.00029714	#N/A
c202175_g1_i1	8.25314	1.04919	4.27844e-06	0.00029714	#N/A
c175511_g2_i7	8.25314	1.04919	4.27844e-06	0.00029714	arginine serine-rich coiled-coil protein 2
c205436_g5_i5	-3.52722	3.63143	4.38764e-06	0.000304439	PREDICTED: uncharacterized protein LOC100878289
c201396_g1_i1	-4.43818	1.63261	4.47145e-06	0.000309965	nicotinamide n-methyltransferase
c198069_g1_i2	3.5625	3.64794	4.697e-06	0.000325297	#N/A
c198337_g1_i2	-4.25733	1.85267	4.77437e-06	0.000330348	interleukin-1 receptor-associated kinase 4
c203046_g4_i6	-3.29309	6.4221	4.83503e-06	0.000334233	methyltransferase ddb_g0268948-like
c208798_g6_i9	4.3166	2.27118	4.92729e-06	0.000340294	#N/A
c174169_g1_i1	4.66509	1.68424	5.07388e-06	0.000344889	l _3-like
c203878_g1_i4	-8.25208	0.913481	5.18875e-06	0.000344889	pg1 homology to homo sapiens
c205693_g1_i3	-8.25208	0.913481	5.18875e-06	0.000344889	#N/A
c138304_g1_i1	-8.25208	0.913481	5.18875e-06	0.000344889	#N/A
c196498_g2_i6	-8.25208	0.913481	5.18875e-06	0.000344889	tho complex subunit 2
c208891_g1_i2	-8.25208	0.913481	5.18875e-06	0.000344889	retinoid x receptor
c151441_g1_i2	-8.25208	0.913481	5.18875e-06	0.000344889	dna-binding protein p3a2
c202260_g2_i2	-8.25208	0.913481	5.18875e-06	0.000344889	phosphorylase b kinase gamma catalytic skeletal muscle isoform
c119071_g1_i1	-8.25208	0.913481	5.18875e-06	0.000344889	protein alan shepard-like
c194451_g1_i3	-8.25208	0.913481	5.18875e-06	0.000344889	protein cbfa2t3
c201297_g2_i5	-8.25208	0.913481	5.18875e-06	0.000344889	rhomboid-related protein 3-like isoform 1
c195875_g3_i1	-8.25208	0.913481	5.18875e-06	0.000344889	histone-lysine n-methyltransferase prdm9-like
c198342_g1_i3	-8.25208	0.913481	5.18875e-06	0.000344889	mitogen-activated protein kinase kinase kinase 13-like
c199076_g1_i1	-8.25208	0.913481	5.18875e-06	0.000344889	effector caspase
c154429_g2_i3	-8.25208	0.913481	5.18875e-06	0.000344889	polyhomeotic-like protein 2
c134299_g1_i4	-8.25208	0.913481	5.18875e-06	0.000344889	upf0420 protein c16orf58 homolog
c137942_g1_i2	-8.25208	0.913481	5.18875e-06	0.000344889	dnaj homolog subfamily c member 16-like
c192611_g1_i2	-8.25208	0.913481	5.18875e-06	0.000344889	#N/A
c206010_g5_i2	-8.25208	0.913481	5.18875e-06	0.000344889	hypothetical protein Ecym_6415
c165030_g1_i5	-8.25208	0.913481	5.18875e-06	0.000344889	apaf1 interacting protein
c206680_g1_i2	-8.25208	0.913481	5.18875e-06	0.000344889	transposase
c180617_g1_i2	-8.25208	0.913481	5.18875e-06	0.000344889	#N/A
c200127_g1_i3	-8.25208	0.913481	5.18875e-06	0.000344889	pre-mrna-splicing factor clf-
c200586_g1_i1	-8.25208	0.913481	5.18875e-06	0.000344889	hypothetical protein CAPTEDRAFT_181688
c206479_g1_i1	-8.25208	0.913481	5.18875e-06	0.000344889	#N/A
c54882_g1_i1	-8.25208	0.913481	5.18875e-06	0.000344889	#N/A
c196401_g1_i1	8.21849	1.01832	5.18875e-06	0.000344889	hypothetical protein IscW_ISCW021605
c194163_g1_i2	8.21849	1.01832	5.18875e-06	0.000344889	neurobeachin-like
c206970_g5_i2	8.21849	1.01832	5.18875e-06	0.000344889	acyl- dehydrogenase -like
c209451_g1_i3	8.21849	1.01832	5.18875e-06	0.000344889	pol and env protein precursor
c209495_g1_i2	8.21849	1.01832	5.18875e-06	0.000344889	isoform c
c201193_g1_i1	8.21849	1.01832	5.18875e-06	0.000344889	sec14-like protein 1
c205530_g1_i4	8.21849	1.01832	5.18875e-06	0.000344889	PREDICTED: uncharacterized protein LOC101863705
c132945_g2_i2	8.21849	1.01832	5.18875e-06	0.000344889	#N/A
c209368_g1_i2	8.21849	1.01832	5.18875e-06	0.000344889	PREDICTED: hypothetical protein LOC368413
c208816_g1_i3	8.21849	1.01832	5.18875e-06	0.000344889	furin-1-like isoform x1
c193444_g3_i2	8.21849	1.01832	5.18875e-06	0.000344889	#N/A
c198263_g1_i1	8.21849	1.01832	5.18875e-06	0.000344889	er membrane protein complex subunit 10 isoform x1
c199583_g1_i9	8.21849	1.01832	5.18875e-06	0.000344889	rho gtpase-activating protein 26-like
c189690_g1_i2	8.21849	1.01832	5.18875e-06	0.000344889	bis(5 -nucleosyl)-tetraphosphatase
c201177_g2_i5	8.21849	1.01832	5.18875e-06	0.000344889	spectrin beta chain
c202522_g1_i2	8.21849	1.01832	5.18875e-06	0.000344889	#N/A
c205886_g1_i3	-3.24132	11.4513	5.25013e-06	0.000348657	#N/A
c206014_g1_i2	-4.23465	1.83183	5.32776e-06	0.000353497	zinc finger protein 99-like
c203027_g1_i1	4.52012	2.07587	5.39512e-06	0.000357647	#N/A
c207381_g8_i2	-3.37836	4.51954	5.50145e-06	0.00036437	nadh dehydrogenase
c201806_g3_i3	4.28778	2.24517	5.86541e-06	0.000387785	#N/A
c110149_g1_i1	4.27316	2.23198	5.86541e-06	0.000387785	#N/A
c205936_g4_i1	3.90093	2.64852	5.87927e-06	0.000388356	#N/A
c112547_g1_i1	5.27488	1.37792	6.00382e-06	0.000396231	#N/A
c208846_g1_i1	-3.77018	2.80665	6.27031e-06	0.000406767	epidermal growth factor receptor
c27170_g1_i1	-8.20915	0.873794	6.31674e-06	0.000406767	pet191 polypeptide
c206643_g1_i2	-8.20915	0.873794	6.31674e-06	0.000406767	#N/A
c206956_g5_i2	-8.20915	0.873794	6.31674e-06	0.000406767	nucleoporin p58 p45-like
c201552_g3_i3	-8.20915	0.873794	6.31674e-06	0.000406767	relish
c200049_g1_i7	-8.20915	0.873794	6.31674e-06	0.000406767	intraflagellar transport protein 88 homolog
c199066_g4_i8	-8.20915	0.873794	6.31674e-06	0.000406767	isoform i
c203032_g1_i2	-8.20915	0.873794	6.31674e-06	0.000406767	zinc finger and btb domain-containing protein 11
c193674_g1_i2	-8.20915	0.873794	6.31674e-06	0.000406767	organic cation
c125760_g1_i2	-8.20915	0.873794	6.31674e-06	0.000406767	sentrin-specific protease 8-like
c161036_g1_i1	-8.20915	0.873794	6.31674e-06	0.000406767	cornetto cg32386-pa
c206123_g3_i6	-8.20915	0.873794	6.31674e-06	0.000406767	mucolipin-3-like
c202420_g1_i2	-8.20915	0.873794	6.31674e-06	0.000406767	fanconi-associated nuclease 1
c158229_g1_i3	-8.20915	0.873794	6.31674e-06	0.000406767	yth domain-containing protein 1-like
c208583_g1_i8	-8.20915	0.873794	6.31674e-06	0.000406767	maltase 1
c142874_g1_i2	-8.20915	0.873794	6.31674e-06	0.000406767	jmjc domain-containing histone demethylation protein 1-like
c180571_g1_i4	-8.20915	0.873794	6.31674e-06	0.000406767	2-acylglycerol o-acyltransferase 2-a-like
c208338_g1_i1	-8.20915	0.873794	6.31674e-06	0.000406767	transient receptor potential cation channel trpm-like
c200799_g3_i1	-8.20915	0.873794	6.31674e-06	0.000406767	cytoglobin-2-like isoform 1
c196498_g2_i1	-8.20915	0.873794	6.31674e-06	0.000406767	tho complex subunit 2
c192536_g1_i1	-8.20915	0.873794	6.31674e-06	0.000406767	#N/A
c205616_g1_i5	8.18299	0.986763	6.31674e-06	0.000406767	glucose-fructose oxidoreductase domain-containing protein 1-like
c199707_g5_i1	8.18299	0.986763	6.31674e-06	0.000406767	hypothetical protein LOTGIDRAFT_168623
c181192_g1_i3	8.18299	0.986763	6.31674e-06	0.000406767	#N/A
c177659_g1_i3	8.18299	0.986763	6.31674e-06	0.000406767	breast cancer metastasis-suppressor 1-like protein
c196853_g1_i1	8.18299	0.986763	6.31674e-06	0.000406767	esf1-like protein
c201914_g1_i3	8.18299	0.986763	6.31674e-06	0.000406767	#N/A
c206508_g1_i1	8.18299	0.986763	6.31674e-06	0.000406767	calcium calmodulin-dependent protein kinase kinase
c204078_g3_i3	4.25838	2.21867	6.40675e-06	0.000412206	inorganic phosphate cotransporter
c161413_g2_i1	-3.88067	2.46114	6.5084e-06	0.000418384	uncharacterized fam18-like protein cg5021-like
c205886_g1_i1	-3.20308	12.0882	6.52423e-06	0.000419039	#N/A
c208698_g3_i2	-4.09456	2.00711	6.5671e-06	0.000421428	#N/A
c205954_g1_i5	-3.3723	4.31796	6.91394e-06	0.000443304	microtubule-associated serine threonine-protein kinase 2
c189089_g1_i1	3.95667	2.48986	7.00755e-06	0.000448918	#N/A
c153538_g1_i2	3.56087	3.39192	7.27032e-06	0.00046535	actin-related protein 2 isoform x3
c200549_g1_i2	-3.24086	5.7069	7.45765e-06	0.000471424	zinc iron transporter
c188936_g1_i1	4.59812	1.62453	7.48629e-06	0.000471424	#N/A
c195514_g1_i4	-8.16491	0.833019	7.72046e-06	0.000471424	epidermal growth factor receptor kinase substrate 8-like
c209319_g1_i6	-8.16491	0.833019	7.72046e-06	0.000471424	protein szt2
c192777_g1_i2	-8.16491	0.833019	7.72046e-06	0.000471424	ufm1-conjugating enzyme 1
c201959_g1_i3	-8.16491	0.833019	7.72046e-06	0.000471424	bloom syndrome protein homolog
c82482_g1_i2	-8.16491	0.833019	7.72046e-06	0.000471424	#N/A
c187578_g1_i3	-8.16491	0.833019	7.72046e-06	0.000471424	#N/A
c208897_g1_i4	-8.16491	0.833019	7.72046e-06	0.000471424	#N/A
c193791_g1_i1	-8.16491	0.833019	7.72046e-06	0.000471424	#N/A
c179272_g1_i6	-8.16491	0.833019	7.72046e-06	0.000471424	akt-interacting protein isoform x1
c208691_g1_i4	-8.16491	0.833019	7.72046e-06	0.000471424	alsin
c154439_g1_i1	-8.16491	0.833019	7.72046e-06	0.000471424	hydroxyacid oxidase 1-like
c209274_g1_i7	-8.16491	0.833019	7.72046e-06	0.000471424	lish domain-containing protein armc9
c208582_g1_i1	-8.16491	0.833019	7.72046e-06	0.000471424	organic cation transporter
c197933_g1_i1	-8.16491	0.833019	7.72046e-06	0.000471424	activating molecule in becn1-regulated autophagy protein 1
c161383_g1_i1	-8.16491	0.833019	7.72046e-06	0.000471424	isoform a
c184951_g1_i1	-8.16491	0.833019	7.72046e-06	0.000471424	beta- -galactosyltransferase 6
c208913_g3_i3	-8.16491	0.833019	7.72046e-06	0.000471424	gem-associated protein 2-like
c179352_g1_i1	-8.16491	0.833019	7.72046e-06	0.000471424	sh3 domain-containing ring finger protein 3
c202413_g2_i2	-8.16491	0.833019	7.72046e-06	0.000471424	na
c190657_g1_i3	-8.16491	0.833019	7.72046e-06	0.000471424	nuclear transcription factor y subunit alpha-like
c197870_g3_i1	-8.16491	0.833019	7.72046e-06	0.000471424	gram domain-containing protein 1a-like
c209274_g1_i4	-8.16491	0.833019	7.72046e-06	0.000471424	#N/A
c208161_g1_i4	8.14659	0.954477	7.72046e-06	0.000471424	protein suppressor of sable
c205831_g3_i7	8.14659	0.954477	7.72046e-06	0.000471424	asx
c190785_g1_i1	8.14659	0.954477	7.72046e-06	0.000471424	nucleolar protein at isoform a
c207477_g1_i3	8.14659	0.954477	7.72046e-06	0.000471424	coiled-coil domain-containing protein cg32809-like
c162060_g1_i4	8.14659	0.954477	7.72046e-06	0.000471424	#N/A
c203111_g1_i4	8.14659	0.954477	7.72046e-06	0.000471424	anillin rhotekin
c19159_g1_i1	8.14659	0.954477	7.72046e-06	0.000471424	#N/A
c187712_g1_i4	8.14659	0.954477	7.72046e-06	0.000471424	ptb domain-containing engulfment adapter protein 1
c159058_g1_i1	8.14659	0.954477	7.72046e-06	0.000471424	#N/A
c204491_g3_i5	8.14659	0.954477	7.72046e-06	0.000471424	retinoic acid-induced protein 1
c197952_g1_i2	8.14659	0.954477	7.72046e-06	0.000471424	growth arrest-specific protein 2-like
c204985_g1_i1	8.14659	0.954477	7.72046e-06	0.000471424	fyve and coiled-coil domain-containing protein 1
c202789_g4_i1	8.10925	0.921431	7.72046e-06	0.000471424	pr domain zinc finger protein 10 isoform x2
c201848_g1_i4	8.10925	0.921431	7.72046e-06	0.000471424	adamts-like protein 3-like
c182353_g1_i3	8.10925	0.921431	7.72046e-06	0.000471424	family c2 unassigned peptidase (c02 family)
c202915_g5_i1	8.10925	0.921431	7.72046e-06	0.000471424	#N/A
c205818_g1_i2	8.10925	0.921431	7.72046e-06	0.000471424	btb poz domain-containing protein kctd3-like
c202907_g2_i1	8.10925	0.921431	7.72046e-06	0.000471424	protein ric1 homolog
c174482_g1_i4	8.10925	0.921431	7.72046e-06	0.000471424	tryptophan--trna cytoplasmic
c161609_g1_i1	8.10925	0.921431	7.72046e-06	0.000471424	#N/A
c168096_g1_i1	8.10925	0.921431	7.72046e-06	0.000471424	sulfatase-modifying factor 1
c192943_g1_i2	8.10925	0.921431	7.72046e-06	0.000471424	trna pseudouridine synthase 3
c185752_g1_i2	8.10925	0.921431	7.72046e-06	0.000471424	#N/A
c175310_g1_i4	8.10925	0.921431	7.72046e-06	0.000471424	e3 ubiquitin-protein ligase smurf2-like
c175086_g1_i1	8.10925	0.921431	7.72046e-06	0.000471424	helicase mov10l1 isoform x1
c177860_g1_i1	8.10925	0.921431	7.72046e-06	0.000471424	#N/A
c141782_g1_i1	8.10925	0.921431	7.72046e-06	0.000471424	protein fam200b
c203610_g1_i2	8.10925	0.921431	7.72046e-06	0.000471424	dna-3-methyladenine glycosylase
c206757_g1_i6	8.10925	0.921431	7.72046e-06	0.000471424	ubiquitin carboxyl-terminal hydrolase 48-like isoform x3
c154429_g2_i1	8.10925	0.921431	7.72046e-06	0.000471424	polyhomeotic-like protein 2
c209030_g1_i2	8.10925	0.921431	7.72046e-06	0.000471424	#N/A
c197635_g1_i4	8.10925	0.921431	7.72046e-06	0.000471424	meiotically up-regulated gene 71
c167844_g2_i1	-3.35241	4.26447	7.85435e-06	0.000479206	mps one binder kinase activator-like 2-like
c205886_g1_i2	-3.16749	14.0394	7.97422e-06	0.00048612	#N/A
c181342_g1_i1	-3.21852	5.77043	8.1503e-06	0.000496447	cg8844
c202823_g2_i6	-5.5133	1.22627	8.22534e-06	0.000500607	d-aspartate oxidase-like
c180656_g1_i2	-3.3996	3.8465	8.24359e-06	0.000501308	insulin-like growth factor binding protein 7-like protein
c209243_g2_i12	4.21312	2.17796	8.38877e-06	0.000509303	#N/A
c207056_g1_i1	4.21312	2.17796	8.38877e-06	0.000509303	#N/A
c208535_g2_i1	-3.56666	2.85634	8.48601e-06	0.000514785	sodium-dependent phosphate transporter 1-b-like
c202761_g1_i1	4.04471	2.32388	8.62386e-06	0.000522721	#N/A
c95396_g1_i1	-3.16653	7.80662	8.66348e-06	0.000524695	40s ribosomal protein s28
c196576_g1_i5	3.91924	2.45629	8.7754e-06	0.00053104	monocarboxylate transporter
c175351_g3_i1	-3.73173	2.63721	8.93082e-06	0.000540006	#N/A
c203050_g2_i2	-3.23591	5.08135	9.06433e-06	0.000547633	#N/A
c207399_g1_i1	4.19772	2.16413	9.1922e-06	0.000554457	#N/A
c204904_g1_i1	4.19772	2.16413	9.1922e-06	0.000554457	#N/A
c166443_g2_i1	-3.14508	9.08909	9.22909e-06	0.000555295	#N/A
c195562_g1_i1	-8.11927	0.791095	9.4751e-06	0.000555295	#N/A
c203863_g12_i2	-8.11927	0.791095	9.4751e-06	0.000555295	#N/A
c194847_g1_i2	-8.11927	0.791095	9.4751e-06	0.000555295	protein fam117b-like isoform 1
c206606_g1_i6	-8.11927	0.791095	9.4751e-06	0.000555295	centrosomal protein of 89 kda-like
c208003_g1_i3	-8.11927	0.791095	9.4751e-06	0.000555295	c-myc promoter-binding protein
c195837_g1_i3	-8.11927	0.791095	9.4751e-06	0.000555295	isoform o
c202809_g1_i2	-8.11927	0.791095	9.4751e-06	0.000555295	suppressor of cytokine signaling 7
c182813_g1_i1	-8.11927	0.791095	9.4751e-06	0.000555295	#N/A
c205833_g1_i6	-8.11927	0.791095	9.4751e-06	0.000555295	dynamin-1-like protein
c205690_g1_i1	-8.11927	0.791095	9.4751e-06	0.000555295	isoform a
c162649_g1_i1	-8.11927	0.791095	9.4751e-06	0.000555295	#N/A
c188860_g1_i1	-8.11927	0.791095	9.4751e-06	0.000555295	pantothenate kinase mitochondrial-like
c187881_g2_i3	-8.11927	0.791095	9.4751e-06	0.000555295	membrane metallo-endopeptidase-like 1-like
c197445_g1_i10	-8.11927	0.791095	9.4751e-06	0.000555295	ankyrin unc44
c207639_g1_i6	-8.11927	0.791095	9.4751e-06	0.000555295	niemann-pick c1
c203355_g4_i1	-8.11927	0.791095	9.4751e-06	0.000555295	#N/A
c208477_g1_i3	-8.11927	0.791095	9.4751e-06	0.000555295	#N/A
c208336_g1_i2	-8.11927	0.791095	9.4751e-06	0.000555295	solute carrier organic anion transporter family member 5a1-like
c203046_g4_i4	-8.11927	0.791095	9.4751e-06	0.000555295	#N/A
c203707_g2_i5	8.07092	0.887589	9.4751e-06	0.000555295	PREDICTED: uncharacterized protein LOC100197081
c208893_g3_i6	8.07092	0.887589	9.4751e-06	0.000555295	myotubularin-related protein 13
c209012_g1_i4	8.07092	0.887589	9.4751e-06	0.000555295	organic cation transporter
c204046_g1_i2	8.07092	0.887589	9.4751e-06	0.000555295	microtubule-associated proteins 1a 1b light chain 3a
c204999_g2_i2	8.07092	0.887589	9.4751e-06	0.000555295	#N/A
c204153_g1_i1	8.07092	0.887589	9.4751e-06	0.000555295	#N/A
c208795_g1_i7	8.07092	0.887589	9.4751e-06	0.000555295	inorganic phosphate cotransporter-like isoform 1
c205277_g1_i2	8.07092	0.887589	9.4751e-06	0.000555295	#N/A
c176604_g1_i2	8.07092	0.887589	9.4751e-06	0.000555295	#N/A
c206241_g1_i7	8.07092	0.887589	9.4751e-06	0.000555295	spermidine synthase
c203032_g1_i1	8.07092	0.887589	9.4751e-06	0.000555295	zinc finger and btb domain-containing protein 11
c201148_g1_i3	8.07092	0.887589	9.4751e-06	0.000555295	60 kda ss-a ro ribonucleoprotein
c209500_g1_i2	8.07092	0.887589	9.4751e-06	0.000555295	l _3-like
c208804_g1_i1	8.07092	0.887589	9.4751e-06	0.000555295	#N/A
c199547_g1_i3	8.07092	0.887589	9.4751e-06	0.000555295	multidrug resistance protein 1
c208174_g1_i3	8.07092	0.887589	9.4751e-06	0.000555295	toll-like receptor
c153401_g1_i1	-3.13676	9.99853	9.5851e-06	0.000561299	60s ribosomal protein l23
c191860_g1_i2	5.19104	1.3034	9.66399e-06	0.000565473	#N/A
c83024_g1_i1	3.42768	3.67431	1.07122e-05	0.000626314	#N/A
c210079_g1_i1	3.78649	2.54595	1.09681e-05	0.00064027	#N/A
c133512_g1_i1	3.78649	2.54595	1.09681e-05	0.00064027	#N/A
c157898_g1_i1	4.1664	2.13606	1.1065e-05	0.000645418	#N/A
c187881_g3_i1	4.52789	1.56219	1.12192e-05	0.000652877	#N/A
c70301_g1_i1	4.52789	1.56219	1.12192e-05	0.000652877	#N/A
c50216_g1_i1	4.52789	1.56219	1.12192e-05	0.000652877	#N/A
c206299_g1_i2	-3.25455	4.55258	1.12305e-05	0.000653019	pterin-4-alpha-carbinolamine dehydratase
c206789_g4_i10	-3.63437	2.805	1.13028e-05	0.000654496	radial spoke head 1 homolog
c184436_g1_i1	5.16198	1.27765	1.13841e-05	0.000654496	#N/A
c207772_g5_i4	5.16198	1.27765	1.13841e-05	0.000654496	protease inhibitor epi11
c191179_g1_i1	5.16198	1.27765	1.13841e-05	0.000654496	#N/A
c143581_g1_i2	5.16198	1.27765	1.13841e-05	0.000654496	#N/A
c147341_g1_i1	5.13231	1.25143	1.13841e-05	0.000654496	reverse transcriptase r - partial
c146778_g1_i1	5.13231	1.25143	1.13841e-05	0.000654496	#N/A
c207783_g1_i1	-3.19457	5.06291	1.14839e-05	0.000654496	plasma alpha-l-fucosidase
c197952_g1_i3	-8.07213	0.747958	1.16786e-05	0.000654496	growth arrest-specific protein 2-like
c203490_g1_i2	-8.07213	0.747958	1.16786e-05	0.000654496	e3 ubiquitin-protein ligase march6
c202302_g1_i3	-8.07213	0.747958	1.16786e-05	0.000654496	mi-2
c204203_g1_i4	-8.07213	0.747958	1.16786e-05	0.000654496	sodium-bile acid
c209167_g2_i1	-8.07213	0.747958	1.16786e-05	0.000654496	chromodomain-helicase-dna-binding protein mi-2 homolog
c203111_g1_i3	-8.07213	0.747958	1.16786e-05	0.000654496	anillin rhotekin
c208302_g1_i2	-8.07213	0.747958	1.16786e-05	0.000654496	#N/A
c204357_g3_i2	-8.07213	0.747958	1.16786e-05	0.000654496	#N/A
c197065_g1_i2	-8.07213	0.747958	1.16786e-05	0.000654496	catenin delta-2-like
c197952_g1_i12	-8.07213	0.747958	1.16786e-05	0.000654496	growth arrest-specific protein 2-like
c205670_g1_i1	-8.07213	0.747958	1.16786e-05	0.000654496	exostosin-2
c207182_g1_i1	-8.07213	0.747958	1.16786e-05	0.000654496	alkylglycerol monooxygenase
c205607_g1_i3	-8.07213	0.747958	1.16786e-05	0.000654496	protein yif1b-like
c199183_g1_i2	-8.07213	0.747958	1.16786e-05	0.000654496	programmed cell death protein 6-like isoform 1
c207188_g3_i2	-8.07213	0.747958	1.16786e-05	0.000654496	organic cation transporter
c198573_g1_i2	-8.07213	0.747958	1.16786e-05	0.000654496	protein jtb
c203983_g1_i2	-8.07213	0.747958	1.16786e-05	0.000654496	proline-rich protein prcc
c193606_g2_i3	-8.07213	0.747958	1.16786e-05	0.000654496	next to brca1 gene 1 protein isoform x1
c201262_g1_i1	8.03154	0.852909	1.16786e-05	0.000654496	#N/A
c206855_g2_i1	8.03154	0.852909	1.16786e-05	0.000654496	regulator of nonsense transcripts
c206062_g5_i2	8.03154	0.852909	1.16786e-05	0.000654496	ruvb-like 2-like
c143885_g2_i1	8.03154	0.852909	1.16786e-05	0.000654496	#N/A
c197295_g1_i3	8.03154	0.852909	1.16786e-05	0.000654496	#N/A
c195165_g1_i2	8.03154	0.852909	1.16786e-05	0.000654496	sugar transporter
c206402_g2_i4	8.03154	0.852909	1.16786e-05	0.000654496	e3 ubiquitin-protein ligase rnf170 isoform x2
c209121_g1_i6	8.03154	0.852909	1.16786e-05	0.000654496	centromere protein f
c203423_g3_i11	8.03154	0.852909	1.16786e-05	0.000654496	rho gtpase-activating protein 190-like
c207121_g2_i2	8.03154	0.852909	1.16786e-05	0.000654496	transposase
c206942_g1_i1	8.03154	0.852909	1.16786e-05	0.000654496	serine threonine-protein kinase sik3-like
c200835_g1_i6	8.03154	0.852909	1.16786e-05	0.000654496	nuclease harbi1-like
c181548_g1_i1	8.03154	0.852909	1.16786e-05	0.000654496	#N/A
c185261_g2_i1	8.03154	0.852909	1.16786e-05	0.000654496	rap guanine nucleotide exchange factor 2
c202698_g1_i1	8.03154	0.852909	1.16786e-05	0.000654496	#N/A
c198783_g2_i3	8.03154	0.852909	1.16786e-05	0.000654496	caax prenyl protease 1 homolog
c202761_g1_i2	8.03154	0.852909	1.16786e-05	0.000654496	#N/A
c208758_g6_i2	8.03154	0.852909	1.16786e-05	0.000654496	alpha-tubulin n-acetyltransferase isoform 3
c138799_g1_i1	8.03154	0.852909	1.16786e-05	0.000654496	#N/A
c132274_g1_i1	8.03154	0.852909	1.16786e-05	0.000654496	#N/A
c208656_g2_i4	8.03154	0.852909	1.16786e-05	0.000654496	haus augmin-like complex subunit 6 isoform x3
c198247_g1_i2	8.03154	0.852909	1.16786e-05	0.000654496	adenylate cyclase
c27194_g1_i1	-3.43228	3.3456	1.17849e-05	0.000659954	GA26398
c207899_g5_i1	-3.24407	4.27028	1.18083e-05	0.000660766	histone-lysine n-methyltransferase setmar
c205604_g2_i1	-3.24126	4.39542	1.18857e-05	0.000664599	cg3706 cg3706-pa
c192801_g1_i2	3.56903	2.83856	1.19814e-05	0.000669443	aldehyde oxidase
c138950_g1_i1	4.38284	1.95237	1.2131e-05	0.000677293	#N/A
c75298_g1_i1	-3.64796	2.69474	1.21954e-05	0.00068038	#N/A
c208675_g2_i1	-3.67785	2.58799	1.24244e-05	0.000692632	#N/A
c203792_g6_i3	-3.43008	3.27058	1.2486e-05	0.000695549	hypothetical protein BRAFLDRAFT_84231
c200770_g2_i3	3.75031	2.51368	1.26658e-05	0.000705037	#N/A
c204329_g4_i2	4.4791	1.51904	1.28863e-05	0.000716771	#N/A
c161091_g1_i1	-3.75664	2.34762	1.2914e-05	0.000717776	#N/A
c36490_g1_i1	-3.08144	9.50561	1.31398e-05	0.000729777	ribosomal protein l15
c197295_g1_i2	4.13439	2.10742	1.33653e-05	0.000741197	#N/A
c188694_g1_i1	4.11811	2.09288	1.33653e-05	0.000741197	sulfotransferase 1c4-like
c192746_g1_i1	-4.06505	1.67704	1.34086e-05	0.000742487	sphingomyelin phosphodiesterase 3-like
c193367_g1_i2	-4.06505	1.67704	1.34086e-05	0.000742487	#N/A
c188558_g1_i1	5.10203	1.22471	1.34468e-05	0.000744051	#N/A
c195363_g2_i4	3.31953	3.83356	1.34825e-05	0.000745471	cyclin-l2-like isoform 2
c153756_g1_i1	3.82793	2.37473	1.39765e-05	0.000771635	#N/A
c195526_g1_i1	-3.74035	2.33279	1.39765e-05	0.000771635	molybdenum cofactor synthesis protein cinnamon
c191847_g1_i4	-3.18963	4.67558	1.40603e-05	0.000772462	ecdysone inducible protein 75
c140029_g1_i1	3.65504	2.61014	1.42217e-05	0.000772462	#N/A
c187849_g3_i1	-3.06491	10.0177	1.43529e-05	0.000772462	#N/A
c164392_g1_i1	-8.02341	0.703534	1.44592e-05	0.000772462	c-type lectin receptor protein
c201260_g2_i4	-8.02341	0.703534	1.44592e-05	0.000772462	tyrosine-protein kinase
c209372_g7_i2	-8.02341	0.703534	1.44592e-05	0.000772462	mitotic-spindle organizing protein 1
c207623_g1_i5	-8.02341	0.703534	1.44592e-05	0.000772462	disks large homolog 5-like
c206863_g4_i1	-8.02341	0.703534	1.44592e-05	0.000772462	isoform a
c199488_g2_i1	-8.02341	0.703534	1.44592e-05	0.000772462	#N/A
c205444_g2_i2	-8.02341	0.703534	1.44592e-05	0.000772462	#N/A
c208935_g1_i1	-8.02341	0.703534	1.44592e-05	0.000772462	serine--pyruvate mitochondrial-like
c203271_g6_i2	-8.02341	0.703534	1.44592e-05	0.000772462	#N/A
c202530_g3_i4	-8.02341	0.703534	1.44592e-05	0.000772462	pppde peptidase domain-containing protein 1-like
c154429_g2_i4	-8.02341	0.703534	1.44592e-05	0.000772462	polyhomeotic-like protein 2
c208935_g1_i4	-8.02341	0.703534	1.44592e-05	0.000772462	serine--pyruvate mitochondrial-like
c201731_g1_i1	-8.02341	0.703534	1.44592e-05	0.000772462	snrna-activating protein complex subunit 4
c175056_g1_i3	-8.02341	0.703534	1.44592e-05	0.000772462	metastasis-associated protein mta1
c204023_g6_i1	-8.02341	0.703534	1.44592e-05	0.000772462	#N/A
c209036_g2_i4	-8.02341	0.703534	1.44592e-05	0.000772462	dna polymerase zeta catalytic subunit
c193636_g2_i1	-8.02341	0.703534	1.44592e-05	0.000772462	cchc-type zinc finger protein cg3800-like
c208947_g1_i1	-8.02341	0.703534	1.44592e-05	0.000772462	isoform h
c193018_g1_i1	-8.02341	0.703534	1.44592e-05	0.000772462	probable rna-binding protein orb2-like
c205568_g4_i4	-8.02341	0.703534	1.44592e-05	0.000772462	lkb1 interacting protein
c120698_g1_i3	-8.02341	0.703534	1.44592e-05	0.000772462	choline transporter-like protein 2
c199031_g1_i3	7.99105	0.817351	1.44592e-05	0.000772462	cation channel family
c207858_g1_i4	7.99105	0.817351	1.44592e-05	0.000772462	nose resistant to fluoxetine protein 6-like
c200465_g3_i3	7.99105	0.817351	1.44592e-05	0.000772462	serine threonine-protein kinase prp4 homolog
c202161_g2_i2	7.99105	0.817351	1.44592e-05	0.000772462	#N/A
c164504_g1_i1	7.99105	0.817351	1.44592e-05	0.000772462	l-2-hydroxyglutarate mitochondrial-like
c200237_g4_i2	7.99105	0.817351	1.44592e-05	0.000772462	#N/A
c125178_g1_i1	7.99105	0.817351	1.44592e-05	0.000772462	#N/A
c208305_g1_i3	7.99105	0.817351	1.44592e-05	0.000772462	scan domain-containing protein 3-like
c194847_g1_i4	7.99105	0.817351	1.44592e-05	0.000772462	#N/A
c200736_g1_i2	7.99105	0.817351	1.44592e-05	0.000772462	#N/A
c205454_g1_i5	7.99105	0.817351	1.44592e-05	0.000772462	#N/A
c209096_g2_i3	7.99105	0.817351	1.44592e-05	0.000772462	#N/A
c197262_g3_i1	7.99105	0.817351	1.44592e-05	0.000772462	paraplegin
c191152_g2_i1	7.99105	0.817351	1.44592e-05	0.000772462	neuron navigator 2
c199996_g1_i5	7.99105	0.817351	1.44592e-05	0.000772462	adenomatous polyposis coli protein
c201949_g1_i4	7.99105	0.817351	1.44592e-05	0.000772462	septin-1-like isoform 1
c207960_g2_i7	7.99105	0.817351	1.44592e-05	0.000772462	hydroxysteroid dehydrogenase-like protein 2-like
c208161_g1_i2	7.99105	0.817351	1.44592e-05	0.000772462	protein suppressor of sable
c192252_g1_i8	7.99105	0.817351	1.44592e-05	0.000772462	serine threonine-protein kinase tousled-like 1-like
c194586_g1_i7	7.99105	0.817351	1.44592e-05	0.000772462	calcium-transporting atpase type 2c member 1-like
c209172_g1_i1	7.99105	0.817351	1.44592e-05	0.000772462	retrotransposon-like family member (retr-1)-like
c204887_g1_i1	4.10165	2.07818	1.47086e-05	0.000784657	#N/A
c207334_g1_i5	4.10165	2.07818	1.47086e-05	0.000784657	core 3-alpha-l-fucosyltransferase
c199998_g4_i1	-4.21191	1.42657	1.48295e-05	0.00079054	transferrin 2
c197053_g2_i4	3.8144	2.36268	1.51357e-05	0.000805988	xk-related protein 6-like
c208896_g1_i6	-4.0391	1.65354	1.5141e-05	0.000805988	tectonin beta-propeller repeat-containing
c205462_g1_i2	3.36839	3.39422	1.53132e-05	0.000814573	#N/A
c205040_g1_i2	-3.09426	6.11339	1.55386e-05	0.000825971	l-allo-threonine aldolase
c153198_g1_i1	-3.06044	7.64994	1.57036e-05	0.000834141	gamma-glutamyl hydrolase a-like
c209060_g1_i5	-3.42929	2.93426	1.59041e-05	0.000844189	ankyrin repeat protein
c204104_g1_i7	-5.36931	1.09377	1.59279e-05	0.000844244	proton-coupled folate transporter-like
c184617_g2_i2	5.07109	1.19747	1.59279e-05	0.000844244	#N/A
c199513_g1_i1	4.30897	1.88633	1.67283e-05	0.000886039	#N/A
c197716_g1_i1	-3.264	3.86475	1.68609e-05	0.000892425	bcl-2-related ovarian killer
c160947_g1_i1	-3.11149	5.11358	1.69655e-05	0.000896685	high mobility group protein dsp1-like
c187684_g1_i1	-3.11149	5.11358	1.69655e-05	0.000896685	aldehyde dehydrogenase type isoform i
c207424_g1_i9	4.06815	2.04834	1.78628e-05	0.000919235	#N/A
c140640_g1_i1	3.55437	2.68132	1.78693e-05	0.000919235	#N/A
c203878_g1_i6	-7.97298	0.657745	1.79859e-05	0.000919235	unknow protein
c200465_g3_i2	-7.97298	0.657745	1.79859e-05	0.000919235	serine threonine-protein kinase prp4 homolog
c160125_g1_i1	-7.97298	0.657745	1.79859e-05	0.000919235	anion exchange
c159788_g1_i1	-7.97298	0.657745	1.79859e-05	0.000919235	hypothetical protein LOTGIDRAFT_230306
c139097_g1_i2	-7.97298	0.657745	1.79859e-05	0.000919235	#N/A
c132945_g2_i1	-7.97298	0.657745	1.79859e-05	0.000919235	#N/A
c178330_g1_i1	-7.97298	0.657745	1.79859e-05	0.000919235	#N/A
c206605_g1_i5	-7.97298	0.657745	1.79859e-05	0.000919235	slowpoke-binding protein
c183732_g1_i1	-7.97298	0.657745	1.79859e-05	0.000919235	#N/A
c201861_g1_i7	-7.97298	0.657745	1.79859e-05	0.000919235	isoform i
c207833_g2_i3	-7.97298	0.657745	1.79859e-05	0.000919235	lymphoid-restricted membrane protein
c206633_g1_i5	-7.97298	0.657745	1.79859e-05	0.000919235	carbohydrate sulfotransferase 4-like
c205057_g1_i1	-7.97298	0.657745	1.79859e-05	0.000919235	aael014316- partial
c199092_g1_i6	-7.97298	0.657745	1.79859e-05	0.000919235	transcriptional repressor p66
c204590_g2_i9	-7.97298	0.657745	1.79859e-05	0.000919235	mitogen-activated protein kinase-binding protein 1
c137982_g1_i1	-7.97298	0.657745	1.79859e-05	0.000919235	#N/A
c206942_g1_i3	-7.97298	0.657745	1.79859e-05	0.000919235	serine threonine-protein kinase sik3-like
c208839_g2_i4	-7.97298	0.657745	1.79859e-05	0.000919235	hypothetical protein IscW_ISCW013194
c184846_g3_i7	-7.97298	0.657745	1.79859e-05	0.000919235	kinase d-interacting substrate of 220 kda-like
c201655_g1_i3	-7.97298	0.657745	1.79859e-05	0.000919235	hormone-sensitive lipase
c202260_g2_i3	-7.97298	0.657745	1.79859e-05	0.000919235	phosphorylase b kinase gamma catalytic skeletal muscle isoform
c204270_g1_i4	-7.97298	0.657745	1.79859e-05	0.000919235	restin homolog
c206789_g4_i9	-7.97298	0.657745	1.79859e-05	0.000919235	intraflagellar transport protein 140 partial
c196737_g2_i1	-7.97298	0.657745	1.79859e-05	0.000919235	gc-rich sequence dna-binding factor 1-like
c145281_g2_i1	-7.97298	0.657745	1.79859e-05	0.000919235	alpha-taxilin isoform x1
c177686_g1_i2	7.9494	0.780867	1.79859e-05	0.000919235	#N/A
c202705_g2_i3	7.9494	0.780867	1.79859e-05	0.000919235	high affinity camp-specific and ibmx-insensitive 3 -cyclic phosphodiesterase 8b
c202796_g1_i2	7.9494	0.780867	1.79859e-05	0.000919235	#N/A
c201286_g2_i1	7.9494	0.780867	1.79859e-05	0.000919235	#N/A
c200579_g1_i2	7.9494	0.780867	1.79859e-05	0.000919235	glutamine and serine-rich protein 1
c204224_g1_i2	7.9494	0.780867	1.79859e-05	0.000919235	rab11 interacting isoform b
c198034_g4_i5	7.9494	0.780867	1.79859e-05	0.000919235	#N/A
c184936_g1_i1	7.9494	0.780867	1.79859e-05	0.000919235	#N/A
c185526_g3_i3	7.9494	0.780867	1.79859e-05	0.000919235	cral-trio domain-containing protein mitochondrial-like
c202440_g3_i4	7.9494	0.780867	1.79859e-05	0.000919235	#N/A
c206388_g1_i6	7.9494	0.780867	1.79859e-05	0.000919235	nuclease harbi1-like
c187066_g2_i1	7.9494	0.780867	1.79859e-05	0.000919235	dr1-associated corepressor
c208632_g1_i5	7.9494	0.780867	1.79859e-05	0.000919235	camp-responsive element modulator isoform x9
c206695_g1_i1	7.9494	0.780867	1.79859e-05	0.000919235	#N/A
c207404_g1_i3	7.9494	0.780867	1.79859e-05	0.000919235	#N/A
c202789_g5_i1	7.9494	0.780867	1.79859e-05	0.000919235	#N/A
c157492_g1_i2	7.9494	0.780867	1.79859e-05	0.000919235	clavesin-2
c186452_g1_i1	7.9494	0.780867	1.79859e-05	0.000919235	p53 regulated pa26 nuclear protein
c207191_g1_i1	7.9494	0.780867	1.79859e-05	0.000919235	glucose transporter type 1-like
c184672_g1_i2	7.9494	0.780867	1.79859e-05	0.000919235	b-cell cll lymphoma 6 member b
c199525_g2_i3	7.9494	0.780867	1.79859e-05	0.000919235	#N/A
c204619_g1_i5	-3.43499	2.73713	1.8194e-05	0.000929232	heparin-binding growth factor 1
c188593_g1_i2	3.03127	7.57485	1.8793e-05	0.000959167	steryl-sulfatase isoform x2
c185157_g1_i1	-3.04539	6.26748	1.9336e-05	0.000986204	nose resistant to fluoxetine protein 6-like
c228058_g1_i1	-3.01179	9.09043	1.94637e-05	0.000991824	#N/A
c205937_g7_i3	-3.04986	6.14001	1.94729e-05	0.000991824	#N/A

## Sheet: Gon
	logFC	logCPM	PValue	FDR
c207207_g2_i1	19.5531	11.8678	1.6759e-37	8.91577e-33	serine threonine protein kinase	serine threonine protein kinase
c209052_g2_i4	-19.0219	11.3361	6.05629e-37	1.61097e-32	#N/A	#N/A
c187895_g1_i1	-13.9651	13.5096	1.46588e-36	2.59949e-32	mannose-binding protein	mannose-binding protein
c207207_g2_i2	19.1559	11.4706	2.6294e-36	3.49711e-32	serine threonine protein kinase	serine threonine protein kinase
c205464_g2_i1	-13.48	14.9084	1.02132e-35	1.07569e-31	#N/A	#N/A
c207207_g3_i1	15.5818	11.5085	1.21319e-35	1.07569e-31	#N/A	#N/A
c205464_g2_i2	-14.2602	11.8332	1.934e-35	1.46984e-31	#N/A	#N/A
c208884_g1_i4	-13.3877	13.0471	8.58691e-35	5.7103e-31	mannose-binding protein	mannose-binding protein
c187864_g1_i1	-13.4885	12.0426	1.97943e-34	1.17007e-30	ovary development-related protein	ovary development-related protein
c209052_g2_i7	-13.2691	12.3201	4.27566e-34	2.26891e-30	#N/A	#N/A
c208024_g1_i3	-13.8	11.373	4.69136e-34	2.26891e-30	#N/A	#N/A
c208884_g2_i1	-13.8496	11.167	5.58638e-34	2.47663e-30	mannose-binding protein	mannose-binding protein
c204025_g1_i1	-13.4814	11.46	7.70184e-34	3.15183e-30	#N/A	#N/A
c207878_g1_i2	-13.0082	12.2183	1.53116e-33	5.8184e-30	#N/A	#N/A
c208884_g1_i3	-13.1271	11.9009	2.23173e-33	7.91519e-30	mannose-binding protein	mannose-binding protein
c195283_g1_i1	-14.0067	10.6167	5.83563e-33	1.94035e-29	cyclin b	cyclin b
c160138_g2_i1	-13.4024	10.7198	1.23805e-32	3.87437e-29	isoform a	isoform a
c192176_g1_i1	-13.2657	10.8387	1.90103e-32	5.61861e-29	#N/A	#N/A
c208545_g1_i1	-14.0903	10.1515	2.44119e-32	6.83534e-29	thrombospondin-type laminin g domain and ear repeat-containing	thrombospondin-type laminin g domain and ear repeat-containing
c180575_g2_i1	-12.9333	11.0786	2.8844e-32	7.67249e-29	#N/A	#N/A
c204433_g4_i3	-12.4908	11.4552	9.34191e-32	2.36662e-28	#N/A	#N/A
c197060_g2_i1	-12.4861	11.1542	1.96945e-31	4.76249e-28	#N/A	#N/A
c194033_g1_i1	14.1441	10.0714	2.56836e-31	5.94074e-28	#N/A	#N/A
c203019_g1_i3	14.1159	10.0432	3.12353e-31	6.92383e-28	#N/A	#N/A
c209052_g2_i2	-12.5302	10.6756	4.70533e-31	1.00129e-27	#N/A	#N/A
c206599_g4_i1	-14.1196	9.28412	9.01495e-31	1.8446e-27	#N/A	#N/A
c188996_g4_i1	-12.755	10.0723	1.09804e-30	2.15994e-27	isoform a	isoform a
c199783_g1_i1	13.9294	9.85681	1.13681e-30	2.15994e-27	#N/A	#N/A
c184755_g1_i1	-13.5135	9.57455	1.327e-30	2.42457e-27	#N/A	#N/A
c171890_g1_i1	13.9027	9.83017	1.36724e-30	2.42457e-27	#N/A	#N/A
c39863_g1_i1	-12.739	9.74543	2.43797e-30	4.18387e-27	#N/A	#N/A
c204728_g1_i1	-12.0681	10.8419	3.42753e-30	5.69827e-27	ovary development-related protein	ovary development-related protein
c208884_g1_i2	-16.6907	9.00415	6.25703e-30	1.00871e-26	mannose-binding protein	mannose-binding protein
c245597_g1_i1	-12.893	9.50279	1.30729e-29	2.04552e-26	cerebellin-1	cerebellin-1
c121960_g1_i1	16.9233	9.23923	1.36893e-29	2.08078e-26	venom c-type lectin mannose binding isoform 3	venom c-type lectin mannose binding isoform 3
c201326_g1_i1	-11.4379	12.5413	1.5318e-29	2.26367e-26	kielin chordin-like protein	kielin chordin-like protein
c185410_g1_i2	16.8897	9.20563	1.72797e-29	2.48455e-26	dual specificity mitogen-activated protein kinase kinase 6	dual specificity mitogen-activated protein kinase kinase 6
c202516_g2_i1	-12.429	9.43537	2.08551e-29	2.91972e-26	#N/A	#N/A
c209052_g2_i1	-12.3144	9.63157	2.32242e-29	3.16803e-26	#N/A	#N/A
c208568_g2_i1	-11.5879	11.008	3.11475e-29	4.06576e-26	ovary development-related protein	ovary development-related protein
c204848_g1_i1	-11.6527	10.7856	3.13339e-29	4.06576e-26	#N/A	#N/A
c202095_g1_i2	-11.8976	10.1924	3.24591e-29	4.11148e-26	ovary development-related protein	ovary development-related protein
c110243_g1_i1	13.4228	9.35073	3.79279e-29	4.69247e-26	#N/A	#N/A
c207207_g2_i3	16.7644	9.0805	4.11282e-29	4.97277e-26	serine threonine protein kinase	serine threonine protein kinase
c196727_g1_i1	13.3791	9.30706	5.1339e-29	6.06941e-26	#N/A	#N/A
c185117_g1_i1	-11.8469	9.8254	6.3685e-29	7.3653e-26	oxidase peroxidase	oxidase peroxidase
c207878_g1_i3	-12.0807	9.65348	6.9822e-29	7.90325e-26	#N/A	#N/A
c205986_g1_i1	-13.4853	8.64944	7.28349e-29	8.07254e-26	#N/A	#N/A
c202876_g1_i1	-16.2375	8.55061	1.44394e-28	1.5677e-25	domon domain-containing protein cg14681-like	domon domain-containing protein cg14681-like
c208891_g3_i1	-13.351	8.51504	1.8445e-28	1.96255e-25	vitellogenin receptor	vitellogenin receptor
c16959_g1_i2	16.5331	8.84948	2.04007e-28	2.12808e-25	meprin a beta-subunit	meprin a beta-subunit
c197124_g1_i3	16.5068	8.82319	2.44711e-28	2.50359e-25	receptor-transporting protein 3	receptor-transporting protein 3
c202095_g1_i1	-16.107	8.42003	3.55939e-28	3.57282e-25	bmp-binding endothelial regulator	bmp-binding endothelial regulator
c198893_g1_i1	13.0963	9.02456	3.63536e-28	3.5815e-25	#N/A	#N/A
c207785_g1_i1	-16.0893	8.40224	4.0279e-28	3.89608e-25	von willebrand factor c and egf domain-containing protein	von willebrand factor c and egf domain-containing protein
c208568_g2_i2	-11.0598	11.2259	4.50793e-28	4.28253e-25	ovary development-related protein	ovary development-related protein
c204171_g2_i1	13.0572	8.98558	4.76212e-28	4.44464e-25	#N/A	#N/A
c206848_g1_i1	-10.9941	11.1602	7.10542e-28	6.51344e-25	kielin chordin-like protein	kielin chordin-like protein
c77999_g1_i1	12.9971	8.9255	7.22355e-28	6.51344e-25	collagen-binding protein	collagen-binding protein
c158376_g1_i1	16.3259	8.64255	8.55795e-28	7.58805e-25	slowpoke potassium channel family member slo-1	slowpoke potassium channel family member slo-1
c208884_g1_i5	-15.9704	8.28329	9.16855e-28	7.99618e-25	mannose-binding protein	mannose-binding protein
c146894_g1_i1	12.955	8.88352	9.66508e-28	8.29326e-25	#N/A	#N/A
c83151_g1_i1	12.9435	8.87194	1.04721e-27	8.84311e-25	collagen alpha-5 chain-like	collagen alpha-5 chain-like
c208884_g1_i6	-11.8516	8.85773	1.13638e-27	9.44615e-25	mannose-binding protein	mannose-binding protein
c139200_g1_i1	12.8851	8.81372	1.56806e-27	1.28339e-24	#N/A	#N/A
c208024_g1_i4	-11.7	9.01708	1.63312e-27	1.31639e-24	#N/A	#N/A
c209052_g2_i5	-11.5614	9.35122	1.69655e-27	1.34711e-24	#N/A	#N/A
c23143_g1_i1	-12.1579	8.76735	2.12285e-27	1.66082e-24	hypothetical protein LOTGIDRAFT_131976, partial	hypothetical protein LOTGIDRAFT_131976, partial
c207207_g3_i2	11.401	9.81202	2.16411e-27	1.66856e-24	#N/A	#N/A
c198593_g1_i2	-11.084	9.75219	3.24657e-27	2.46739e-24	isoform b	isoform b
c204848_g1_i3	-10.9104	10.2639	3.31604e-27	2.4847e-24	#N/A	#N/A
c205937_g6_i2	-15.7697	8.08228	3.67528e-27	2.71562e-24	#N/A	#N/A
c206599_g3_i1	-12.8987	8.06228	4.2202e-27	3.07554e-24	#N/A	#N/A
c190337_g1_i1	11.4416	9.59401	4.64368e-27	3.33843e-24	#N/A	#N/A
c196904_g1_i1	16.0457	8.36291	5.94516e-27	4.2171e-24	ankyrin repeat-containing protein	ankyrin repeat-containing protein
c208831_g1_i2	-12.2905	8.3509	6.30847e-27	4.41593e-24	hypothetical protein BRAFLDRAFT_66300	hypothetical protein BRAFLDRAFT_66300
c195210_g1_i1	-11.501	8.81793	6.47969e-27	4.47688e-24	vitelliform macular dystrophy 2-like 3	vitelliform macular dystrophy 2-like 3
c155786_g1_i1	-12.8335	7.99695	6.63127e-27	4.52287e-24	#N/A	#N/A
c196904_g1_i3	15.9844	8.30171	9.08529e-27	6.11819e-24	vigilin-like isoform x1	vigilin-like isoform x1
c199749_g1_i1	-11.4357	8.75268	1.0177e-26	6.76768e-24	kelch motif family protein	kelch motif family protein
c206936_g1_i1	12.048	8.91632	1.16493e-26	7.65117e-24	#N/A	#N/A
c153286_g1_i1	12.5284	8.45758	1.8499e-26	1.20018e-23	#N/A	#N/A
c199947_g1_i1	-10.4379	11.008	2.38264e-26	1.52718e-23	ovary development-related protein	ovary development-related protein
c193827_g1_i1	12.4686	8.3979	2.79698e-26	1.77142e-23	conserved domain protein	conserved domain protein
c207007_g3_i1	15.8045	8.12221	3.15223e-26	1.97292e-23	serine threonine protein kinase	serine threonine protein kinase
c122827_g1_i1	-11.6976	8.30675	5.12714e-26	3.17168e-23	#N/A	#N/A
c185225_g1_i1	15.7252	8.04303	5.45009e-26	3.3327e-23	serine-threonine protein	serine-threonine protein
c179405_g1_i1	-15.3658	7.67785	6.01564e-26	3.63673e-23	low quality protein: myeloperoxidase- partial	low quality protein: myeloperoxidase- partial
c193980_g1_i1	-11.2742	8.28006	6.17332e-26	3.69012e-23	#N/A	#N/A
c137915_g1_i1	15.6347	7.95275	1.01985e-25	6.02846e-23	serine threonine-protein kinase ht1-like	serine threonine-protein kinase ht1-like
c199948_g1_i1	-12.4232	7.58607	1.13106e-25	6.61238e-23	#N/A	#N/A
c185642_g1_i1	-11.8179	7.87777	1.65874e-25	9.59186e-23	betaine--homocysteine s-methyltransferase 1	betaine--homocysteine s-methyltransferase 1
c198202_g1_i1	-11.7336	7.7934	2.96872e-25	1.69824e-22	#N/A	#N/A
c169343_g1_i1	-12.2574	7.42006	3.55769e-25	2.0135e-22	#N/A	#N/A
c201755_g1_i2	-12.2528	7.41546	3.67728e-25	2.05928e-22	#N/A	#N/A
c152893_g1_i1	12.093	8.02321	3.74839e-25	2.07723e-22	#N/A	#N/A
c158434_g1_i1	-10.8201	8.39251	4.29013e-25	2.35294e-22	#N/A	#N/A
c171625_g1_i1	15.4247	7.74334	4.35197e-25	2.3625e-22	tpa: low quality protein: transglutaminase	tpa: low quality protein: transglutaminase
c208891_g2_i1	-14.9687	7.28001	9.35818e-25	5.02884e-22	vitellogenin receptor	vitellogenin receptor
c206848_g1_i2	-10.8213	7.82674	1.41499e-24	7.52776e-22	hypothetical protein DAPPUDRAFT_303213	hypothetical protein DAPPUDRAFT_303213
c181984_g1_i1	-14.8925	7.20361	1.58658e-24	8.35701e-22	eukaryotic translation initiation factor 4 gamma 3	eukaryotic translation initiation factor 4 gamma 3
c198607_g1_i1	-11.4739	7.53335	1.78717e-24	9.27114e-22	#N/A	#N/A
c201969_g1_i1	15.2196	7.53888	1.79498e-24	9.27114e-22	elongation of very long chain fatty acids protein aael008004-like	elongation of very long chain fatty acids protein aael008004-like
c185410_g1_i1	10.0514	9.6736	1.82833e-24	9.35262e-22	dual specificity mitogen-activated protein kinase kinase 6	dual specificity mitogen-activated protein kinase kinase 6
c203020_g10_i1	-14.8574	7.1685	2.0191e-24	1.02301e-21	scramblase isoform b	scramblase isoform b
c205660_g1_i1	15.1942	7.51361	2.13567e-24	1.07187e-21	condensin-2 complex subunit g2	condensin-2 complex subunit g2
c161429_g1_i1	-11.9476	7.10965	3.02267e-24	1.50286e-21	#N/A	#N/A
c120824_g1_i1	-11.3878	7.44717	3.24031e-24	1.59615e-21	#N/A	#N/A
c206677_g3_i2	-14.7853	7.09617	3.3202e-24	1.6205e-21	proclotting enzyme	proclotting enzyme
c205937_g6_i1	-10.6814	7.68675	3.71608e-24	1.79723e-21	#N/A	#N/A
c205949_g1_i4	-14.7327	7.04347	4.77413e-24	2.28814e-21	4-coumarate- ligase 3	4-coumarate- ligase 3
c204550_g1_i2	-10.319	8.10843	9.15953e-24	4.35078e-21	#N/A	#N/A
c207785_g1_i2	-14.6156	6.9261	1.07125e-23	5.04341e-21	von willebrand factor c and egf domain-containing protein	von willebrand factor c and egf domain-containing protein
c207719_g1_i1	-11.1991	7.25814	1.19238e-23	5.56445e-21	#N/A	#N/A
c41103_g1_i1	11.5314	7.46337	1.815e-23	8.39636e-21	#N/A	#N/A
c152032_g1_i1	10.5562	7.99115	2.12165e-23	9.73031e-21	#N/A	#N/A
c202876_g1_i4	-14.3242	6.63381	8.01296e-23	3.6435e-20	domon domain-containing protein cg14681-like	domon domain-containing protein cg14681-like
c179954_g1_i1	-10.9098	6.96825	8.7881e-23	3.96209e-20	#N/A	#N/A
c108377_g1_i1	10.32	7.75576	1.08275e-22	4.84051e-20	#N/A	#N/A
c195602_g1_i1	-11.4121	6.57278	1.21703e-22	5.39548e-20	#N/A	#N/A
c175804_g1_i1	-10.849	6.9073	1.33839e-22	5.8845e-20	#N/A	#N/A
c208884_g1_i1	-11.3863	6.54693	1.45569e-22	6.34777e-20	mannose-binding protein	mannose-binding protein
c147317_g2_i1	-11.3754	6.53595	1.56656e-22	6.7757e-20	#N/A	#N/A
c205183_g1_i1	-9.86655	7.65574	2.08405e-22	8.94126e-20	PREDICTED: predicted protein-like	PREDICTED: predicted protein-like
c195091_g1_i1	-14.1789	6.48806	2.17997e-22	9.27795e-20	hypothetical protein DAPPUDRAFT_308669	hypothetical protein DAPPUDRAFT_308669
c182075_g1_i1	9.16131	9.43366	2.70536e-22	1.14226e-19	protein argonaute-2-like	protein argonaute-2-like
c174247_g1_i1	-10.454	7.06164	2.75985e-22	1.1561e-19	oxidase peroxidase	oxidase peroxidase
c209196_g1_i4	-14.1418	6.45077	2.82341e-22	1.17348e-19	alpha 2 macroglobulin	alpha 2 macroglobulin
c208438_g2_i1	-14.131	6.43994	3.03972e-22	1.25359e-19	alpha-carbonic anhydrase	alpha-carbonic anhydrase
c199521_g1_i2	-10.0277	7.03223	3.39543e-22	1.38951e-19	ribosome-binding protein 1	ribosome-binding protein 1
c169267_g1_i1	-11.2306	6.39069	4.26679e-22	1.73277e-19	vitellogenin receptor	vitellogenin receptor
c208712_g1_i2	-8.94521	9.60232	6.40901e-22	2.58302e-19	cyclin b	cyclin b
c204848_g1_i2	-9.08855	8.74932	7.2006e-22	2.88024e-19	#N/A	#N/A
c208723_g1_i7	9.44067	8.07497	7.26141e-22	2.88289e-19	#N/A	#N/A
c187440_g1_i1	-13.9838	6.29218	8.36914e-22	3.29806e-19	protein gamete expressed 1-like	protein gamete expressed 1-like
c207735_g2_i2	-13.9453	6.25352	1.09066e-21	4.26639e-19	kielin chordin-like protein	kielin chordin-like protein
c204927_g1_i1	-13.8443	6.15209	2.19031e-21	8.50542e-19	activating signal cointegrator 1 complex subunit 2 isoform 1	activating signal cointegrator 1 complex subunit 2 isoform 1
c206960_g6_i10	14.1777	6.50205	2.3573e-21	9.08756e-19	thymosin-repeated protein 1	thymosin-repeated protein 1
c175571_g1_i1	14.1743	6.49868	2.41066e-21	9.2264e-19	insulin-like growth factor 2 mrna-binding protein 1-like	insulin-like growth factor 2 mrna-binding protein 1-like
c118360_g1_i1	-8.94864	8.30326	2.56649e-21	9.75267e-19	thap domain-containing protein 9-like	thap domain-containing protein 9-like
c209093_g2_i4	-13.8086	6.11625	2.80003e-21	1.05646e-18	short isoform ab	short isoform ab
c190122_g2_i1	9.36084	7.77665	2.86312e-21	1.07266e-18	#N/A	#N/A
c32888_g1_i1	-9.26846	7.41337	2.95226e-21	1.09832e-18	apolipoprotein d-like	apolipoprotein d-like
c204420_g2_i1	-9.61248	6.92791	2.99891e-21	1.10793e-18	inverted formin-2-like	inverted formin-2-like
c209507_g2_i1	-13.7905	6.09799	3.18244e-21	1.16763e-18	PREDICTED: similar to GA10108-PA	PREDICTED: similar to GA10108-PA
c206088_g3_i1	-10.0864	6.69331	3.47751e-21	1.26715e-18	#N/A	#N/A
c208831_g1_i1	-8.88704	8.09832	3.70858e-21	1.33367e-18	hypothetical protein AaeL_AAEL000961	hypothetical protein AaeL_AAEL000961
c167244_g1_i1	-13.7674	6.07484	3.71022e-21	1.33367e-18	sodium-bile acid cotransporter	sodium-bile acid cotransporter
c199733_g1_i1	-10.0417	6.64853	4.731e-21	1.68919e-18	#N/A	#N/A
c95835_g1_i1	14.0697	6.39485	4.95235e-21	1.75643e-18	hatching enzyme	hatching enzyme
c245604_g1_i1	-8.63198	9.3963	5.19097e-21	1.82887e-18	#N/A	#N/A
c204753_g1_i3	14.0603	6.38551	5.27337e-21	1.84568e-18	adp-ribosylation factor gtpase-activating protein 2	adp-ribosylation factor gtpase-activating protein 2
c175272_g1_i1	-9.51368	6.82897	5.92379e-21	2.05977e-18	amyloid-like protein 2 isoform x1	amyloid-like protein 2 isoform x1
c180681_g1_i1	9.24761	7.66392	6.25535e-21	2.16094e-18	#N/A	#N/A
c133167_g1_i1	-9.16563	7.14337	7.1215e-21	2.44428e-18	#N/A	#N/A
c188101_g1_i1	-13.6551	5.96201	8.033e-21	2.73946e-18	serine proteinase stubble	serine proteinase stubble
c204927_g1_i3	-13.6413	5.94807	8.84981e-21	2.99879e-18	activating signal cointegrator 1 complex subunit 2 isoform 1	activating signal cointegrator 1 complex subunit 2 isoform 1
c99366_g1_i1	-13.6285	5.93527	9.69521e-21	3.26446e-18	apolipoprotein d	apolipoprotein d
c196214_g1_i4	-13.5738	5.88024	1.40853e-20	4.71283e-18	kinesin heavy	kinesin heavy
c195559_g2_i1	8.9755	7.61185	1.78999e-20	5.95171e-18	von willebrand factor-like	von willebrand factor-like
c181012_g1_i2	-13.4932	5.79922	2.44579e-20	8.08173e-18	kinesin-like protein kif16b	kinesin-like protein kif16b
c181193_g1_i2	9.53181	6.97137	2.46747e-20	8.10304e-18	integrase core domain protein	integrase core domain protein
c183906_g1_i1	8.53063	8.73833	2.49221e-20	8.13408e-18	#N/A	#N/A
c158201_g1_i1	-13.4819	5.78788	2.64766e-20	8.58875e-18	maternal gene required for isoform e	maternal gene required for isoform e
c208368_g1_i1	-10.6011	5.75848	3.22538e-20	1.03994e-17	#N/A	#N/A
c209347_g4_i3	-13.4374	5.74305	3.60532e-20	1.15544e-17	cytochrome b561	cytochrome b561
c174559_g1_i1	13.7513	6.07903	4.41529e-20	1.40655e-17	60s ribosomal protein l19	60s ribosomal protein l19
c201127_g3_i1	-8.60246	7.73658	4.48491e-20	1.42022e-17	#N/A	#N/A
c52420_g1_i1	9.84333	6.71955	4.70337e-20	1.48059e-17	#N/A	#N/A
c134174_g2_i1	-10.533	5.69005	5.15308e-20	1.61261e-17	#N/A	#N/A
c146962_g1_i1	13.7138	6.04183	5.69761e-20	1.77259e-17	hypothetical protein	hypothetical protein
c196644_g1_i1	-9.02659	6.81514	6.8068e-20	2.10536e-17	alkaline tissue-nonspecific isozyme-like	alkaline tissue-nonspecific isozyme-like
c208801_g2_i2	-10.4837	5.64045	7.22787e-20	2.22268e-17	#N/A	#N/A
c194645_g1_i2	-13.3329	5.63799	7.40373e-20	2.26367e-17	isoform c	isoform c
c141154_g1_i1	9.74519	6.62212	9.24173e-20	2.80948e-17	#N/A	#N/A
c172411_g1_i1	8.37289	8.1916	1.11657e-19	3.37508e-17	hypothetical protein CAPTEDRAFT_198311	hypothetical protein CAPTEDRAFT_198311
c207946_g2_i1	10.2495	6.18926	1.23146e-19	3.70135e-17	#N/A	#N/A
c205183_g1_i2	-13.2572	5.56177	1.24363e-19	3.71692e-17	PREDICTED: predicted protein-like	PREDICTED: predicted protein-like
c206029_g1_i1	-8.9179	6.70635	1.43385e-19	4.26151e-17	carbohydrate sulfotransferase 4-like	carbohydrate sulfotransferase 4-like
c204926_g1_i1	-13.2322	5.53658	1.47472e-19	4.35863e-17	btb poz domain-containing protein 2-like	btb poz domain-containing protein 2-like
c184249_g1_i1	-13.1981	5.50228	1.86501e-19	5.48169e-17	glutamate receptor delta-1 subunit	glutamate receptor delta-1 subunit
c192789_g1_i1	13.535	5.86479	1.94624e-19	5.689e-17	mcm domain-containing protein 2	mcm domain-containing protein 2
c206088_g1_i1	-8.00051	9.82786	2.28327e-19	6.63771e-17	#N/A	#N/A
c208952_g1_i3	13.4851	5.81537	2.73277e-19	7.90127e-17	cubilin	cubilin
c192516_g1_i1	-8.16372	7.88007	2.89964e-19	8.33843e-17	ovary development-related protein	ovary development-related protein
c203575_g1_i3	13.4741	5.8045	2.93733e-19	8.4014e-17	probable ubiquitin carboxyl-terminal hydrolase faf-x isoform x2	probable ubiquitin carboxyl-terminal hydrolase faf-x isoform x2
c206692_g2_i1	-8.80525	6.59358	3.11506e-19	8.8621e-17	#N/A	#N/A
c202335_g2_i1	9.15346	6.5957	3.31622e-19	9.38418e-17	#N/A	#N/A
c209353_g5_i3	13.4014	5.73259	4.83108e-19	1.35986e-16	serine threonine-protein phosphatase 2a 56 kda regulatory subunit delta isoform-like	serine threonine-protein phosphatase 2a 56 kda regulatory subunit delta isoform-like
c204420_g2_i3	-8.12952	7.79175	5.3199e-19	1.48957e-16	inverted formin-2-like	inverted formin-2-like
c12667_g1_i1	8.81452	6.66162	5.59748e-19	1.55909e-16	glycosyl-phosphatidylinositol-linked carbonic anhydrase	glycosyl-phosphatidylinositol-linked carbonic anhydrase
c193890_g1_i1	-13.034	5.33701	5.74883e-19	1.59291e-16	zinc finger protein 850-like	zinc finger protein 850-like
c206419_g2_i1	-13.0185	5.32136	6.41032e-19	1.76699e-16	transcription elongation regulator 1	transcription elongation regulator 1
c208466_g1_i3	8.79267	6.63995	6.49696e-19	1.78164e-16	#N/A	#N/A
c206100_g3_i4	-13.0126	5.31545	6.67127e-19	1.82006e-16	1-phosphatidylinositol -bisphosphate phosphodiesterase delta-4-like	1-phosphatidylinositol -bisphosphate phosphodiesterase delta-4-like
c202837_g1_i1	-7.90371	8.97056	6.88105e-19	1.86771e-16	#N/A	#N/A
c193884_g1_i1	-9.59515	5.6492	7.46949e-19	2.01714e-16	#N/A	#N/A
c200730_g1_i2	-12.9909	5.29356	7.68085e-19	2.06374e-16	uncharacterized mfs-type transporter c6orf192	uncharacterized mfs-type transporter c6orf192
c185004_g2_i1	8.04956	8.18969	8.22807e-19	2.19967e-16	#N/A	#N/A
c202459_g1_i1	-8.00804	7.72473	8.45626e-19	2.24937e-16	phosphoserine aminotransferase 1	phosphoserine aminotransferase 1
c201753_g1_i3	-12.9423	5.24461	1.07938e-18	2.85687e-16	transcription factor elk	transcription factor elk
c209339_g1_i1	-12.9278	5.23002	1.18676e-18	3.11478e-16	e3 ubiquitin-protein ligase ubr4	e3 ubiquitin-protein ligase ubr4
c205274_g13_i2	-8.37496	6.66948	1.18853e-18	3.11478e-16	membrane-anchored androgenic gland specific factor	membrane-anchored androgenic gland specific factor
c175571_g1_i2	13.2568	5.58974	1.30245e-18	3.39658e-16	insulin-like growth factor 2 mrna-binding protein 1	insulin-like growth factor 2 mrna-binding protein 1
c206154_g1_i1	-7.79528	8.50953	1.52072e-18	3.94646e-16	crustin-like antimicrobial peptide	crustin-like antimicrobial peptide
c202346_g1_i1	-8.08637	7.22113	1.56023e-18	4.02934e-16	#N/A	#N/A
c204541_g4_i1	13.2263	5.55958	1.59697e-18	4.10428e-16	arm repeat-containing protein	arm repeat-containing protein
c125610_g1_i1	-9.99802	5.15159	2.02175e-18	5.17102e-16	#N/A	#N/A
c100477_g1_i1	13.1845	5.51835	2.12841e-18	5.41777e-16	pacifastin-related serine protease inhibitor	pacifastin-related serine protease inhibitor
c206981_g5_i1	-8.50514	6.29311	2.43579e-18	6.17067e-16	#N/A	#N/A
c208823_g2_i1	-7.94902	7.37181	2.55388e-18	6.43917e-16	#N/A	#N/A
c54771_g1_i1	-7.62125	9.90134	2.7335e-18	6.85834e-16	serine proteinase stubble	serine proteinase stubble
c136169_g1_i1	-9.95342	5.10666	2.74592e-18	6.85834e-16	#N/A	#N/A
c198189_g1_i6	-12.7997	5.10078	2.84259e-18	7.06663e-16	dual specificity protein phosphatase 12-like	dual specificity protein phosphatase 12-like
c164372_g1_i2	13.1185	5.45321	3.34341e-18	8.27299e-16	cytoplasmic polyadenylation element-binding protein 1 isoform x2	cytoplasmic polyadenylation element-binding protein 1 isoform x2
c179463_g1_i1	-9.91207	5.06498	3.63404e-18	8.95052e-16	low-density lipoprotein receptor-related protein 2	low-density lipoprotein receptor-related protein 2
c207899_g5_i1	-12.7488	5.04947	4.04504e-18	9.91687e-16	histone-lysine n-methyltransferase setmar	histone-lysine n-methyltransferase setmar
c134174_g1_i1	-8.23834	6.21538	4.1594e-18	1.01505e-15	#N/A	#N/A
c192777_g1_i2	-12.7394	5.03994	4.29528e-18	1.04086e-15	ufm1-conjugating enzyme 1	ufm1-conjugating enzyme 1
c209099_g1_i1	13.0817	5.41696	4.30431e-18	1.04086e-15	conserved Plasmodium protein, unknown function	conserved Plasmodium protein, unknown function
c141078_g1_i1	8.27054	6.69335	5.12487e-18	1.23368e-15	#N/A	#N/A
c206295_g1_i1	-12.701	5.00118	5.61809e-18	1.34632e-15	isoform a	isoform a
c207410_g3_i1	-8.61197	5.6129	5.71396e-18	1.36001e-15	#N/A	#N/A
c209592_g1_i1	8.47527	6.32548	5.72638e-18	1.36001e-15	#N/A	#N/A
c174361_g1_i1	-9.83796	4.99027	5.97765e-18	1.41338e-15	#N/A	#N/A
c158174_g1_i1	-8.1028	6.39727	7.6965e-18	1.81174e-15	vitellogenin	vitellogenin
c201754_g1_i1	9.09023	5.97316	8.18189e-18	1.91752e-15	alpha- -mannosyl-glycoprotein 2-beta-n-acetylglucosaminyltransferase	alpha- -mannosyl-glycoprotein 2-beta-n-acetylglucosaminyltransferase
c201097_g1_i2	12.9778	5.31447	8.72559e-18	2.03597e-15	signal peptide peptidase	signal peptide peptidase
c184955_g1_i1	7.90243	7.05319	8.95746e-18	2.08095e-15	hypothetical protein BRAFLDRAFT_92858	hypothetical protein BRAFLDRAFT_92858
c198242_g1_i1	-8.12621	6.10314	9.00834e-18	2.08367e-15	#N/A	#N/A
c205274_g13_i1	-12.6286	4.92817	9.21097e-18	2.12132e-15	membrane-anchored androgenic gland specific factor	membrane-anchored androgenic gland specific factor
c209378_g1_i2	-12.6184	4.91781	9.83144e-18	2.25445e-15	reverse ribonuclease integrase	reverse ribonuclease integrase
c264187_g1_i1	-7.91069	6.6858	1.00193e-17	2.28768e-15	vitellogenin	vitellogenin
c198242_g2_i1	-8.06018	6.35465	1.02798e-17	2.33711e-15	#N/A	#N/A
c206503_g1_i11	-8.92107	5.52415	1.03698e-17	2.34407e-15	#N/A	#N/A
c203923_g1_i1	-7.80899	6.86228	1.03985e-17	2.34407e-15	#N/A	#N/A
c170318_g1_i1	-12.6002	4.89948	1.1215e-17	2.51747e-15	aurora kinase a	aurora kinase a
c203790_g3_i1	8.28918	6.45464	1.2666e-17	2.83121e-15	tubulin alpha-1b partial	tubulin alpha-1b partial
c200999_g1_i3	7.53472	8.25985	1.34977e-17	3.00451e-15	#N/A	#N/A
c133110_g1_i1	12.8978	5.23571	1.50229e-17	3.33007e-15	zinc metalloproteinase nas-13-like	zinc metalloproteinase nas-13-like
c157056_g1_i1	-7.38118	9.61673	1.5221e-17	3.36e-15	dusky- isoform a	dusky- isoform a
c206948_g3_i1	-12.5417	4.84034	1.65967e-17	3.64853e-15	conserved hypothetical protein	conserved hypothetical protein
c206169_g4_i2	-12.5253	4.82378	1.85429e-17	4.05959e-15	#N/A	#N/A
c146808_g1_i1	-8.33448	5.64715	1.94744e-17	4.24605e-15	#N/A	#N/A
c198191_g2_i1	7.7864	6.93821	1.98272e-17	4.30056e-15	isoform b	isoform b
c198166_g2_i1	-9.66346	4.81423	1.9886e-17	4.30056e-15	btb poz domain-containing protein 2-like	btb poz domain-containing protein 2-like
c200099_g10_i1	-7.46705	7.71416	2.11581e-17	4.55714e-15	#N/A	#N/A
c206677_g3_i4	-7.55818	7.04574	2.39917e-17	5.14661e-15	secreted salivary gland	secreted salivary gland
c122365_g1_i1	-12.4721	4.77005	2.68211e-17	5.73046e-15	glycolipid transfer protein domain-containing protein 1-like	glycolipid transfer protein domain-containing protein 1-like
c208878_g1_i6	-12.4664	4.76428	2.76094e-17	5.87527e-15	protein glr-3	protein glr-3
c208215_g8_i2	12.8069	5.14625	2.793e-17	5.91983e-15	gamma-interferon-inducible lysosomal thiol reductase	gamma-interferon-inducible lysosomal thiol reductase
c200409_g2_i3	-12.4549	4.75266	3.01311e-17	6.33586e-15	elongator complex protein 6	elongator complex protein 6
c302549_g1_i1	-9.60122	4.75141	3.01311e-17	6.33586e-15	#N/A	#N/A
c207233_g1_i5	-8.74007	5.34225	3.55435e-17	7.44454e-15	#N/A	#N/A
c208723_g1_i5	7.97879	6.40451	3.76799e-17	7.86106e-15	#N/A	#N/A
c168356_g1_i2	8.17973	6.0333	4.3006e-17	8.9173e-15	protein rer1	protein rer1
c206704_g2_i1	-12.402	4.6992	4.30779e-17	8.9173e-15	sec14 domain and spectrin repeat-containing protein 1	sec14 domain and spectrin repeat-containing protein 1
c204046_g5_i1	12.7403	5.08079	4.40568e-17	9.08458e-15	ras gtpase-activating protein 1-like	ras gtpase-activating protein 1-like
c201084_g1_i1	12.7219	5.06265	4.96884e-17	1.02063e-14	transient-receptor-potential-like protein	transient-receptor-potential-like protein
c180063_g1_i3	-9.52708	4.67655	5.01895e-17	1.02695e-14	endocuticle structural glycoprotein bd-1	endocuticle structural glycoprotein bd-1
c202812_g5_i1	-7.84779	5.99206	5.08744e-17	1.03698e-14	#N/A	#N/A
c192720_g4_i1	-8.97073	5.02103	5.27975e-17	1.06799e-14	#N/A	#N/A
c186546_g1_i1	-8.97073	5.02103	5.27975e-17	1.06799e-14	low quality protein: kielin chordin-like protein	low quality protein: kielin chordin-like protein
c200730_g1_i5	-12.3564	4.65308	5.86138e-17	1.1767e-14	uncharacterized mfs-type transporter c6orf192	uncharacterized mfs-type transporter c6orf192
c206624_g2_i2	-12.3564	4.65308	5.86138e-17	1.1767e-14	innexin 2	innexin 2
c82870_g1_i1	-7.47556	6.89952	6.54217e-17	1.30843e-14	#N/A	#N/A
c154277_g1_i2	12.6719	5.01357	6.92674e-17	1.38016e-14	glycerol-3-phosphate acyltransferase	glycerol-3-phosphate acyltransferase
c206682_g2_i1	-12.3284	4.62469	7.08386e-17	1.4062e-14	liprin- isoform d	liprin- isoform d
c146866_g1_i2	7.14456	9.66077	7.92445e-17	1.56721e-14	#N/A	#N/A
c192155_g1_i1	-8.22499	5.22429	8.02972e-17	1.58215e-14	#N/A	#N/A
c183907_g1_i1	12.6442	4.98632	8.37148e-17	1.6434e-14	bromodomain-containing protein 7	bromodomain-containing protein 7
c205772_g1_i4	-12.3029	4.59897	8.4543e-17	1.65356e-14	#N/A	#N/A
c98883_g1_i1	-8.11341	5.42536	8.80158e-17	1.71518e-14	#N/A	#N/A
c2399_g1_i1	7.57387	6.86343	8.92488e-17	1.73286e-14	#N/A	#N/A
c62628_g1_i1	-7.48478	6.35926	9.41525e-17	1.82142e-14	#N/A	#N/A
c192802_g2_i1	9.27048	5.22265	9.84411e-17	1.89749e-14	glutaminyl-trna synthetase	glutaminyl-trna synthetase
c207513_g1_i1	9.25016	5.20267	1.12202e-16	2.14871e-14	eukaryotic translation initiation factor 5-like	eukaryotic translation initiation factor 5-like
c197307_g2_i1	-7.94555	5.73265	1.12282e-16	2.14871e-14	#N/A	#N/A
c207523_g1_i1	7.42936	6.95845	1.14024e-16	2.17423e-14	cell surface	cell surface
c153412_g1_i2	7.399	7.1326	1.15202e-16	2.18885e-14	signal recognition particle 54 kda protein	signal recognition particle 54 kda protein
c192943_g1_i1	-12.254	4.54949	1.17573e-16	2.22594e-14	trna pseudouridine synthase 3	trna pseudouridine synthase 3
c179221_g1_i1	8.2795	5.73122	1.30582e-16	2.46346e-14	meiotic recombination protein rec8 homolog	meiotic recombination protein rec8 homolog
c203073_g2_i1	-9.37308	4.52094	1.41627e-16	2.66238e-14	carboxylesterase	carboxylesterase
c204272_g1_i1	-8.13872	5.1376	1.43267e-16	2.68373e-14	#N/A	#N/A
c207370_g1_i2	-12.2239	4.51897	1.44068e-16	2.68928e-14	150 kda dynein-associated polypeptide	150 kda dynein-associated polypeptide
c207572_g1_i1	-7.00616	10.1072	1.60827e-16	2.99162e-14	heme-binding protein 2	heme-binding protein 2
c119106_g1_i1	12.5472	4.89111	1.61762e-16	2.99852e-14	serine threonine protein kinase	serine threonine protein kinase
c146084_g1_i1	12.5245	4.8689	1.88116e-16	3.47492e-14	bud13 homolog	bud13 homolog
c207191_g1_i7	12.5154	4.85992	2.01628e-16	3.70674e-14	glucose transporter type 1-like	glucose transporter type 1-like
c203301_g6_i1	-7.48289	6.03789	2.02059e-16	3.70674e-14	#N/A	#N/A
c186770_g1_i1	-9.31786	4.46511	2.0772e-16	3.7975e-14	#N/A	#N/A
c146432_g1_i1	-9.30372	4.45081	2.27084e-16	4.13729e-14	oxidase peroxidase	oxidase peroxidase
c206010_g5_i1	12.4969	4.84179	2.28722e-16	4.1529e-14	hypothetical protein Ecym_6415	hypothetical protein Ecym_6415
c188915_g1_i1	-7.06351	7.93297	2.32511e-16	4.20733e-14	vitellogenin	vitellogenin
c175309_g1_i1	-9.29303	4.43999	2.44008e-16	4.40042e-14	#N/A	#N/A
c187766_g1_i5	-12.1438	4.4379	2.48453e-16	4.46543e-14	reticulon-4-like isoform x2	reticulon-4-like isoform x2
c203867_g3_i2	-9.28225	4.42909	2.6233e-16	4.69897e-14	#N/A	#N/A
c208878_g1_i1	-8.73063	4.77908	2.71273e-16	4.84287e-14	protein glr-3	protein glr-3
c206116_g1_i1	12.4639	4.80951	2.83225e-16	5.03932e-14	mitogen-activated protein kinase kinase kinase 7	mitogen-activated protein kinase kinase kinase 7
c108197_g1_i1	12.4528	4.79858	3.08904e-16	5.4779e-14	fuli_achfu ame: full=fulicin peptides contains: ame: full=fulicin contains: ame: full=fucilin gene-related peptide 1 short=fgrp-1 contains: ame: full=fucilin gene-related peptide 2 short=fgrp-2 contains: ame: full=fucilin gene-related peptide 3 short=fgrp-3 contains: ame: full=fucilin gene-related peptide 4 short=fgrp-4 contains: ame: full=fucilin gene-related peptide 5 short=fgrp-5 contains: ame…	fuli_achfu ame: full=fulicin peptides contains: ame: full=fulicin contains: ame: full=fucilin gene-related peptide 1 short=fgrp-1 contains: ame: full=fucilin gene-related peptide 2 short=fgrp-2 contains: ame: full=fucilin gene-related peptide 3 short=fgrp-3 contains: ame: full=fucilin gene-related peptide 4 short=fgrp-4 contains: ame: full=fucilin gene-related peptide 5 short=fgrp-5 contains: ame…
c207002_g1_i1	-12.1002	4.39373	3.33149e-16	5.88822e-14	g2 mitotic-specific cyclin-b	g2 mitotic-specific cyclin-b
c202854_g3_i5	12.4351	4.78124	3.47212e-16	6.11644e-14	ran-binding protein	ran-binding protein
c207370_g1_i4	12.4155	4.76209	3.9667e-16	6.96464e-14	150 kda dynein-associated polypeptide	150 kda dynein-associated polypeptide
c34764_g1_i1	-6.86327	10.3336	4.06971e-16	7.12198e-14	acid sphingomyelinase-like phosphodiesterase 3b	acid sphingomyelinase-like phosphodiesterase 3b
c203553_g1_i1	-7.51834	5.81276	4.15993e-16	7.25601e-14	#N/A	#N/A
c176358_g1_i2	12.3973	4.7443	4.47192e-16	7.77471e-14	methyltransferase nsun6	methyltransferase nsun6
c206126_g1_i2	-12.0476	4.34043	4.77464e-16	8.27397e-14	major facilitator superfamily transporter 10	major facilitator superfamily transporter 10
c201550_g4_i3	12.3857	4.73287	4.82341e-16	8.33134e-14	ubiquitin-protein ligase	ubiquitin-protein ligase
c190467_g1_i6	-12.0438	4.33655	4.86771e-16	8.38066e-14	conserved hypothetical protein	conserved hypothetical protein
c112170_g1_i1	7.31484	6.47188	4.94932e-16	8.49367e-14	rna-binding protein squid	rna-binding protein squid
c208235_g3_i5	12.362	4.70973	5.70864e-16	9.76526e-14	fasciclin-2-like isoform x4	fasciclin-2-like isoform x4
c208985_g1_i2	-9.1659	4.31136	5.80125e-16	9.89187e-14	#N/A	#N/A
c157538_g1_i1	-12.0049	4.29713	6.4038e-16	1.08497e-13	adenosine deaminase	adenosine deaminase
c203987_g1_i3	-12.0049	4.29713	6.4038e-16	1.08497e-13	receptor-type tyrosine-protein phosphatase n2	receptor-type tyrosine-protein phosphatase n2
c198756_g2_i3	-8.59684	4.64414	6.67031e-16	1.12654e-13	#N/A	#N/A
c143395_g1_i1	7.42654	6.26568	6.76546e-16	1.139e-13	beta-actin	beta-actin
c203677_g1_i2	12.3241	4.67259	7.33205e-16	1.23049e-13	cdc73 domain protein	cdc73 domain protein
c197161_g1_i1	12.317	4.66573	7.68974e-16	1.28646e-13	guanine nucleotide exchange factor dbs	guanine nucleotide exchange factor dbs
c208758_g6_i2	7.74893	5.60869	8.01597e-16	1.33683e-13	alpha-tubulin n-acetyltransferase isoform 3	alpha-tubulin n-acetyltransferase isoform 3
c160333_g1_i1	12.31	4.65884	8.06672e-16	1.34109e-13	bbd14-like protein	bbd14-like protein
c206789_g8_i3	-11.965	4.25661	8.31852e-16	1.37865e-13	tensin-1-like isoform x5	tensin-1-like isoform x5
c208558_g1_i1	-8.27272	4.87213	8.61214e-16	1.42288e-13	#N/A	#N/A
c209434_g1_i3	-11.9609	4.2525	8.66545e-16	1.42725e-13	hypothetical protein TcasGA2_TC007131	hypothetical protein TcasGA2_TC007131
c206878_g1_i1	12.2922	4.64148	9.02789e-16	1.48236e-13	nitrogen permease regulator 3-like isoform x3	nitrogen permease regulator 3-like isoform x3
c192470_g1_i2	12.2887	4.63798	9.32516e-16	1.52646e-13	protein bicaudal c-like	protein bicaudal c-like
c192782_g1_i2	12.2833	4.63271	9.63324e-16	1.57205e-13	protein phosphatase regulatory subunit isoform cra_a	protein phosphatase regulatory subunit isoform cra_a
c167511_g1_i1	7.08303	6.82021	9.90226e-16	1.61101e-13	#N/A	#N/A
c147317_g1_i1	-7.3758	5.67022	1.09334e-15	1.77334e-13	sodium- and chloride-dependent glycine transporter 2-like	sodium- and chloride-dependent glycine transporter 2-like
c207263_g2_i1	12.2579	4.60789	1.13514e-15	1.83554e-13	male-specific transcription factor fru-mb	male-specific transcription factor fru-mb
c195514_g1_i3	-11.9155	4.20644	1.15899e-15	1.86843e-13	epidermal growth factor receptor kinase substrate 8-like	epidermal growth factor receptor kinase substrate 8-like
c189507_g1_i2	8.90338	4.86255	1.17935e-15	1.89551e-13	#N/A	#N/A
c121883_g1_i1	-6.72857	9.12714	1.22384e-15	1.96109e-13	alpha 2-macroglobulin	alpha 2-macroglobulin
c182056_g1_i2	-11.8944	4.18501	1.34471e-15	2.1483e-13	rala-binding protein 1	rala-binding protein 1
c206013_g1_i9	-6.8156	7.48051	1.43079e-15	2.27899e-13	#N/A	#N/A
c204173_g1_i1	-6.9381	6.81013	1.43606e-15	2.28056e-13	serine protease nudel	serine protease nudel
c200996_g3_i3	12.2227	4.57349	1.4595e-15	2.31087e-13	zinc finger	zinc finger
c153641_g1_i1	-8.18761	4.78643	1.51904e-15	2.398e-13	#N/A	#N/A
c205467_g1_i1	8.32	5.21418	1.53137e-15	2.41032e-13	probable atp-dependent dna helicase hfm1	probable atp-dependent dna helicase hfm1
c208422_g2_i5	12.2133	4.5643	1.53592e-15	2.41035e-13	moesin ezrin radixin homolog 1-like isoform x2	moesin ezrin radixin homolog 1-like isoform x2
c203516_g1_i2	-11.873	4.16326	1.56369e-15	2.44671e-13	PREDICTED: hypothetical protein LOC100164298	PREDICTED: hypothetical protein LOC100164298
c208878_g1_i10	-11.8643	4.15447	1.66931e-15	2.5967e-13	protein glr-3	protein glr-3
c39568_g1_i1	-9.00915	4.15262	1.66931e-15	2.5967e-13	#N/A	#N/A
c183588_g1_i1	6.72347	8.71416	1.69691e-15	2.63193e-13	#N/A	#N/A
c187620_g1_i4	-11.8599	4.15005	1.70624e-15	2.63872e-13	isoform c	isoform c
c199411_g1_i2	-11.8556	4.14562	1.74407e-15	2.68941e-13	proprotein convertase subtilisin kexin type	proprotein convertase subtilisin kexin type
c190142_g1_i3	12.1866	4.53826	1.85617e-15	2.84577e-13	threonine dehydratase catabolic	threonine dehydratase catabolic
c188331_g1_i1	12.1866	4.53826	1.85617e-15	2.84577e-13	mitogen activated protein kinase kinase kinase 3	mitogen activated protein kinase kinase kinase 3
c204833_g1_i2	12.1789	4.53073	1.95579e-15	2.98989e-13	translation initiation factor eif-2b subunit delta	translation initiation factor eif-2b subunit delta
c177741_g1_i1	6.80063	7.53276	2.02225e-15	3.08253e-13	nucleolar transcription factor 1 isoform x1	nucleolar transcription factor 1 isoform x1
c571_g1_i1	-7.74799	4.74474	2.02798e-15	3.08253e-13	#N/A	#N/A
c171817_g1_i1	8.27874	5.1737	2.03922e-15	3.09079e-13	synapse-associated protein of 47 kda-like	synapse-associated protein of 47 kda-like
c207258_g1_i1	-11.8291	4.11875	2.08219e-15	3.14695e-13	glutamate receptor 4	glutamate receptor 4
c188253_g1_i2	-11.8247	4.11423	2.17758e-15	3.2818e-13	atp-dependent rna helicase dhx33	atp-dependent rna helicase dhx33
c154112_g1_i2	-11.8202	4.10969	2.22707e-15	3.3469e-13	histamine-gated chloride channel subunit	histamine-gated chloride channel subunit
c155231_g1_i1	6.81745	7.34431	2.38154e-15	3.56896e-13	dead-box helicase dbp80	dead-box helicase dbp80
c197190_g1_i1	12.1417	4.49441	2.5054e-15	3.74403e-13	serine threonine-protein kinase	serine threonine-protein kinase
c198658_g7_i2	12.1357	4.4886	2.59694e-15	3.86996e-13	splicing arginine serine-rich 2	splicing arginine serine-rich 2
c201251_g2_i2	-11.7976	4.08676	2.6102e-15	3.87885e-13	methyltransferase-like protein 7a	methyltransferase-like protein 7a
c190311_g1_i1	-6.99188	5.86742	2.68729e-15	3.97844e-13	#N/A	#N/A
c193445_g2_i4	12.1317	4.4847	2.69218e-15	3.97844e-13	serine threonine-protein kinase mig-15	serine threonine-protein kinase mig-15
c188798_g1_i1	-6.71882	7.38444	2.75887e-15	4.0657e-13	#N/A	#N/A
c193442_g1_i1	-7.5319	5.09944	2.77025e-15	4.0712e-13	#N/A	#N/A
c205046_g4_i2	-11.7793	4.06816	2.92817e-15	4.29142e-13	lola protein isoform a	lola protein isoform a
c16569_g1_i1	-8.36773	4.41287	3.17098e-15	4.63445e-13	#N/A	#N/A
c194649_g1_i2	-8.07897	4.677	3.17965e-15	4.63445e-13	#N/A	#N/A
c162928_g1_i1	-6.96702	5.93526	3.22225e-15	4.68176e-13	n-acetyllactosaminide beta- -n-acetylglucosaminyltransferase-like	n-acetyllactosaminide beta- -n-acetylglucosaminyltransferase-like
c164257_g1_i1	12.1035	4.45716	3.22971e-15	4.68176e-13	tnf superfamily ligand eiger homologue	tnf superfamily ligand eiger homologue
c185004_g1_i2	6.5708	9.80876	3.32571e-15	4.80782e-13	#N/A	#N/A
c188923_g1_i1	-8.90527	4.04734	3.36721e-15	4.85462e-13	#N/A	#N/A
c203997_g1_i14	-11.7561	4.04457	3.44719e-15	4.9565e-13	band -like protein 4a-like	band -like protein 4a-like
c197307_g2_i2	-7.05988	5.61533	3.57947e-15	5.13282e-13	#N/A	#N/A
c195511_g1_i6	12.0809	4.43514	3.74512e-15	5.34385e-13	e3 ubiquitin-protein ligase hectd1	e3 ubiquitin-protein ligase hectd1
c192404_g1_i1	-6.94493	5.91324	3.74673e-15	5.34385e-13	#N/A	#N/A
c208438_g2_i3	-11.7229	4.01088	4.26889e-15	6.059e-13	alpha-carbonic anhydrase	alpha-carbonic anhydrase
c209339_g1_i3	12.0621	4.41687	4.27091e-15	6.059e-13	e3 ubiquitin-protein ligase ubr4	e3 ubiquitin-protein ligase ubr4
c196904_g1_i2	12.0474	4.4025	4.69611e-15	6.6445e-13	protein isoform b	protein isoform b
c204082_g1_i3	6.88042	6.41654	4.76629e-15	6.72591e-13	tubulin alpha-4a chain	tubulin alpha-4a chain
c206007_g1_i1	-8.85282	3.99415	4.81692e-15	6.77936e-13	#N/A	#N/A
c198191_g1_i1	6.71074	7.23899	4.9134e-15	6.89691e-13	collagen alpha-2 chain	collagen alpha-2 chain
c93986_g1_i1	12.0325	4.38799	5.16834e-15	7.21766e-13	brefeldin a-inhibited guanine nucleotide-exchange protein 3-like	brefeldin a-inhibited guanine nucleotide-exchange protein 3-like
c194645_g1_i3	-11.6939	3.98136	5.18261e-15	7.21766e-13	isoform c	isoform c
c191068_g1_i1	-11.6939	3.98136	5.18261e-15	7.21766e-13	clusterin-associated protein 1 homolog	clusterin-associated protein 1 homolog
c266072_g1_i1	8.67848	4.64277	5.34422e-15	7.4233e-13	actin	actin
c208044_g1_i1	-11.689	3.97638	5.44333e-15	7.52169e-13	crossover junction endonuclease eme1	crossover junction endonuclease eme1
c92503_g1_i1	-8.83327	3.97431	5.44333e-15	7.52169e-13	#N/A	#N/A
c199748_g1_i1	-7.59115	4.58692	5.89079e-15	8.11891e-13	#N/A	#N/A
c208495_g1_i3	-11.6742	3.96135	6.00915e-15	8.26065e-13	syntaxin-16-like isoform x4	syntaxin-16-like isoform x4
c198873_g1_i1	7.11072	5.76614	6.1248e-15	8.39793e-13	proton myo-inositol cotransporter	proton myo-inositol cotransporter
c153818_g1_i2	-8.81344	3.9542	6.16052e-15	8.42518e-13	#N/A	#N/A
c181193_g1_i1	7.70579	5.16736	6.3384e-15	8.64622e-13	#N/A	#N/A
c206449_g3_i1	-7.48032	4.78968	6.41301e-15	8.72562e-13	solute carrier family facilitated glucose transporter member 8-like isoform x1	solute carrier family facilitated glucose transporter member 8-like isoform x1
c206574_g1_i4	-11.6592	3.94615	6.64035e-15	9.01191e-13	tigger transposable element-derived protein 1-like	tigger transposable element-derived protein 1-like
c161886_g1_i2	-11.6391	3.92564	7.53407e-15	1.01988e-12	paired box protein and transposase domain containing protein	paired box protein and transposase domain containing protein
c196879_g1_i1	11.9757	4.33275	7.65432e-15	1.03353e-12	serine threonine protein kinase	serine threonine protein kinase
c209196_g1_i2	-7.94484	4.54184	7.80331e-15	1.05098e-12	alpha 2-macroglobulin	alpha 2-macroglobulin
c181712_g1_i2	8.61631	4.58215	8.06998e-15	1.08415e-12	alcohol dehydrogenase	alcohol dehydrogenase
c206322_g9_i2	-11.6289	3.91527	8.13334e-15	1.08991e-12	e3 ubiquitin-protein ligase rnf115	e3 ubiquitin-protein ligase rnf115
c207571_g2_i1	11.9556	4.31312	8.63789e-15	1.15457e-12	prominin-like isoform 2	prominin-like isoform 2
c120777_g3_i1	-6.55597	7.07718	8.65929e-15	1.15457e-12	#N/A	#N/A
c203445_g1_i1	-8.21373	4.25727	8.996e-15	1.19647e-12	#N/A	#N/A
c208968_g3_i1	11.9419	4.29988	9.56419e-15	1.26886e-12	protein furry-like	protein furry-like
c202105_g4_i2	-8.19739	4.24075	9.96486e-15	1.31873e-12	#N/A	#N/A
c196447_g1_i1	11.9282	4.28653	1.03841e-14	1.3708e-12	an1-type zinc finger protein 4	an1-type zinc finger protein 4
c199851_g1_i2	11.9236	4.28204	1.08228e-14	1.42518e-12	organic cation transporter	organic cation transporter
c205934_g5_i9	11.919	4.27755	1.10497e-14	1.45147e-12	dna polymerase nu	dna polymerase nu
c193352_g1_i1	11.9097	4.26852	1.17626e-14	1.54131e-12	cg7029 cg7029-pc	cg7029 cg7029-pc
c179304_g2_i1	-6.35494	10.6353	1.19619e-14	1.56357e-12	thrombospondin-type laminin g domain and ear repeat-containing	thrombospondin-type laminin g domain and ear repeat-containing
c208893_g3_i7	11.9003	4.25943	1.25265e-14	1.63335e-12	myotubularin-related protein 13	myotubularin-related protein 13
c207110_g2_i1	-6.63724	6.12857	1.27196e-14	1.65449e-12	juvenile hormone esterase	juvenile hormone esterase
c197815_g2_i1	-8.70464	3.84377	1.30385e-14	1.69126e-12	#N/A	#N/A
c206241_g1_i1	11.8933	4.25258	1.30659e-14	1.69126e-12	spermidine synthase	spermidine synthase
c180633_g2_i1	6.33864	11.4594	1.32099e-14	1.70574e-12	hematopoietic prostaglandin d synthase	hematopoietic prostaglandin d synthase
c174122_g1_i4	6.51745	7.34586	1.35832e-14	1.74971e-12	tyrosine-protein phosphatase non-receptor type 14-like	tyrosine-protein phosphatase non-receptor type 14-like
c207052_g1_i2	11.8862	4.24569	1.39237e-14	1.78922e-12	ring finger protein unkempt homolog	ring finger protein unkempt homolog
c208407_g1_i3	-6.43888	7.57601	1.41297e-14	1.81133e-12	vitellogenin	vitellogenin
c162189_g1_i1	7.9849	4.88596	1.46205e-14	1.86974e-12	#N/A	#N/A
c202020_g2_i2	-11.5392	3.82403	1.49252e-14	1.89957e-12	oxidized low-density lipoprotein receptor 1-like	oxidized low-density lipoprotein receptor 1-like
c200593_g2_i8	-11.5392	3.82403	1.49252e-14	1.89957e-12	lipoma preferred partner lpp	lipoma preferred partner lpp
c110150_g1_i1	8.52372	4.49196	1.50767e-14	1.91428e-12	#N/A	#N/A
c207370_g1_i1	11.8671	4.22716	1.58311e-14	2.00054e-12	150 kda dynein-associated polypeptide	150 kda dynein-associated polypeptide
c203952_g4_i2	-7.02696	5.00255	1.58313e-14	2.00054e-12	tight junction protein zo-1 isoform x1	tight junction protein zo-1 isoform x1
c202181_g1_i1	6.71232	6.35657	1.62906e-14	2.05369e-12	alcohol dehydrogenase	alcohol dehydrogenase
c201632_g2_i1	-11.5228	3.80732	1.66515e-14	2.08929e-12	isoform a	isoform a
c139085_g1_i3	-8.66647	3.80501	1.66515e-14	2.08929e-12	#N/A	#N/A
c194372_g1_i2	-7.25835	4.82497	1.74774e-14	2.18776e-12	#N/A	#N/A
c198682_g1_i6	-11.5117	3.79607	1.75961e-14	2.1923e-12	nuclease harbi1-like	nuclease harbi1-like
c193262_g1_i2	-11.5117	3.79607	1.75961e-14	2.1923e-12	neuropeptide like precursor 3-like	neuropeptide like precursor 3-like
c184409_g1_i1	11.8307	4.19176	2.01202e-14	2.4951e-12	lipopolysaccharide kinase family protein	lipopolysaccharide kinase family protein
c207875_g1_i1	11.8282	4.18937	2.01202e-14	2.4951e-12	thyroid adenoma-associated protein homolog	thyroid adenoma-associated protein homolog
c209196_g2_i1	-6.94528	5.23978	2.01692e-14	2.49536e-12	alpha 2-macroglobulin	alpha 2-macroglobulin
c191250_g1_i1	-6.54206	6.3677	2.02993e-14	2.50562e-12	#N/A	#N/A
c198209_g1_i1	8.47509	4.44466	2.09249e-14	2.57686e-12	#N/A	#N/A
c40202_g1_i1	-8.08639	4.12851	2.10298e-14	2.5838e-12	#N/A	#N/A
c200680_g3_i4	-11.4781	3.76178	2.20095e-14	2.69174e-12	threonylcarbamoyladenosine trna methylthiotransferase isoform x1	threonylcarbamoyladenosine trna methylthiotransferase isoform x1
c208878_g1_i11	-11.4781	3.76178	2.20095e-14	2.69174e-12	glutamate receptor 1	glutamate receptor 1
c202335_g2_i4	8.46268	4.43258	2.25393e-14	2.75021e-12	zinc finger cw-type pwwp domain protein 1	zinc finger cw-type pwwp domain protein 1
c205833_g1_i9	11.8084	4.17009	2.29877e-14	2.79212e-12	dynamin-1-like protein	dynamin-1-like protein
c206692_g1_i1	-8.07301	4.11498	2.29877e-14	2.79212e-12	#N/A	#N/A
c208019_g1_i2	-6.54865	6.04049	2.31324e-14	2.80329e-12	rac serine threonine-protein kinase-like	rac serine threonine-protein kinase-like
c203790_g4_i1	6.50089	6.97603	2.34364e-14	2.83367e-12	tubulin alpha-3 chain-like	tubulin alpha-3 chain-like
c192792_g1_i2	-7.38174	4.3761	2.42919e-14	2.93045e-12	#N/A	#N/A
c181758_g1_i1	-11.4609	3.74433	2.46625e-14	2.96842e-12	succinate dehydrogenase assembly factor mitochondrial-like	succinate dehydrogenase assembly factor mitochondrial-like
c178478_g1_i1	-8.05951	4.10132	2.51481e-14	3.02004e-12	#N/A	#N/A
c205675_g3_i2	11.7907	4.15301	2.63112e-14	3.15261e-12	protein pigeon	protein pigeon
c118300_g1_i2	8.43963	4.41018	2.66966e-14	3.1916e-12	#N/A	#N/A
c203543_g2_i2	6.7269	6.02828	2.79475e-14	3.33365e-12	#N/A	#N/A
c206845_g5_i1	-8.58696	3.72424	2.84853e-14	3.39019e-12	#N/A	#N/A
c204828_g2_i4	-11.4378	3.72073	2.93255e-14	3.47465e-12	nucleolar pre-ribosomal-associated protein 1	nucleolar pre-ribosomal-associated protein 1
c197933_g1_i4	-11.4378	3.72073	2.93255e-14	3.47465e-12	activating molecule in becn1-regulated autophagy protein 1	activating molecule in becn1-regulated autophagy protein 1
c16591_g1_i1	11.7704	4.13324	3.01709e-14	3.54586e-12	#N/A	#N/A
c170235_g3_i3	11.7704	4.13324	3.01709e-14	3.54586e-12	forkhead box protein p4	forkhead box protein p4
c179686_g1_i3	11.7678	4.13074	3.01709e-14	3.54586e-12	sarcolemmal membrane-associated protein isoform 4	sarcolemmal membrane-associated protein isoform 4
c199489_g1_i1	-11.4319	3.71477	3.01932e-14	3.54586e-12	homeobox protein hox-b3	homeobox protein hox-b3
c208375_g1_i1	-11.426	3.70879	3.10891e-14	3.64304e-12	ferric-chelate reductase 1 homolog	ferric-chelate reductase 1 homolog
c204674_g1_i1	-6.25894	8.27221	3.13376e-14	3.66409e-12	heat shock protein 67b2	heat shock protein 67b2
c203690_g1_i1	6.98043	5.42164	3.26926e-14	3.81414e-12	tyramine beta hydroxylase	tyramine beta hydroxylase
c39777_g1_i1	11.7549	4.11822	3.30885e-14	3.85188e-12	meiotic recombination protein dmc1 lim15 homolog	meiotic recombination protein dmc1 lim15 homolog
c66922_g1_i1	-6.32604	7.04948	3.41903e-14	3.97144e-12	#N/A	#N/A
c182512_g1_i1	-6.31846	7.39544	3.44217e-14	3.98962e-12	glucose dehydrogenase	glucose dehydrogenase
c172289_g1_i3	11.7497	4.11319	3.46626e-14	4.00011e-12	bromo adjacent homology domain-containing protein	bromo adjacent homology domain-containing protein
c113320_g1_i1	11.7471	4.11066	3.46626e-14	4.00011e-12	#N/A	#N/A
c202177_g1_i1	-6.20038	10.2251	3.4938e-14	4.02316e-12	cyclin b	cyclin b
c188730_g1_i4	11.7445	4.10813	3.54804e-14	4.06801e-12	b( +)-type amino acid transporter 1-like	b( +)-type amino acid transporter 1-like
c184132_g1_i1	11.7445	4.10813	3.54804e-14	4.06801e-12	#N/A	#N/A
c206336_g1_i2	-11.4023	3.6846	3.71189e-14	4.23761e-12	isoform u	isoform u
c206062_g5_i2	-11.4023	3.6846	3.71189e-14	4.23761e-12	ruvb-like 2-like	ruvb-like 2-like
c206909_g14_i4	11.734	4.09796	3.80638e-14	4.33618e-12	splicing factor 1-like	splicing factor 1-like
c205251_g1_i2	-11.3963	3.67848	3.82438e-14	4.33745e-12	ficolin-like protein 2	ficolin-like protein 2
c198166_g1_i1	-6.29051	7.526	3.82926e-14	4.33745e-12	protein	protein
c246988_g1_i1	-6.52981	5.82061	3.83196e-14	4.33745e-12	#N/A	#N/A
c39908_g1_i1	11.7261	4.09029	3.99008e-14	4.49729e-12	high choriolytic enzyme 1	high choriolytic enzyme 1
c205099_g1_i1	-7.99005	4.03103	3.99008e-14	4.49729e-12	nucleoside diphosphate kinase 7	nucleoside diphosphate kinase 7
c203399_g1_i1	-11.3903	3.67235	4.06076e-14	4.56728e-12	CG1850	CG1850
c126423_g1_i1	11.7181	4.08258	4.18358e-14	4.69549e-12	#N/A	#N/A
c207555_g1_i1	-11.3782	3.66	4.31331e-14	4.82076e-12	methoprene-tolerant protein	methoprene-tolerant protein
c189608_g5_i3	-11.3782	3.66	4.31331e-14	4.82076e-12	zinc finger protein 735	zinc finger protein 735
c206790_g1_i4	11.7101	4.07482	4.49346e-14	5.01157e-12	arginase- mitochondrial	arginase- mitochondrial
c205647_g1_i1	6.59279	6.0201	4.66812e-14	5.19548e-12	meiotic recombination protein spo11	meiotic recombination protein spo11
c199551_g1_i1	11.6994	4.06441	4.82878e-14	5.36307e-12	alanine aminotransferase	alanine aminotransferase
c209017_g1_i3	11.6912	4.05656	5.06758e-14	5.60489e-12	general transcription factor 3c polypeptide 1	general transcription factor 3c polypeptide 1
c205340_g1_i2	11.6912	4.05656	5.06758e-14	5.60489e-12	phosphatidylethanolamine-binding protein 4	phosphatidylethanolamine-binding protein 4
c193228_g1_i1	-6.48061	5.69787	5.18111e-14	5.71545e-12	#N/A	#N/A
c204650_g2_i2	11.6858	4.0513	5.19183e-14	5.71545e-12	#N/A	#N/A
c203516_g1_i3	-7.66504	4.25965	5.19977e-14	5.71545e-12	PREDICTED: hypothetical protein LOC100164298	PREDICTED: hypothetical protein LOC100164298
c203987_g1_i1	11.6804	4.04602	5.4505e-14	5.97869e-12	receptor-type tyrosine-protein phosphatase n2	receptor-type tyrosine-protein phosphatase n2
c208900_g1_i1	6.2481	7.60114	5.90855e-14	6.46779e-12	#N/A	#N/A
c209121_g1_i6	11.6639	4.03006	6.01145e-14	6.56692e-12	centromere protein f	centromere protein f
c203564_g1_i9	-7.01627	4.80141	6.04184e-14	6.58311e-12	#N/A	#N/A
c207875_g1_i2	-11.3286	3.60951	6.05102e-14	6.58311e-12	thyroid adenoma-associated protein homolog	thyroid adenoma-associated protein homolog
c209201_g2_i1	-6.78239	5.07696	6.07829e-14	6.59928e-12	d site-binding protein	d site-binding protein
c208141_g2_i2	-7.63631	4.23066	6.25127e-14	6.77327e-12	#N/A	#N/A
c190956_g1_i1	-7.92205	3.96221	6.3155e-14	6.82205e-12	#N/A	#N/A
c208956_g2_i1	-7.14067	4.44832	6.32194e-14	6.82205e-12	#N/A	#N/A
c180063_g2_i1	-8.46518	3.60045	6.44321e-14	6.93884e-12	early cuticle protein 6	early cuticle protein 6
c188578_g1_i1	11.6528	4.01932	6.47384e-14	6.95774e-12	histone h2a deubiquitinase mysm1-like	histone h2a deubiquitinase mysm1-like
c190219_g1_i1	-6.30394	6.48253	7.15209e-14	7.656e-12	mannose-binding protein	mannose-binding protein
c192986_g1_i3	11.6388	4.00579	7.15232e-14	7.656e-12	#N/A	#N/A
c172788_g1_i2	-6.79928	4.77459	7.36965e-14	7.87279e-12	clip domain serine proteinase	clip domain serine proteinase
c201234_g1_i2	-6.43745	5.86599	7.51764e-14	7.98594e-12	carbamoyl-phosphate synthase large	carbamoyl-phosphate synthase large
c209236_g1_i3	11.6332	4.00034	7.52059e-14	7.98594e-12	atp-binding cassette sub-family a member 1	atp-binding cassette sub-family a member 1
c209068_g1_i2	11.6303	3.9976	7.52059e-14	7.98594e-12	muts protein homolog 5-like	muts protein homolog 5-like
c204103_g1_i1	-6.0786	10.3626	7.75133e-14	8.21456e-12	polehole-like protein	polehole-like protein
c171638_g1_i2	-11.2903	3.57046	7.79769e-14	8.24725e-12	serine threonine-protein kinase ulk2-like	serine threonine-protein kinase ulk2-like
c208878_g1_i7	-7.59426	4.18822	8.20661e-14	8.66254e-12	glutamate ionotropic kainate 2	glutamate ionotropic kainate 2
c245790_g1_i1	11.6075	3.97555	8.75654e-14	9.22471e-12	#N/A	#N/A
c195301_g1_i2	-11.2708	3.55053	8.8736e-14	9.29283e-12	rrp15-like protein	rrp15-like protein
c195163_g1_i4	-11.2708	3.55053	8.8736e-14	9.29283e-12	pyruvate mitochondrial	pyruvate mitochondrial
c167518_g1_i2	-11.2708	3.55053	8.8736e-14	9.29283e-12	solute carrier family facilitated glucose transporter member 8-like isoform x1	solute carrier family facilitated glucose transporter member 8-like isoform x1
c206241_g1_i2	11.6047	3.97277	8.98347e-14	9.38941e-12	spermidine synthase	spermidine synthase
c208549_g1_i2	11.6018	3.96998	9.21689e-14	9.61449e-12	#N/A	#N/A
c208723_g1_i8	6.09409	8.87545	9.35249e-14	9.73684e-12	#N/A	#N/A
c173047_g1_i2	11.596	3.9644	9.457e-14	9.78818e-12	ring canal kelch homolog	ring canal kelch homolog
c195511_g1_i5	11.596	3.9644	9.457e-14	9.78818e-12	e3 ubiquitin-protein ligase hectd1	e3 ubiquitin-protein ligase hectd1
c208020_g1_i1	11.596	3.9644	9.457e-14	9.78818e-12	carbohydrate sulfotransferase 11	carbohydrate sulfotransferase 11
c201076_g1_i1	11.5931	3.96159	9.70401e-14	1.00243e-11	isoform a	isoform a
c193310_g2_i4	11.5844	3.95315	1.02196e-13	1.05161e-11	serine threonine-protein kinase wnk	serine threonine-protein kinase wnk
c207215_g1_i3	11.5844	3.95315	1.02196e-13	1.05161e-11	serine threonine protein kinase	serine threonine protein kinase
c187506_g2_i4	-11.2444	3.52353	1.04545e-13	1.07371e-11	ubiquitin-like-conjugating enzyme atg10	ubiquitin-like-conjugating enzyme atg10
c202335_g2_i3	11.5814	3.95033	1.04886e-13	1.07514e-11	#N/A	#N/A
c161348_g1_i1	6.68537	5.34948	1.0692e-13	1.09388e-11	#N/A	#N/A
c203366_g1_i1	11.5785	3.9475	1.07655e-13	1.09507e-11	brefeldin a-inhibited guanine nucleotide-exchange protein 2	brefeldin a-inhibited guanine nucleotide-exchange protein 2
c186081_g1_i1	11.5785	3.9475	1.07655e-13	1.09507e-11	high density lipoprotein binding protein	high density lipoprotein binding protein
c189607_g1_i2	11.5756	3.94466	1.07655e-13	1.09507e-11	#N/A	#N/A
c188046_g1_i1	-11.2377	3.5167	1.11716e-13	1.13422e-11	soluble calcium-activated nucleotidase 1	soluble calcium-activated nucleotidase 1
c169154_g1_i1	-6.37199	5.73397	1.13983e-13	1.15503e-11	#N/A	#N/A
c187140_g1_i2	-11.2309	3.50984	1.15503e-13	1.1682e-11	copper zinc superoxide dismutase	copper zinc superoxide dismutase
c194433_g1_i2	-7.82963	3.86863	1.16454e-13	1.17559e-11	#N/A	#N/A
c208826_g5_i1	-11.2242	3.50294	1.19432e-13	1.20336e-11	mitochondrial ribosomal protein l2	mitochondrial ribosomal protein l2
c192818_g1_i1	-6.0602	8.08689	1.22311e-13	1.23004e-11	oxidase peroxidase	oxidase peroxidase
c172426_g1_i1	-6.7197	4.69492	1.25172e-13	1.25644e-11	#N/A	#N/A
c168213_g1_i1	11.5519	3.92177	1.26051e-13	1.26288e-11	#N/A	#N/A
c207598_g1_i3	11.5489	3.91889	1.29441e-13	1.29198e-11	lamin dm0-like	lamin dm0-like
c185434_g1_i4	11.5489	3.91889	1.29441e-13	1.29198e-11	#N/A	#N/A
c208869_g1_i2	-11.2106	3.48906	1.32127e-13	1.31632e-11	isoform c	isoform c
c205907_g1_i1	11.5459	3.91599	1.32931e-13	1.31939e-11	protein argonaute-2 isoform x2	protein argonaute-2 isoform x2
c202161_g4_i3	11.5459	3.91599	1.32931e-13	1.31939e-11	zinc finger protein 532 isoform x2	zinc finger protein 532 isoform x2
c140477_g1_i1	7.65015	4.55964	1.38554e-13	1.37264e-11	#N/A	#N/A
c204033_g8_i3	-11.2037	3.48206	1.41413e-13	1.39836e-11	amino acid kinase	amino acid kinase
c148167_g1_i1	7.24085	4.71345	1.43542e-13	1.41677e-11	#N/A	#N/A
c197555_g2_i6	11.5278	3.89851	1.47964e-13	1.45772e-11	solute carrier family 12 member 6	solute carrier family 12 member 6
c52482_g1_i1	-6.66933	4.81304	1.48474e-13	1.46004e-11	#N/A	#N/A
c204666_g1_i3	-11.183	3.46088	1.62215e-13	1.59222e-11	xanthine dehydrogenase oxidase-like	xanthine dehydrogenase oxidase-like
c207772_g7_i1	6.10735	7.366	1.63166e-13	1.5986e-11	echinoderm microtubule-associated 1-like	echinoderm microtubule-associated 1-like
c205935_g1_i8	11.5125	3.88378	1.64889e-13	1.60956e-11	slit-robo rho gtpase-activating protein 1	slit-robo rho gtpase-activating protein 1
c120022_g1_i1	11.5125	3.88378	1.64889e-13	1.60956e-11	#N/A	#N/A
c190872_g1_i2	11.5095	3.88081	1.69446e-13	1.64799e-11	acetyl- carboxylase	acetyl- carboxylase
c205378_g1_i5	11.5095	3.88081	1.69446e-13	1.64799e-11	zinc finger protein on ecdysone puffs	zinc finger protein on ecdysone puffs
c51038_g1_i1	-7.7701	3.80832	1.74141e-13	1.69057e-11	#N/A	#N/A
c207928_g2_i3	11.5002	3.87188	1.7898e-13	1.73123e-11	#N/A	#N/A
c185126_g1_i1	11.5002	3.87188	1.7898e-13	1.73123e-11	trna-splicing endonuclease subunit sen54	trna-splicing endonuclease subunit sen54
c167304_g1_i1	7.20626	4.67981	1.81109e-13	1.74864e-11	#N/A	#N/A
c96412_g1_i1	11.4971	3.86889	1.83968e-13	1.77302e-11	#N/A	#N/A
c203017_g1_i1	11.494	3.8659	1.89108e-13	1.81599e-11	#N/A	#N/A
c180386_g1_i1	11.4909	3.8629	1.89108e-13	1.81599e-11	low quality protein: histone-lysine n-methyltransferase 2e	low quality protein: histone-lysine n-methyltransferase 2e
c206010_g5_i5	11.4878	3.85989	1.94407e-13	1.86016e-11	#N/A	#N/A
c203400_g1_i1	11.4878	3.85989	1.94407e-13	1.86016e-11	#N/A	#N/A
c203863_g4_i1	-6.05732	7.00609	1.95728e-13	1.86943e-11	#N/A	#N/A
c203111_g1_i4	11.4815	3.85385	1.9987e-13	1.90557e-11	anillin rhotekin	anillin rhotekin
c196756_g1_i1	-5.95861	9.10142	2.00281e-13	1.90607e-11	female sterile m3	female sterile m3
c187002_g1_i1	6.01657	7.80218	2.10039e-13	1.99537e-11	fad-dependent oxidoreductase domain-containing protein 2	fad-dependent oxidoreductase domain-containing protein 2
c199565_g9_i1	-6.82406	4.60874	2.18996e-13	2.07675e-11	#N/A	#N/A
c198921_g1_i2	11.4658	3.83865	2.23474e-13	2.11545e-11	isoform d	isoform d
c190763_g1_i1	11.4626	3.83559	2.29843e-13	2.17188e-11	#N/A	#N/A
c209092_g1_i1	-11.1261	3.40283	2.30554e-13	2.17473e-11	max-interacting protein 1- partial	max-interacting protein 1- partial
c100542_g1_i1	11.4594	3.83252	2.36413e-13	2.22605e-11	#N/A	#N/A
c204653_g1_i1	11.453	3.82637	2.43189e-13	2.28581e-11	#N/A	#N/A
c206288_g2_i1	-7.03527	4.02704	2.46056e-13	2.30867e-11	uncharacterized transposon-derived protein partial	uncharacterized transposon-derived protein partial
c205191_g1_i4	-11.1116	3.38795	2.56829e-13	2.39393e-11	#NAME?	#NAME?
c152044_g1_i2	-11.1116	3.38795	2.56829e-13	2.39393e-11	translation factor mitochondrial	translation factor mitochondrial
c169246_g1_i1	11.4466	3.82019	2.57393e-13	2.39393e-11	#N/A	#N/A
c131295_g1_i2	11.4466	3.82019	2.57393e-13	2.39393e-11	prefoldin subunit 3	prefoldin subunit 3
c206562_g1_i1	11.4434	3.81709	2.57393e-13	2.39393e-11	#N/A	#N/A
c195514_g1_i1	-11.1042	3.38045	2.66306e-13	2.47251e-11	epidermal growth factor receptor kinase substrate 8-like	epidermal growth factor receptor kinase substrate 8-like
c207524_g1_i1	-6.79157	4.57618	2.74602e-13	2.54509e-11	zinc finger protein c3h1 type-like 1-like	zinc finger protein c3h1 type-like 1-like
c197706_g3_i1	11.4305	3.80463	2.80439e-13	2.59467e-11	vascular endothelial growth factor receptor 1-like	vascular endothelial growth factor receptor 1-like
c137093_g1_i2	-6.40039	5.17873	2.82574e-13	2.60988e-11	protein sfrs12ip1	protein sfrs12ip1
c191304_g2_i3	-11.0969	3.37291	2.86436e-13	2.64097e-11	caveolin 3	caveolin 3
c121016_g1_i2	8.07927	4.06105	2.90832e-13	2.67686e-11	#N/A	#N/A
c121538_g1_i1	-11.0894	3.36533	2.97124e-13	2.73005e-11	probable dna replication complex gins protein psf2-like	probable dna replication complex gins protein psf2-like
c207972_g6_i3	7.53327	4.44613	3.02034e-13	2.77038e-11	broad-complex core protein isoforms 1 2 3 4 5	broad-complex core protein isoforms 1 2 3 4 5
c146516_g2_i1	11.4141	3.78889	3.14772e-13	2.88225e-11	#N/A	#N/A
c102818_g1_i1	-6.16759	5.78228	3.233e-13	2.95525e-11	#N/A	#N/A
c197196_g5_i4	11.4108	3.78572	3.24061e-13	2.95713e-11	anaphase-promoting complex subunit 1	anaphase-promoting complex subunit 1
c195481_g1_i2	-6.37854	5.05042	3.37647e-13	3.07582e-11	zinc finger	zinc finger
[truncated: 7,208 more rows]

## Sheet: TG
	logFC	logCPM	PValue	FDR
[truncated: 1,221 more rows]
