# Supplementary material for: Sex and tissue specific gene expression patterns identified following de novo transcriptomic analysis of the Norway lobster, Nephrops norvegicus
Source: BMC Genomics. 2017 Aug 16;18:622. doi: 10.1186/s12864-017-3981-2 (PMC5559819; doi:10.1186/s12864-017-3981-2)
Supplement: Supplementary file 6 — List of differentially expressed transcripts between sexes reported in other studies identified in N. norvegicus. (XLSX 11 kb) [file 12864_2017_3981_MOESM6_ESM.xlsx]

## Sheet: Sheet1
					FPKM
Transcripts	Transcripts #	Matched species	Size (bp)	E-value	FBr	MBr	FEY	MEY	FTG	MTG	FOV	MTS	Fhep	Mhep
Ovarian Serine Protease/nudel Homolog	c204173_g1_i1	Hyalella azteca	2616	4e-103	7	13	3	6	10	12	2047	30	8	36
Ovarian Serine Protease/nudel Homolog	c201646_g1_i1	Parasteatoda tepidariorum	2439	2e-91	5	4	0	0	5	6	348	12	2	2
Female Sterile	c196756_g1_i1	Litopenaeus vannamei	6514	0	0	20	0	2	0	17	9919	288	0	0
Lipoprotein Receptor	c208891_g3_i1	Penaeus monodon	2994	6.54e-134	0	7	0	0	0	0	6713.85	1	0	0
DM11E	c192172_g1_i1	Macrobrachium rosenbergii	414	2e-32	4	1	0	0	2	7	0	2	1	1
DM-domain containing protein 2	c133042_g1_i1	Ixodes scapularis	1075	6e-22	3	7	0	0	8	17	0	172	0	0
Doublesex	c195379_g1_i1	Fenneropenaeus chinensis	1623	4e-29	12	33	2	10	10	29	6	15	141	64
NIT2-like	c301048_g1_i1	Lingula anatina	1505	2e-145	84	103	29	62	45	96	157	128	80	83
CYP450	c202054_g2_i2	Haliaeetus albicilla	2416	0	9.59	2.84	0	0	25	21	12	0	0	0
